# Supplementary material for: Deep Learning Predicts Underlying Features on Pathology Images with Therapeutic Relevance for Breast and Gastric Cancer
Source: Cancers (Basel). 2020 Dec 9;12(12):3687. doi: 10.3390/cancers12123687 (PMC7763049; doi:10.3390/cancers12123687)
Supplement: Supplementary file 1 [file cancers-12-03687-s001.zip]

Archive with 3 entries (3 files):
- supp.pdf
- BRCA.xls
- STAD.xls
