# Supplementary material for: Deep Learning Predicts Underlying Features on Pathology Images with Therapeutic Relevance for Breast and Gastric Cancer
Source: Cancers (Basel). 2020 Dec 9;12(12):3687. doi: 10.3390/cancers12123687 (PMC7763049; doi:10.3390/cancers12123687)
Supplement: Supplementary file 1 [file cancers-12-03687-s001.zip › BRCA.xls]

## Sheet: class-original
full.name	sample	stageC	stageP	mutpat.SBS3	H2	BRCA1_somatic_null	BRCA1_germ_bi_allelic	BRCA1_germ_mono_allelic	BRCA1_deletion	BRCA1_epigenetic_silencing	BRCA1_mRNA	BRCA2_somatic_null	BRCA2_germ_bi_allelic	BRCA2_germ_undetermined	BRCA2_germ_mono_allelic	BRCA2_deletion	RAD51C_germ	RAD51C_deletion	RAD51C_epigenetic_silencing	RAD51C_mRNA	PALB2_somatic_null	PALB2_germ	TP53_somatic	event.BRCA1	event.BRCA2	event.RAD51C	event.PALB2
TCGA-3C-AAAU-01A-11D-A41F-09	TCGA-3C-AAAU	NA	TX	8.20049950770618e-05	NA	NA	NA	NA	NA	NA	NA	NA	NA	NA	NA	NA	NA	NA	NA	NA	NA	NA	NA	NA	NA	NA	NA
TCGA-3C-AALI-01A-11D-A41F-09	TCGA-3C-AALI	II	T2	0.000669309076620378	NA	NA	NA	NA	NA	NA	NA	NA	NA	NA	NA	NA	NA	NA	NA	NA	NA	NA	NA	NA	NA	NA	NA
TCGA-3C-AALJ-01A-31D-A41F-09	TCGA-3C-AALJ	II	T2	0.0002356502920106	NA	NA	NA	NA	NA	NA	NA	NA	NA	NA	NA	NA	NA	NA	NA	NA	NA	NA	NA	NA	NA	NA	NA
TCGA-3C-AALK-01A-11D-A41F-09	TCGA-3C-AALK	I	T1	0.000111859062559696	NA	NA	NA	NA	NA	NA	NA	NA	NA	NA	NA	NA	NA	NA	NA	NA	NA	NA	NA	NA	NA	NA	NA
TCGA-4H-AAAK-01A-12D-A41F-09	TCGA-4H-AAAK	III	T2	0.000104031171506609	NA	NA	NA	NA	NA	NA	NA	NA	NA	NA	NA	NA	NA	NA	NA	NA	NA	NA	NA	NA	NA	NA	NA
TCGA-5L-AAT0-01A-12D-A41F-09	TCGA-5L-AAT0	II	T2	0.000108729001354767	NA	NA	NA	NA	NA	NA	NA	NA	NA	NA	NA	NA	NA	NA	NA	NA	NA	NA	NA	NA	NA	NA	NA
TCGA-5T-A9QA-01A-11D-A41F-09	TCGA-5T-A9QA	II	T2	0.000541740028146486	NA	NA	NA	NA	NA	NA	NA	NA	NA	NA	NA	NA	NA	NA	NA	NA	NA	NA	NA	NA	NA	NA	NA
TCGA-A1-A0SB-01A-11D-A142-09	TCGA-A1-A0SB	I	T1	3.57645432613885e-05	0.698619907605737	0	0	0	0	0	0	0	0	0	0	0	0	0	0	0	0	0	0	0	0	0	0
TCGA-A1-A0SD-01A-11D-A10Y-09	TCGA-A1-A0SD	II	T2	7.83191565177758e-05	12.9472779765961	0	0	0	0	0	0	0	0	0	0	0	0	0	0	0	0	0	0	0	0	0	0
TCGA-A1-A0SE-01A-11D-A099-09	TCGA-A1-A0SE	I	T1	6.46687200957068e-05	3.53251593167364	0	0	0	0	0	0	0	0	0	0	0	0	0	0	0	0	0	0	0	0	0	0
TCGA-A1-A0SF-01A-11D-A142-09	TCGA-A1-A0SF	II	T2	3.60625700729139e-05	0	0	0	0	0	0	0	0	0	0	0	0	0	0	0	0	0	0	0	0	0	0	0
TCGA-A1-A0SG-01A-11D-A142-09	TCGA-A1-A0SG	II	T2	9.37049001824899e-05	5.3881474726301	0	0	0	0	0	0	0	0	0	0	0	0	0	0	0	0	0	0	0	0	0	0
TCGA-A1-A0SH-01A-11D-A099-09	TCGA-A1-A0SH	II	T2	0.000249149997260103	23.6108706018882	somatic.nonsense	germline.null_or_pathogenic	0	0	0	0	0	0	0	0	0	0	0	0	0	0	0	0	Bi-allelic-inactivation	0	0	0
TCGA-A1-A0SI-01A-11D-A142-09	TCGA-A1-A0SI	II	T2	8.41236782152979e-05	4.71858273079025	0	0	0	0	0	0	0	0	0	0	0	0	0	0	0	0	0	somatic.missense	0	0	0	0
TCGA-A1-A0SJ-01A-11D-A099-09	TCGA-A1-A0SJ	III	T3	0.000105736751820987	6.60493187941308	0	0	0	0	0	0	0	0	0	0	0	0	0	0	0	0	0	0	0	0	0	0
TCGA-A1-A0SK-01A-12D-A099-09	TCGA-A1-A0SK	II	T2	0.000460827802440722	48.1812683195268	0	0	0	0	0	0	0	0	0	0	0	0	0	0	0	0	0	somatic.missense	0	0	0	0
TCGA-A1-A0SN-01A-11D-A142-09	TCGA-A1-A0SN	II	T1	0.000173853101297625	10.2136392444405	0	0	0	0	0	0	0	0	0	0	0	0	0	0	0	0	0	0	0	0	0	0
TCGA-A1-A0SO-01A-22D-A099-09	TCGA-A1-A0SO	II	T2	0.00239474261455169	262.990452494993	somatic.splice_site	0	0	0	0	0	0	0	0	0	0	0	0	0	0	0	0	somatic.missense	0	0	0	0
TCGA-A1-A0SP-01A-11D-A099-09	TCGA-A1-A0SP	II	T2	0.000254875440063406	33.5138481372179	0	0	0	0	0	0	0	0	0	0	0	0	0	0	0	0	0	somatic.nonsense	0	0	0	0
TCGA-A1-A0SQ-01A-21D-A142-09	TCGA-A1-A0SQ	II	T2	3.08034371198604e-05	0	0	0	0	0	0	0	0	0	0	0	0	0	0	0	0	0	0	0	0	0	0	0
TCGA-A2-A04N-01A-11D-A10Y-09	TCGA-A2-A04N	I	T1	0.000144965131388651	6.83677006319518	0	0	0	0	0	0	0	0	0	0	0	0	0	0	0	0	0	0	0	0	0	0
TCGA-A2-A04Q-01A-21W-A050-09	TCGA-A2-A04Q	I	T1	0.000296773424141488	27.1113803359006	0	0	0	0	0	0	0	0	0	0	0	0	0	0	0	0	0	0	0	0	0	0
TCGA-A2-A04R-01A-41D-A117-09	TCGA-A2-A04R	I	T1	0.000604158610657378	49.3454751450942	0	0	0	0	0	0	0	0	0	0	0	0	0	0	0	0	0	0	0	0	0	0
TCGA-A2-A04U-01A-11D-A10Y-09	TCGA-A2-A04U	II	T2	0.000353745008622975	30.930156337829	0	0	0	0	0	0	0	0	0	0	0	0	0	0	0	0	0	somatic.frame_shift	0	0	0	0
TCGA-A2-A04V-01A-21W-A050-09	TCGA-A2-A04V	II	T2	7.27886206297151e-05	0	0	0	0	0	0	0	0	0	0	0	0	0	0	0	0	0	0	0	0	0	0	0
TCGA-A2-A04W-01A-31D-A10Y-09	TCGA-A2-A04W	II	T2	0.000138508483623926	11.3813510238613	0	0	0	0	0	0	0	0	0	0	0	0	0	0	0	0	0	somatic.missense	0	0	0	0
TCGA-A2-A04Y-01A-21W-A050-09	TCGA-A2-A04Y	II	T2	0.000244348283365599	26.517611340886	0	0	0	0	0	0	0	0	0	0	0	0	0	0	0	0	0	0	0	0	0	0
TCGA-A2-A0CK-01A-11D-A228-09	TCGA-A2-A0CK	III	T3	8.26643018584881e-05	0	0	0	0	0	0	0	0	0	0	0	0	0	0	0	0	0	0	0	0	0	0	0
TCGA-A2-A0CL-01A-11D-A10Y-09	TCGA-A2-A0CL	III	T3	9.52859443167505e-05	11.0273559055387	0	0	0	0	0	0	0	0	0	0	0	0	0	0	0	0	0	somatic.missense	0	0	0	0
TCGA-A2-A0CM-01A-31W-A050-09	TCGA-A2-A0CM	II	T2	0.00019849428531178	11.8096433170213	0	0	0	0	0	0	0	0	0	0	0	0	0	0	0	0	0	somatic.frame_shift	0	0	0	0
TCGA-A2-A0CP-01A-11W-A050-09	TCGA-A2-A0CP	I	T1	0.000204034779995921	7.88105704669856	0	0	0	0	0	0	0	0	0	0	0	0	0	0	0	0	0	0	0	0	0	0
TCGA-A2-A0CQ-01A-21W-A050-09	TCGA-A2-A0CQ	I	T1	0.000129438124925586	14.332091583295	0	0	0	0	0	0	0	0	0	0	0	0	0	0	0	0	0	0	0	0	0	0
TCGA-A2-A0CR-01A-11D-A228-09	TCGA-A2-A0CR	II	T3	0.00017727144313129	12.0950082499176	0	0	0	0	0	0	0	0	0	0	0	0	0	0	0	0	0	0	0	0	0	0
TCGA-A2-A0CS-01A-11D-A10Y-09	TCGA-A2-A0CS	IV	T4	0.000183177789001447	24.0761655542591	0	0	0	0	0	0	0	0	0	0	0	0	0	0	0	0	0	0	0	0	0	0
TCGA-A2-A0CT-01A-31W-A071-09	TCGA-A2-A0CT	II	T2	0.000202421202864881	2.29581377598219	0	0	0	0	0	0	0	0	0	0	0	0	0	0	0	0	0	0	0	0	0	0
TCGA-A2-A0CU-01A-12W-A050-09	TCGA-A2-A0CU	II	T2	0.000198997614714289	17.1592390559505	0	0	0	0	0	0	0	0	0	0	0	0	0	0	0	0	0	0	0	0	0	0
TCGA-A2-A0CV-01A-31D-A10Y-09	TCGA-A2-A0CV	II	T2	7.34246904534306e-05	0.146078874315943	0	0	0	0	0	0	0	0	0	0	0	0	0	0	0	0	0	0	0	0	0	0
TCGA-A2-A0CW-01A-21D-A10Y-09	TCGA-A2-A0CW	II	T2	0.000316371218232186	33.0969902920911	0	0	0	0	0	0	0	0	0	0	0	0	0	0	0	0	0	somatic.nonsense	0	0	0	0
TCGA-A2-A0CX-01A-21W-A019-09	TCGA-A2-A0CX	II	T2	7.82998414978953e-05	12.5339670504918	0	0	0	0	0	0	0	0	0	0	0	0	0	0	0	0	0	0	0	0	0	0
TCGA-A2-A0CZ-01A-11W-A050-09	TCGA-A2-A0CZ	II	T2	8.88849579859062e-05	7.40174744281132	0	0	0	NaN	0	0	0	0	0	0	NaN	0	NaN	0	0	0	0	0	0	0	0	0
TCGA-A2-A0D2-01A-21W-A050-09	TCGA-A2-A0D2	II	T2	0.000547609430158835	75.0486013330141	0	germline.null_or_pathogenic	0	0	0	mRNA.downregulation	0	0	0	0	0	0	0	0	0	0	0	somatic.frame_shift	Bi-allelic-inactivation	0	0	0
TCGA-A2-A0D3-01A-11D-A10Y-09	TCGA-A2-A0D3	I	T1	5.63883748596402e-05	0	0	0	0	0	0	0	0	0	0	0	0	0	0	0	0	0	0	0	0	0	0	0
TCGA-A2-A0EM-01A-11W-A050-09	TCGA-A2-A0EM	I	T1	0.000112099944717739	13.2462192927058	0	0	0	0	0	0	0	0	0	0	0	0	0	0	0	0	0	0	0	0	0	0
TCGA-A2-A0EN-01A-13D-A099-09	TCGA-A2-A0EN	II	T2	0.000123523482780501	0	0	0	0	0	0	0	0	0	0	0	0	0	0	0	0	0	0	0	0	0	0	0
TCGA-A2-A0EO-01A-11W-A050-09	TCGA-A2-A0EO	I	T1	8.58748902810945e-05	13.1613669415081	0	0	0	0	0	0	0	0	0	0	0	0	0	0	0	0	0	0	0	0	0	0
TCGA-A2-A0EP-01A-52D-A22X-09	TCGA-A2-A0EP	I	T1	2.20683856452585e-05	2.81322498668024	0	0	0	0	0	0	0	0	0	0	0	0	0	0	0	0	0	0	0	0	0	0
TCGA-A2-A0EQ-01A-11W-A050-09	TCGA-A2-A0EQ	II	T2	0.000398716681705295	42.1213942302173	0	0	0	0	0	0	0	0	0	0	0	0	0	0	0	0	0	somatic.in_frame	0	0	0	0
TCGA-A2-A0ER-01A-21W-A050-09	TCGA-A2-A0ER	I	T1	7.71891948791174e-05	10.4710618431442	0	0	0	0	0	0	0	0	0	0	0	0	0	0	0	0	0	0	0	0	0	0
TCGA-A2-A0ES-01A-11D-A10Y-09	TCGA-A2-A0ES	II	T2	6.54360272055774e-05	5.47680591133365	0	0	0	0	0	0	0	0	0	0	0	0	0	0	0	0	0	0	0	0	0	0
TCGA-A2-A0ET-01A-31D-A045-09	TCGA-A2-A0ET	III	T2	0.000170324492306202	8.92865367124549	0	0	0	0	0	0	0	0	0	0	0	0	0	0	0	0	0	0	0	0	0	0
TCGA-A2-A0EU-01A-22W-A071-09	TCGA-A2-A0EU	I	T1	9.26037352490632e-05	10.7817187095618	0	0	0	0	0	0	0	0	0	0	0	0	0	0	0	0	0	0	0	0	0	0
TCGA-A2-A0EV-01A-11W-A050-09	TCGA-A2-A0EV	I	T1	0.000193982727323782	16.4811346535011	0	0	0	0	0	0	0	0	0	0	0	0	0	0	0	0	0	0	0	0	0	0
TCGA-A2-A0EW-01A-21D-A10Y-09	TCGA-A2-A0EW	III	T1	5.34327492293562e-05	9.92654750049065	0	0	0	0	0	0	0	0	0	0	0	0	0	0	0	0	0	0	0	0	0	0
TCGA-A2-A0EX-01A-21W-A050-09	TCGA-A2-A0EX	II	T3	0.000104532836380598	7.21837967472031	0	0	0	0	0	0	0	0	0	0	0	0	0	0	0	0	0	0	0	0	0	0
TCGA-A2-A0ST-01A-12D-A099-09	TCGA-A2-A0ST	II	T1	5.47978353219936e-05	9.57587610690529	0	0	0	0	0	0	0	0	0	0	0	0	0	0	0	0	0	somatic.missense	0	0	0	0
TCGA-A2-A0SU-01A-11D-A099-09	TCGA-A2-A0SU	II	T2	0.000179555938874918	25.9952312371114	0	0	0	0	0	0	somatic.nonsense	0	0	0	0	0	0	0	0	0	0	0	0	Bi-allelic-inactivation	0	0
TCGA-A2-A0SV-01A-11D-A099-09	TCGA-A2-A0SV	IV	T2	0.000104400370453221	1.42859829086943	0	0	0	0	0	0	0	0	0	0	0	0	0	0	0	0	0	somatic.in_frame	0	0	0	0
TCGA-A2-A0SW-01A-11D-A099-09	TCGA-A2-A0SW	IV	T2	0.000176578863111709	12.1353844782315	0	0	0	0	0	0	0	0	0	0	0	0	0	0	0	0	0	somatic.missense	0	0	0	0
TCGA-A2-A0SX-01A-12D-A099-09	TCGA-A2-A0SX	I	T1	4.67498346848747e-05	11.0991518421901	0	0	0	0	0	0	0	0	0	0	0	0	0	0	0	0	0	somatic.missense	0	0	0	0
TCGA-A2-A0SY-01A-31D-A099-09	TCGA-A2-A0SY	III	T3	6.01065148974203e-05	10.1319795843491	0	0	0	0	0	0	0	0	0	0	0	0	0	0	0	0	0	0	0	0	0	0
TCGA-A2-A0T0-01A-22D-A099-09	TCGA-A2-A0T0	II	T2	0.00124364056676331	132.235457057337	0	0	0	0	0	0	somatic.nonsense	germline.null_or_pathogenic	0	0	0	0	0	0	0	0	0	0	0	Bi-allelic-inactivation	0	0
TCGA-A2-A0T1-01A-21D-A099-09	TCGA-A2-A0T1	III	T3	7.32022508241452e-05	3.62257867826819	0	0	0	0	0	0	0	0	0	0	0	0	0	0	0	0	0	somatic.missense	0	0	0	0
TCGA-A2-A0T2-01A-11W-A097-09	TCGA-A2-A0T2	IV	T3	0.000126060004452282	13.6776747986033	0	0	0	0	0	0	0	0	0	0	0	0	0	0	0	0	0	somatic.missense	0	0	0	0
TCGA-A2-A0T3-01A-21D-A10Y-09	TCGA-A2-A0T3	I	T1	0.000180519997395449	7.92118335396305	0	0	0	0	0	0	0	0	0	0	0	0	0	0	0	0	0	somatic.frame_shift	0	0	0	0
TCGA-A2-A0T4-01A-31D-A099-09	TCGA-A2-A0T4	II	T2	0.000173579415640056	14.1274026523939	0	0	0	0	0	0	0	0	0	0	0	0	0	0	0	0	0	0	0	0	0	0
TCGA-A2-A0T5-01A-21D-A099-09	TCGA-A2-A0T5	II	T2	3.51684481151427e-05	6.06244363679758	0	0	0	0	0	0	0	0	0	0	0	0	0	0	0	0	0	0	0	0	0	0
TCGA-A2-A0T6-01A-11D-A099-09	TCGA-A2-A0T6	II	T3	5.32366349905223e-05	3.01626948795317	0	0	0	0	0	0	0	0	0	0	0	0	0	0	0	0	0	0	0	0	0	0
TCGA-A2-A0T7-01A-21D-A099-09	TCGA-A2-A0T7	II	T2	6.9454442452917e-05	7.21079493215977	0	0	0	0	0	0	0	0	0	0	0	0	0	0	0	0	0	0	0	0	0	0
TCGA-A2-A0YC-01A-11D-A117-09	TCGA-A2-A0YC	II	T2	0.000132094795752044	11.3731229976085	0	0	0	0	0	0	0	0	0	0	0	0	0	0	0	0	0	0	0	0	0	0
TCGA-A2-A0YD-01A-11D-A10G-09	TCGA-A2-A0YD	II	T3	2.65644136042298e-05	0	0	0	0	0	0	0	0	0	0	0	0	0	0	0	0	0	0	0	0	0	0	0
TCGA-A2-A0YE-01A-11D-A10G-09	TCGA-A2-A0YE	II	T2	0.000135490532653126	12.1624095012589	0	0	0	0	0	0	0	0	0	0	0	0	0	0	0	0	0	somatic.frame_shift	0	0	0	0
TCGA-A2-A0YF-01A-21D-A10G-09	TCGA-A2-A0YF	I	T1	0.000186195536202918	12.8582058251738	0	0	0	0	0	0	0	0	0	0	0	0	0	0	0	0	0	0	0	0	0	0
TCGA-A2-A0YH-01A-11D-A10G-09	TCGA-A2-A0YH	III	T2	0.000202235130667804	17.0281415190049	0	0	0	0	0	0	0	0	0	0	0	0	0	0	0	0	0	somatic.missense	0	0	0	0
TCGA-A2-A0YI-01A-31D-A10M-09	TCGA-A2-A0YI	I	T1	0.000106514471630463	7.31479213668106	0	0	0	0	0	0	0	0	0	0	0	0	0	0	0	0	0	0	0	0	0	0
TCGA-A2-A0YJ-01A-11D-A10G-09	TCGA-A2-A0YJ	III	T3	0.00044125466797529	56.088084796398	0	0	0	0	0	0	0	0	0	0	0	0	0	0	0	0	0	somatic.nonsense	0	0	0	0
TCGA-A2-A0YK-01A-22D-A117-09	TCGA-A2-A0YK	II	T2	2.22044604925031e-16	0	0	0	0	0	0	0	0	0	0	0	0	0	0	0	0	0	0	0	0	0	0	0
TCGA-A2-A0YL-01A-21D-A10G-09	TCGA-A2-A0YL	III	T3	5.41156593872002e-05	9.77023619344212	0	0	0	0	0	0	0	0	0	0	0	0	0	0	0	0	0	0	0	0	0	0
TCGA-A2-A0YM-01A-11D-A10G-09	TCGA-A2-A0YM	II	T2	0.000275039271387997	20.2114127505581	0	0	0	0	epigenetic.silencing	0	0	0	0	0	0	0	0	0	0	0	0	somatic.frame_shift	Epigenetic-silencing	0	0	0
TCGA-A2-A0YT-01A-11D-A10G-09	TCGA-A2-A0YT	III	T4	0.000237728243579695	18.5750230636428	0	0	0	0	0	0	0	0	0	0	0	0	0	0	0	0	0	somatic.missense	0	0	0	0
TCGA-A2-A1FV-01A-11D-A13L-09	TCGA-A2-A1FV	II	T3	0.000114501445690387	9.77621698916494	0	0	0	0	0	0	0	0	0	0	0	0	0	0	0	0	0	0	0	0	0	0
TCGA-A2-A1FW-01A-11D-A13L-09	TCGA-A2-A1FW	III	T3	0.000285011389036913	23.1187331470391	0	0	0	0	0	0	0	0	0	0	0	0	0	0	0	0	0	0	0	0	0	0
TCGA-A2-A1FX-01A-11D-A13L-09	TCGA-A2-A1FX	III	T3	0.0001312224921729	8.1465510703382	0	0	0	0	0	0	0	0	0	0	0	0	0	0	0	0	0	0	0	0	0	0
TCGA-A2-A1FZ-01A-51D-A17G-09	TCGA-A2-A1FZ	II	T2	0.000125150569651437	10.882103220078	0	0	0	0	0	0	0	0	0	0	0	0	0	0	0	0	0	0	0	0	0	0
TCGA-A2-A1G0-01A-11D-A13L-09	TCGA-A2-A1G0	II	T2	9.4924544220767e-05	20.2812936883558	0	0	0	0	0	0	0	0	0	0	0	0	0	0	0	0	0	0	0	0	0	0
TCGA-A2-A1G1-01A-21D-A13L-09	TCGA-A2-A1G1	II	T2	0.000233298287326052	16.3390830391855	0	0	0	0	0	0	0	0	0	0	0	0	0	0	0	0	0	somatic.splice_site	0	0	0	0
TCGA-A2-A1G4-01A-11D-A13L-09	TCGA-A2-A1G4	III	T3	0.000137713811545679	20.1370777407335	0	0	0	0	0	0	0	0	0	0	0	0	0	0	0	0	0	0	0	0	0	0
TCGA-A2-A1G6-01A-11D-A13L-09	TCGA-A2-A1G6	III	T2	5.90815180753758e-05	5.03212915873866	0	0	0	0	0	0	0	0	0	0	0	0	0	0	0	0	0	0	0	0	0	0
TCGA-A2-A259-01A-11D-A16D-09	TCGA-A2-A259	I	T1	6.27219346345758e-05	2.33788477698172	0	0	0	0	0	0	0	0	0	0	0	0	0	0	0	0	0	0	0	0	0	0
TCGA-A2-A25A-01A-12D-A16D-09	TCGA-A2-A25A	II	T2	0.00278992524731566	NA	NA	NA	NA	NA	NA	NA	NA	NA	NA	NA	NA	NA	NA	NA	NA	NA	NA	NA	NA	NA	NA	NA
TCGA-A2-A25C-01A-11D-A167-09	TCGA-A2-A25C	II	T2	0.000228519975232829	19.6864329741364	0	0	0	0	0	0	0	0	0	0	0	0	0	0	0	0	0	0	0	0	0	0
TCGA-A2-A25D-01A-12D-A16D-09	TCGA-A2-A25D	III	T2	0.00027351554966318	22.002849488322	0	0	0	0	0	0	0	0	0	0	0	0	0	0	0	0	0	0	0	0	0	0
TCGA-A2-A25E-01A-11D-A167-09	TCGA-A2-A25E	III	T2	0.000352997873584441	37.0160925172379	0	0	0	0	0	0	0	germline.null_or_pathogenic	0	0	0	0	0	0	0	0	0	0	0	Bi-allelic-inactivation	0	0
TCGA-A2-A25F-01A-11D-A167-09	TCGA-A2-A25F	II	T2	8.16063436157187e-05	16.9350125964649	0	0	0	0	0	0	0	0	0	0	0	0	0	0	0	0	0	0	0	0	0	0
TCGA-A2-A3KD-01A-12D-A20S-09	TCGA-A2-A3KD	III	T3	2.22044604925031e-16	0	0	0	0	0	0	0	0	0	0	0	0	0	0	0	0	0	0	0	0	0	0	0
TCGA-A2-A3XT-01A-11D-A22X-09	TCGA-A2-A3XT	II	T2	0.000635251903206398	46.7855931277393	0	0	0	0	0	0	0	0	0	0	0	0	0	epigenetic.silencing	mRNA.downregulation	0	0	somatic.missense	0	0	Epigenetic-silencing	0
TCGA-A2-A3XU-01A-12D-A22X-09	TCGA-A2-A3XU	II	T2	9.28184603010035e-05	4.65925773717351	0	0	0	0	0	0	0	0	0	0	0	0	0	0	0	0	0	0	0	0	0	0
TCGA-A2-A3XV-01A-21D-A23C-09	TCGA-A2-A3XV	II	T2	0.000197636501512804	12.3280055471641	0	0	0	0	0	0	0	0	0	0	0	0	0	0	0	0	0	somatic.missense	0	0	0	0
TCGA-A2-A3XW-01A-11D-A23C-09	TCGA-A2-A3XW	II	T2	6.05229592485302e-05	2.19916796702624	0	0	0	0	0	0	0	0	0	0	0	0	0	0	0	0	0	0	0	0	0	0
TCGA-A2-A3XZ-01A-42D-A23C-09	TCGA-A2-A3XZ	I	T1	7.36671900876403e-05	3.45688404449773	0	0	0	0	0	0	0	0	0	0	0	0	0	0	0	0	0	0	0	0	0	0
TCGA-A2-A4S1-01A-21D-A25Q-09	TCGA-A2-A4S1	II	T2	0.000524699277719561	36.283497416932	0	0	0	0	0	0	0	0	0	0	0	0	0	0	0	0	0	somatic.missense	0	0	0	0
TCGA-A2-A4S2-01A-12D-A25Q-09	TCGA-A2-A4S2	III	T3	0.00013954751909387	3.67569948005899	0	0	0	0	0	0	0	0	0	0	0	0	0	0	0	0	0	0	0	0	0	0
TCGA-A2-A4S3-01A-21D-A25Q-09	TCGA-A2-A4S3	II	T2	0.00043486751151991	32.9927087429738	0	0	0	0	0	0	0	0	0	0	0	0	0	0	mRNA.downregulation	0	0	somatic.missense	0	0	0	0
TCGA-A7-A0CD-01A-11W-A019-09	TCGA-A7-A0CD	I	T1	0.000103066238957976	17.536145815556	0	0	0	0	0	0	0	0	0	0	0	0	0	0	0	0	0	0	0	0	0	0
TCGA-A7-A0CG-01A-11W-A019-09	TCGA-A7-A0CG	II	T2	0.000113512993468832	10.1482095283326	0	0	0	0	0	0	0	0	0	0	0	0	0	0	0	0	0	0	0	0	0	0
TCGA-A7-A0CH-01A-21W-A019-09	TCGA-A7-A0CH	II	T2	0.000174710991589555	10.2989671996095	0	0	0	0	0	0	0	0	0	0	0	0	0	0	0	0	0	0	0	0	0	0
TCGA-A7-A0CJ-01A-21W-A019-09	TCGA-A7-A0CJ	II	T2	0.000240708960649032	21.1027381077093	0	0	0	0	0	0	0	0	0	0	0	0	0	0	0	0	0	somatic.missense	0	0	0	0
TCGA-A7-A0D9-01A-31W-A071-09	TCGA-A7-A0D9	II	T2	0.000116359390861691	8.6225572234974	0	0	0	0	0	0	0	0	0	0	0	0	0	0	0	0	0	0	0	0	0	0
TCGA-A7-A0DA-01A-31D-A10Y-09	TCGA-A7-A0DA	II	T2	0.00134396845907752	142.795655612377	0	0	0	0	0	0	0	0	0	0	0	germline.null_or_pathogenic	0	0	0	0	0	somatic.missense	0	0	Bi-allelic-inactivation	0
TCGA-A7-A0DB-01A-11D-A272-09	TCGA-A7-A0DB	II	T2	0.000161649748550141	NA	NA	NA	NA	NA	NA	NA	NA	NA	NA	NA	NA	NA	NA	NA	NA	NA	NA	NA	NA	NA	NA	NA
TCGA-A7-A13E-01A-11D-A272-09	TCGA-A7-A13E	II	T2	0.000415064191086888	NA	NA	NA	NA	NA	NA	NA	NA	NA	NA	NA	NA	NA	NA	NA	NA	NA	NA	NA	NA	NA	NA	NA
TCGA-A7-A13F-01A-11D-A12Q-09	TCGA-A7-A13F	III	T3	0.000120186891214419	2.74727919292829	0	0	0	0	0	0	0	0	0	0	0	0	0	0	0	0	0	0	0	0	0	0
TCGA-A7-A13G-01A-11D-A13L-09	TCGA-A7-A13G	II	T2	9.25432151682905e-05	NA	NA	NA	NA	NA	NA	NA	NA	NA	NA	NA	NA	NA	NA	NA	NA	NA	NA	NA	NA	NA	NA	NA
TCGA-A7-A26E-01A-11D-A272-09	TCGA-A7-A26E	III	T3	0.00010625070528235	NA	NA	NA	NA	NA	NA	NA	NA	NA	NA	NA	NA	NA	NA	NA	NA	NA	NA	NA	NA	NA	NA	NA
TCGA-A7-A26F-01A-21D-A167-09	TCGA-A7-A26F	I	T1	0.00016526678488169	NA	NA	NA	NA	NA	NA	NA	NA	NA	NA	NA	NA	NA	NA	NA	NA	NA	NA	NA	NA	NA	NA	NA
TCGA-A7-A26H-01A-11D-A167-09	TCGA-A7-A26H	II	T1	0.00018368838532257	1.75172448235417	somatic.frame_shift	0	0	0	0	0	0	0	0	0	0	0	0	0	0	0	0	0	1	0	0	0
TCGA-A7-A26I-01A-11D-A167-09	TCGA-A7-A26I	II	T2	0.000206390007078206	NA	NA	NA	NA	NA	NA	NA	NA	NA	NA	NA	NA	NA	NA	NA	NA	NA	NA	NA	NA	NA	NA	NA
TCGA-A7-A26J-01A-11D-A272-09	TCGA-A7-A26J	II	T2	0.000273343050971017	NA	NA	NA	NA	NA	NA	NA	NA	NA	NA	NA	NA	NA	NA	NA	NA	NA	NA	NA	NA	NA	NA	NA
TCGA-A7-A2KD-01A-31D-A21Q-09	TCGA-A7-A2KD	III	T2	0.000147247640434355	9.81627930752876	0	0	0	0	0	0	0	0	0	0	0	0	0	0	0	0	0	somatic.frame_shift	0	0	0	0
TCGA-A7-A3RF-01A-11D-A228-09	TCGA-A7-A3RF	II	T2	0.000376368383776587	8.17034081417181	0	0	0	0	0	0	0	0	0	0	0	0	0	0	0	0	0	0	0	0	0	0
TCGA-A7-A425-01A-11D-A243-09	TCGA-A7-A425	III	T3	0.00020524669864221	2.99024824150177	0	0	0	0	0	0	0	0	0	0	0	0	0	0	0	0	0	0	0	0	0	0
TCGA-A7-A4SC-01A-12D-A25Q-09	TCGA-A7-A4SC	II	T3	0.000333764055607432	0.479144989043082	0	0	0	NaN	0	0	0	0	0	0	NaN	0	NaN	0	0	0	0	0	0	0	0	0
TCGA-A7-A4SD-01A-11D-A25Q-09	TCGA-A7-A4SD	II	T2	0.000391449154122547	8.00131186163922	0	0	0	0	0	0	0	0	0	0	0	0	0	0	0	0	0	somatic.missense	0	0	0	0
TCGA-A7-A4SE-01A-11D-A25Q-09	TCGA-A7-A4SE	II	T2	0.00147800051390087	49.2145496457839	0	germline.null_or_pathogenic	0	0	0	0	0	0	0	0	0	0	0	0	0	0	0	somatic.splice_site	Bi-allelic-inactivation	0	0	0
TCGA-A7-A56D-01A-11D-A27P-09	TCGA-A7-A56D	II	T2	0.000620962312052192	14.3108847954872	0	0	0	0	NaN	0	0	0	0	0	0	0	0	NaN	0	0	0	somatic.frame_shift	0	0	0	0
TCGA-A7-A5ZV-01A-11D-A28B-09	TCGA-A7-A5ZV	II	T2	0.00154393711172832	118.498741227055	0	0	0	0	0	0	0	0	0	0	0	0	0	0	0	0	0	somatic.frame_shift	0	0	0	0
TCGA-A7-A5ZW-01A-12D-A29N-09	TCGA-A7-A5ZW	II	T1	4.95999437539883e-05	0	0	0	0	0	0	0	0	0	0	0	0	0	0	0	0	0	0	0	0	0	0	0
TCGA-A7-A5ZX-01A-12D-A29N-09	TCGA-A7-A5ZX	III	T2	0.000338968998138791	10.5576145993677	0	0	0	0	0	0	0	0	0	0	0	0	0	0	0	0	0	0	0	0	0	0
TCGA-A7-A6VV-01A-22D-A33E-09	TCGA-A7-A6VV	II	T2	0.00016813543347143	NA	NA	NA	NA	NA	NA	NA	NA	NA	NA	NA	NA	NA	NA	NA	NA	NA	NA	NA	NA	NA	NA	NA
TCGA-A7-A6VW-01A-21D-A33E-09	TCGA-A7-A6VW	II	T2	0.000506546906945523	36.2674903262911	somatic.frame_shift	0	0	NaN	0	0	0	0	0	0	NaN	0	NaN	0	0	0	0	somatic.missense	Bi-allelic-inactivation	0	0	0
TCGA-A7-A6VX-01A-12D-A33E-09	TCGA-A7-A6VX	II	T2	0.000926044809041634	76.9320014067521	0	0	0	NaN	0	0	0	0	0	0	NaN	0	NaN	epigenetic.silencing	mRNA.downregulation	0	0	somatic.missense	0	0	Epigenetic-silencing	0
TCGA-A7-A6VY-01A-12D-A33E-09	TCGA-A7-A6VY	II	T2	0.000839647266220119	59.4097598780433	0	0	0	NaN	epigenetic.silencing	mRNA.downregulation	0	0	0	0	NaN	0	NaN	0	0	0	0	somatic.frame_shift	Epigenetic-silencing	0	0	0
TCGA-A8-A06N-01A-11W-A019-09	TCGA-A8-A06N	III	T4	0.000143807428436813	11.9695744052017	0	0	0	0	0	0	0	0	0	0	0	0	0	0	0	0	0	0	0	0	0	0
TCGA-A8-A06O-01A-11W-A019-09	TCGA-A8-A06O	I	T1	0.000198763015707754	12.4787624791336	0	0	0	0	0	0	0	0	0	0	0	0	0	0	0	0	0	somatic.missense	0	0	0	0
TCGA-A8-A06P-01A-11W-A019-09	TCGA-A8-A06P	III	T1	0.000156598607801758	0	0	0	0	0	0	0	0	0	0	0	0	0	0	0	0	0	0	0	0	0	0	0
TCGA-A8-A06Q-01A-11W-A050-09	TCGA-A8-A06Q	III	T3	8.69644400308948e-05	4.82137602171308	0	0	0	0	0	0	0	0	0	0	0	0	0	0	0	0	0	somatic.missense	0	0	0	0
TCGA-A8-A06R-01A-11D-A015-09	TCGA-A8-A06R	II	T2	0.000248491222742009	24.5374867438132	0	0	0	0	0	0	0	0	0	0	0	0	0	0	0	0	0	0	0	0	0	0
TCGA-A8-A06T-01A-11W-A019-09	TCGA-A8-A06T	III	T3	0.000104974661803571	5.91080744872393	0	0	0	0	0	0	0	0	0	0	0	0	0	0	0	0	0	0	0	0	0	0
TCGA-A8-A06U-01A-11W-A019-09	TCGA-A8-A06U	II	T2	0.000251729253449234	30.3491187282468	0	0	0	0	0	0	0	0	0	0	0	0	0	0	0	0	0	somatic.frame_shift	0	0	0	0
TCGA-A8-A06X-01A-21W-A019-09	TCGA-A8-A06X	II	T3	0.00170139892669847	186.105051114881	somatic.nonsense	0	0	0	0	0	0	0	0	0	0	0	0	0	0	0	0	0	Bi-allelic-inactivation	0	0	0
TCGA-A8-A06Y-01A-21W-A019-09	TCGA-A8-A06Y	II	T2	0.000172995912488738	17.0513149922633	0	0	0	0	0	0	0	0	0	0	0	0	0	0	0	0	0	0	0	0	0	0
TCGA-A8-A06Z-01A-11W-A019-09	TCGA-A8-A06Z	II	T3	0.000667856847993999	89.1578691678155	0	0	0	0	0	0	0	0	0	0	0	0	0	0	0	0	0	somatic.frame_shift	0	0	0	0
TCGA-A8-A076-01A-21W-A019-09	TCGA-A8-A076	II	T2	0.000313843499275504	26.5598647281803	0	0	0	0	0	0	0	0	0	0	0	0	0	0	0	0	0	0	0	0	0	0
TCGA-A8-A079-01A-21W-A019-09	TCGA-A8-A079	III	T4	0.000376606037999937	62.8017378401032	0	0	0	0	0	0	0	0	0	0	0	0	0	0	0	0	0	somatic.missense	0	0	0	0
TCGA-A8-A07C-01A-11D-A045-09	TCGA-A8-A07C	II	T2	0.00105225845777594	128.462422929805	0	0	0	NaN	epigenetic.silencing	mRNA.downregulation	0	0	0	0	NaN	0	NaN	0	0	0	0	somatic.frame_shift	Epigenetic-silencing	0	0	0
TCGA-A8-A07E-01A-11W-A050-09	TCGA-A8-A07E	NA	T4	5.84807550107262e-05	0.895658223126724	0	0	0	0	0	0	0	0	0	0	0	0	0	0	0	0	0	0	0	0	0	0
TCGA-A8-A07F-01A-11W-A019-09	TCGA-A8-A07F	II	T2	0.000122622993519193	4.6198277517995	0	0	0	0	0	0	0	0	0	0	0	0	0	0	0	0	0	0	0	0	0	0
TCGA-A8-A07G-01A-11W-A050-09	TCGA-A8-A07G	II	T1	0.000263514883171232	20.9525023437963	0	0	0	0	0	0	0	0	0	0	0	0	0	0	0	0	0	0	0	0	0	0
TCGA-A8-A07J-01A-11W-A019-09	TCGA-A8-A07J	II	T2	0.000193409017064692	29.0868304826561	0	0	0	0	0	0	0	0	0	0	0	0	0	0	0	0	0	0	0	0	0	0
TCGA-A8-A07L-01A-11W-A019-09	TCGA-A8-A07L	III	T3	0.000584289722233316	60.9524443687271	0	0	0	0	epigenetic.silencing	mRNA.downregulation	0	0	0	0	0	0	0	0	0	0	0	0	Epigenetic-silencing	0	0	0
TCGA-A8-A07O-01A-11W-A019-09	TCGA-A8-A07O	II	T2	6.71701296976736e-05	8.69537135556171	0	0	0	0	0	0	0	0	0	0	0	0	0	0	0	0	0	somatic.splice_site	0	0	0	0
TCGA-A8-A07P-01A-11W-A019-09	TCGA-A8-A07P	II	T2	0.000149708481029761	8.86674975769261	0	0	0	0	0	0	0	0	0	0	0	0	0	0	0	0	0	0	0	0	0	0
TCGA-A8-A07U-01A-11W-A050-09	TCGA-A8-A07U	III	T2	0.000230551026662043	9.80430573258889	0	0	0	0	0	0	0	0	0	0	0	0	0	0	0	0	0	somatic.frame_shift	0	0	0	0
TCGA-A8-A07W-01A-11W-A019-09	TCGA-A8-A07W	IV	T2	0.000661186085741013	80.9553769212342	0	0	0	0	0	0	0	0	0	0	0	0	0	0	0	0	0	somatic.missense	0	0	0	0
TCGA-A8-A07Z-01A-11W-A019-09	TCGA-A8-A07Z	II	T2	4.58229137987331e-05	1.73541089119851	0	0	0	0	0	0	0	0	0	0	0	0	0	0	0	0	0	0	0	0	0	0
TCGA-A8-A081-01A-11W-A019-09	TCGA-A8-A081	II	T2	0.000337320618437559	27.7325924843203	0	0	0	0	0	0	0	0	0	0	0	0	0	0	0	0	0	somatic.missense	0	0	0	0
TCGA-A8-A082-01A-11W-A019-09	TCGA-A8-A082	II	T2	4.32346995448854e-05	11.9289996536621	0	0	0	0	0	0	0	0	0	0	0	0	0	0	0	0	0	0	0	0	0	0
TCGA-A8-A083-01A-21W-A019-09	TCGA-A8-A083	II	T3	0.000154547177714172	12.7208926074467	0	0	0	0	0	0	0	0	0	0	0	0	0	0	0	0	0	0	0	0	0	0
TCGA-A8-A085-01A-11W-A019-09	TCGA-A8-A085	II	T2	0.000537139170975527	68.7571247948564	0	0	0	0	0	0	somatic.frame_shift	0	0	0	0	0	0	0	0	0	0	0	0	Bi-allelic-inactivation	0	0
TCGA-A8-A086-01A-11W-A019-09	TCGA-A8-A086	II	T1	6.81250447337354e-05	4.25879528950437	0	0	0	0	0	0	0	0	0	0	0	0	0	0	0	0	0	0	0	0	0	0
TCGA-A8-A08A-01A-11W-A019-09	TCGA-A8-A08A	I	T1	9.75836378855201e-05	8.1121932017305	0	0	0	0	0	0	0	0	0	0	0	0	0	0	0	0	0	0	0	0	0	0
TCGA-A8-A08G-01A-11W-A019-09	TCGA-A8-A08G	II	T2	0.000150090135507839	9.41374880325009	0	0	0	0	0	0	0	0	0	0	0	0	0	0	0	0	0	0	0	0	0	0
TCGA-A8-A08H-01A-21W-A019-09	TCGA-A8-A08H	II	T2	0.00021469150117721	16.0566911484189	0	0	0	0	0	0	0	0	0	0	0	0	0	0	0	0	0	0	0	0	0	0
TCGA-A8-A08I-01A-11W-A019-09	TCGA-A8-A08I	II	T2	0.000162854644126187	20.7369668704935	0	0	0	0	0	0	0	0	0	0	0	0	0	0	0	0	0	somatic.missense	0	0	0	0
TCGA-A8-A08J-01A-11W-A019-09	TCGA-A8-A08J	IV	T4	0.000129882936727335	18.5386288860638	0	0	0	0	0	0	0	0	0	0	0	0	0	0	0	0	0	0	0	0	0	0
TCGA-A8-A08O-01A-21W-A071-09	TCGA-A8-A08O	IV	T2	4.18437343322306e-05	12.7629383730634	0	0	0	0	0	0	0	0	0	0	0	0	0	0	0	0	0	0	0	0	0	0
TCGA-A8-A08P-01A-11W-A019-09	TCGA-A8-A08P	III	T2	0.000216400611552243	25.2675538367756	0	0	0	0	0	0	0	0	0	0	0	0	0	0	0	0	0	somatic.frame_shift	0	0	0	0
TCGA-A8-A08R-01A-11W-A050-09	TCGA-A8-A08R	II	T2	0.00173310878094425	217.15208164529	0	0	0	0	0	0	0	0	0	0	0	0	0	epigenetic.silencing	mRNA.downregulation	0	0	somatic.frame_shift	0	0	Epigenetic-silencing	0
TCGA-A8-A08T-01A-21W-A019-09	TCGA-A8-A08T	IV	T2	0.000143312252836685	7.55725886114099	0	0	0	0	0	0	0	0	0	0	0	0	0	0	0	0	0	0	0	0	0	0
TCGA-A8-A08X-01A-21W-A019-09	TCGA-A8-A08X	III	T4	0.000103850945485351	16.5293428017548	0	0	0	0	0	0	0	0	0	0	0	0	0	0	0	0	0	somatic.missense	0	0	0	0
TCGA-A8-A08Z-01A-21W-A019-09	TCGA-A8-A08Z	NA	T4	9.02127709003949e-05	8.75392669975386	0	0	0	0	0	0	0	0	0	0	0	0	0	0	0	0	0	0	0	0	0	0
TCGA-A8-A090-01A-11W-A019-09	TCGA-A8-A090	II	T2	0.000105197437721613	4.04513559243502	0	0	0	0	0	0	0	0	0	0	0	0	0	0	0	0	0	0	0	0	0	0
TCGA-A8-A091-01A-11W-A019-09	TCGA-A8-A091	II	T2	3.61836375267421e-05	0	0	0	0	0	0	0	0	0	0	0	0	0	0	0	0	0	0	0	0	0	0	0
TCGA-A8-A093-01A-11W-A019-09	TCGA-A8-A093	II	T2	9.87734225055064e-05	4.64725389152001	0	0	0	0	0	0	0	0	0	0	0	0	0	0	0	0	0	0	0	0	0	0
TCGA-A8-A095-01A-11W-A019-09	TCGA-A8-A095	I	T1	0.000263116851488487	38.2990585238636	0	0	0	0	0	0	0	0	0	0	0	0	0	0	0	0	0	0	0	0	0	0
TCGA-A8-A096-01A-11W-A019-09	TCGA-A8-A096	II	T2	9.49547635319591e-05	16.575291828333	0	0	0	0	0	0	0	0	0	0	0	0	0	0	0	0	0	0	0	0	0	0
TCGA-A8-A097-01A-11W-A050-09	TCGA-A8-A097	II	T2	0.000738350218261512	89.3428266897261	0	0	0	0	0	0	0	germline.null_or_pathogenic	0	0	0	0	0	0	0	0	0	somatic.frame_shift	0	Bi-allelic-inactivation	0	0
TCGA-A8-A099-01A-11W-A019-09	TCGA-A8-A099	NA	T4	0.000168979101977903	12.9586597984318	0	0	0	0	0	0	0	0	0	0	0	0	0	0	0	0	0	0	0	0	0	0
TCGA-A8-A09A-01A-11W-A019-09	TCGA-A8-A09A	NA	T2	0.00172292203870631	192.894053836762	0	0	0	0	0	0	0	0	0	germline.null_or_pathogenic	0	0	0	0	0	0	0	0	0	Mono-allelic-inactivation	0	0
TCGA-A8-A09B-01A-11W-A019-09	TCGA-A8-A09B	III	T4	0.000199206489481455	18.26889664325	0	0	0	0	0	0	0	0	0	0	0	0	0	0	0	0	0	0	0	0	0	0
TCGA-A8-A09C-01A-11W-A019-09	TCGA-A8-A09C	NA	T2	0.000174968565938848	16.946760981368	0	0	0	0	0	0	0	0	0	0	0	0	0	0	0	0	0	0	0	0	0	0
TCGA-A8-A09D-01A-11W-A019-09	TCGA-A8-A09D	II	T2	0.000133555365742299	16.1469618202848	0	0	0	0	0	0	0	0	0	0	0	0	0	0	0	0	0	0	0	0	0	0
TCGA-A8-A09G-01A-21W-A019-09	TCGA-A8-A09G	III	T3	0.000176119970054533	17.5394957791205	0	0	0	0	0	0	0	0	0	0	0	0	0	0	0	0	0	0	0	0	0	0
TCGA-A8-A09M-01A-11W-A019-09	TCGA-A8-A09M	III	T2	0.00104899025611984	139.746145391256	0	0	0	0	0	0	0	0	0	0	0	0	0	0	0	0	0	0	0	0	0	0
TCGA-A8-A09N-01A-11W-A019-09	TCGA-A8-A09N	III	T2	0.000208347429714864	18.0713759649855	0	0	0	0	0	0	0	0	0	0	0	0	0	0	0	0	0	somatic.missense	0	0	0	0
TCGA-A8-A09Q-01A-11W-A019-09	TCGA-A8-A09Q	III	T4	0.000807236830534986	88.9312858694107	0	0	0	0	0	0	0	0	0	0	0	0	0	0	0	0	0	somatic.splice_site	0	0	0	0
TCGA-A8-A09R-01A-11W-A019-09	TCGA-A8-A09R	II	T2	0.000402527714934086	47.2105598184586	0	0	0	0	0	0	0	0	0	0	0	0	0	0	0	0	0	0	0	0	0	0
TCGA-A8-A09T-01A-11W-A019-09	TCGA-A8-A09T	NA	T1	7.90822761193991e-05	4.87803183092113	0	0	0	0	0	0	0	0	0	0	0	0	0	0	0	0	0	0	0	0	0	0
TCGA-A8-A09V-01A-11D-A045-09	TCGA-A8-A09V	II	T2	0.000168548137119078	30.1016416468145	0	0	0	0	0	0	0	0	0	0	0	0	0	0	0	0	0	0	0	0	0	0
TCGA-A8-A09W-01A-11W-A019-09	TCGA-A8-A09W	III	T2	0.000644442713682015	63.1235273978801	0	0	0	0	0	0	0	germline.null_or_pathogenic	0	0	0	0	0	0	0	0	0	0	0	Bi-allelic-inactivation	0	0
TCGA-A8-A09Z-01A-11W-A019-09	TCGA-A8-A09Z	II	T3	0.000209098738643962	0	0	0	0	0	0	0	0	0	0	0	0	0	0	0	0	0	0	0	0	0	0	0
TCGA-A8-A0A1-01A-11W-A019-09	TCGA-A8-A0A1	II	T2	0.000146404425951094	9.0481252070936	0	0	0	0	0	0	0	0	0	0	0	0	0	0	0	0	0	0	0	0	0	0
TCGA-A8-A0A2-01A-11W-A050-09	TCGA-A8-A0A2	II	T2	0.000122187587586366	3.56728790927503	0	0	0	0	0	0	0	0	0	0	0	0	0	0	0	0	0	0	0	0	0	0
TCGA-A8-A0A4-01A-11W-A019-09	TCGA-A8-A0A4	II	T2	0.000150043252648973	7.49486097303715	0	0	0	0	0	0	0	0	0	0	0	0	0	0	0	0	0	0	0	0	0	0
TCGA-A8-A0A6-01A-12W-A071-09	TCGA-A8-A0A6	III	T2	6.44724100254514e-05	22.528385470567	0	0	0	0	0	0	0	0	0	0	0	0	0	0	0	0	0	0	0	0	0	0
TCGA-A8-A0A7-01A-11W-A019-09	TCGA-A8-A0A7	II	T2	0.000131373102241862	17.5950318321682	0	0	0	0	0	0	0	0	0	0	0	0	0	0	0	0	0	0	0	0	0	0
TCGA-A8-A0A9-01A-11W-A019-09	TCGA-A8-A0A9	II	T2	4.7019210618526e-05	0	0	0	0	0	0	0	0	0	0	0	0	0	0	0	0	0	0	0	0	0	0	0
TCGA-A8-A0AB-01A-11W-A050-09	TCGA-A8-A0AB	II	T2	0.000129868379490616	16.1149422245452	0	0	0	0	0	0	0	0	0	0	0	0	0	0	0	0	0	0	0	0	0	0
TCGA-A8-A0AD-01A-11W-A071-09	TCGA-A8-A0AD	I	T1	0.000131976320106674	11.0467682831823	0	0	0	0	0	0	0	0	0	0	0	0	0	0	0	0	0	0	0	0	0	0
TCGA-AC-A23C-01A-12D-A167-09	TCGA-AC-A23C	II	T2	0.00036706781889063	45.6174354012071	0	0	0	0	0	0	0	0	0	0	0	0	0	0	0	0	0	0	0	0	0	0
TCGA-AC-A23E-01A-11D-A159-09	TCGA-AC-A23E	II	T2	8.27094015687277e-05	4.58482127178863	0	0	0	0	0	0	0	0	0	0	0	0	0	0	0	0	0	0	0	0	0	0
TCGA-AC-A23H-01A-11D-A159-09	TCGA-AC-A23H	II	T2	0.00108325219968632	115.322761328969	0	0	0	0	0	0	0	0	0	0	0	0	0	0	0	0	0	0	0	0	0	0
TCGA-AC-A2B8-01A-11D-A17D-09	TCGA-AC-A2B8	II	T3	3.91754093005387e-05	0	0	0	0	0	0	0	0	0	0	0	0	0	0	epigenetic.silencing	0	0	0	0	0	0	Epigenetic-silencing	0
TCGA-AC-A2BM-01A-11D-A21Q-09	TCGA-AC-A2BM	II	T2	0.000143964999886409	9.00492615020413	0	0	0	0	0	0	0	0	0	0	0	0	0	epigenetic.silencing	0	0	0	0	0	0	Epigenetic-silencing	0
TCGA-AC-A2FB-01A-11D-A17D-09	TCGA-AC-A2FB	II	T2	3.32228010556351e-05	2.32715258433857	0	0	0	0	0	0	0	0	0	0	0	0	0	0	0	0	0	0	0	0	0	0
TCGA-AC-A2FF-01A-11D-A17D-09	TCGA-AC-A2FF	II	T2	7.29459189629768e-05	2.84380834592821	0	0	0	0	0	0	0	0	0	0	0	0	0	0	0	0	0	0	0	0	0	0
TCGA-AC-A2FG-01A-11D-A17D-09	TCGA-AC-A2FG	II	T2	7.2631801888925e-05	7.01185561274737	0	0	0	0	0	0	0	0	0	0	0	0	0	0	0	0	0	0	0	0	0	0
TCGA-AC-A2FK-01A-12D-A17W-09	TCGA-AC-A2FK	III	T2	1.88157955481621e-05	1.27533049007906	0	0	0	0	0	0	0	0	0	0	0	0	0	0	0	0	0	0	0	0	0	0
TCGA-AC-A2FO-01A-11D-A17W-09	TCGA-AC-A2FO	II	T2	8.80939091554151e-05	9.79018722366448	0	0	0	0	0	0	0	0	0	0	0	0	0	0	0	0	0	0	0	0	0	0
TCGA-AC-A2QH-01A-11D-A18P-09	TCGA-AC-A2QH	II	T3	0.000102816367640848	NA	NA	NA	NA	NA	NA	NA	NA	NA	NA	NA	NA	NA	NA	NA	NA	NA	NA	NA	NA	NA	NA	NA
TCGA-AC-A3HN-01A-11D-A20S-09	TCGA-AC-A3HN	II	T2	6.32591808552967e-05	2.38083540050031	0	0	0	0	0	0	0	0	0	0	0	0	0	0	0	0	0	0	0	0	0	0
TCGA-AC-A3OD-01A-11D-A21Q-09	TCGA-AC-A3OD	II	T2	6.83250628875426e-05	NA	NA	NA	NA	NA	NA	NA	NA	NA	NA	NA	NA	NA	NA	NA	NA	NA	NA	NA	NA	NA	NA	NA
TCGA-AC-A3QP-01A-11D-A22X-09	TCGA-AC-A3QP	II	T2	0.000195434461572747	7.55237506784496	0	0	0	0	0	0	0	0	0	0	0	0	0	0	0	0	0	0	0	0	0	0
TCGA-AC-A3QQ-01A-11D-A228-09	TCGA-AC-A3QQ	I	T1	8.63574954061661e-05	NA	NA	NA	NA	NA	NA	NA	NA	NA	NA	NA	NA	NA	NA	NA	NA	NA	NA	NA	NA	NA	NA	NA
TCGA-AC-A3W5-01A-11D-A228-09	TCGA-AC-A3W5	II	T2	0.0010569826842071	78.164104011422	0	0	0	0	0	0	0	0	0	0	0	0	0	epigenetic.silencing	mRNA.downregulation	0	0	0	0	0	Epigenetic-silencing	0
TCGA-AC-A3YI-01A-21D-A23C-09	TCGA-AC-A3YI	III	T1	6.4190217753586e-05	0	0	0	0	0	0	0	0	0	0	0	0	0	0	0	0	0	0	0	0	0	0	0
TCGA-AC-A3YJ-01A-11D-A22X-09	TCGA-AC-A3YJ	II	T2	3.33104195248985e-05	1.88240539421973	0	0	0	0	0	0	0	0	0	0	0	0	0	0	0	0	0	0	0	0	0	0
TCGA-AC-A4ZE-01A-11D-A41F-09	TCGA-AC-A4ZE	II	T3	0.00029823999749814	NA	NA	NA	NA	NA	NA	NA	NA	NA	NA	NA	NA	NA	NA	NA	NA	NA	NA	NA	NA	NA	NA	NA
TCGA-AC-A5EH-01A-11D-A28B-09	TCGA-AC-A5EH	II	T2	0.00108361001612523	101.156208256258	0	0	0	0	0	0	0	0	0	0	0	0	0	0	0	0	0	somatic.missense	0	0	0	0
TCGA-AC-A5EI-01A-11D-A27P-09	TCGA-AC-A5EI	I	T1	9.36207614290688e-05	8.13136498554276	0	0	0	0	NaN	NaN	0	0	0	0	0	0	0	NaN	NaN	0	0	0	0	0	0	0
TCGA-AC-A5XS-01A-11D-A29N-09	TCGA-AC-A5XS	II	T2	0.000186348893408305	14.74315422072	0	0	0	0	0	0	0	0	0	0	0	0	0	0	0	0	0	0	0	0	0	0
TCGA-AC-A5XU-01A-11D-A28B-09	TCGA-AC-A5XU	II	T3	0.000216621416952553	3.51310359655309	0	0	0	0	0	0	0	0	0	0	0	0	0	0	0	0	0	somatic.missense	0	0	0	0
TCGA-AC-A62V-01A-11D-A31U-09	TCGA-AC-A62V	IV	T2	0.000260053570048422	21.5771467092644	0	0	0	0	0	0	0	0	0	0	0	0	0	0	0	0	0	0	0	0	0	0
TCGA-AC-A62X-01A-11D-A29N-09	TCGA-AC-A62X	II	T2	0.000148573374955841	7.52376932869291	0	0	0	0	0	0	0	0	0	0	0	0	0	0	0	0	0	somatic.missense	0	0	0	0
TCGA-AC-A62Y-01A-11D-A29N-09	TCGA-AC-A62Y	II	T2	0.000143167874461529	15.4478326543422	0	0	0	0	0	0	0	0	0	0	0	0	0	0	0	0	0	0	0	0	0	0
TCGA-AC-A6IV-01A-12D-A33E-09	TCGA-AC-A6IV	II	T2	6.41398569138022e-05	0.674211139038563	0	0	0	NaN	0	0	0	0	0	0	NaN	0	NaN	0	0	0	0	0	0	0	0	0
TCGA-AC-A6IW-01A-12D-A33E-09	TCGA-AC-A6IW	II	T2	0.000733772217235213	56.0137091947309	0	0	0	NaN	0	0	0	0	0	0	NaN	0	NaN	0	0	0	0	somatic.missense	0	0	0	0
TCGA-AC-A6IX-01A-12D-A32I-09	TCGA-AC-A6IX	III	T2	0.000125347184147637	NA	NA	NA	NA	NA	NA	NA	NA	NA	NA	NA	NA	NA	NA	NA	NA	NA	NA	NA	NA	NA	NA	NA
TCGA-AC-A6NO-01A-12D-A33E-09	TCGA-AC-A6NO	II	T2	9.78166799207764e-05	0	0	0	0	NaN	0	0	0	0	0	0	NaN	0	NaN	0	0	0	0	0	0	0	0	0
TCGA-AC-A7VB-01A-11D-A351-09	TCGA-AC-A7VB	II	T1	0.000103460285631495	NA	NA	NA	NA	NA	NA	NA	NA	NA	NA	NA	NA	NA	NA	NA	NA	NA	NA	NA	NA	NA	NA	NA
TCGA-AC-A7VC-01A-11D-A351-09	TCGA-AC-A7VC	II	T3	6.46932222956751e-05	NA	NA	NA	NA	NA	NA	NA	NA	NA	NA	NA	NA	NA	NA	NA	NA	NA	NA	NA	NA	NA	NA	NA
TCGA-AC-A8OP-01A-11D-A36J-09	TCGA-AC-A8OP	I	T1	0.000936475328652381	NA	NA	NA	NA	NA	NA	NA	NA	NA	NA	NA	NA	NA	NA	NA	NA	NA	NA	NA	NA	NA	NA	NA
TCGA-AC-A8OQ-01A-11D-A41F-09	TCGA-AC-A8OQ	II	T2	0.0004477986093396	NA	NA	NA	NA	NA	NA	NA	NA	NA	NA	NA	NA	NA	NA	NA	NA	NA	NA	NA	NA	NA	NA	NA
TCGA-AC-A8OR-01A-21D-A41F-09	TCGA-AC-A8OR	I	T1	0.000736102939011965	NA	NA	NA	NA	NA	NA	NA	NA	NA	NA	NA	NA	NA	NA	NA	NA	NA	NA	NA	NA	NA	NA	NA
TCGA-AC-A8OS-01A-12D-A41F-09	TCGA-AC-A8OS	II	T2	0.000250592818306195	NA	NA	NA	NA	NA	NA	NA	NA	NA	NA	NA	NA	NA	NA	NA	NA	NA	NA	NA	NA	NA	NA	NA
TCGA-AN-A03X-01A-21W-A019-09	TCGA-AN-A03X	II	T2	0.000240731453752195	20.3372508300175	0	0	0	0	0	0	0	0	0	0	0	0	0	0	0	0	0	0	0	0	0	0
TCGA-AN-A03Y-01A-21W-A019-09	TCGA-AN-A03Y	II	T2	4.81357991914371e-05	7.91715405333846	0	0	0	0	0	0	0	0	0	0	0	0	0	0	0	0	0	0	0	0	0	0
TCGA-AN-A041-01A-11W-A050-09	TCGA-AN-A041	II	T2	7.51758088536397e-05	7.36182619702542	0	0	0	0	0	0	0	0	0	0	0	0	0	0	0	0	0	0	0	0	0	0
TCGA-AN-A046-01A-21W-A050-09	TCGA-AN-A046	II	T2	2.22044604925031e-16	NA	NA	NA	NA	NA	NA	NA	NA	NA	NA	NA	NA	NA	NA	NA	NA	NA	NA	NA	NA	NA	NA	NA
TCGA-AN-A049-01A-21W-A019-09	TCGA-AN-A049	II	T2	9.45301023592239e-05	14.4090258971989	0	0	0	0	0	0	0	0	0	0	0	0	0	0	0	0	0	0	0	0	0	0
TCGA-AN-A04A-01A-21W-A050-09	TCGA-AN-A04A	III	T2	0.000105942321420601	0	0	0	0	0	0	0	0	0	0	0	0	0	0	0	0	0	0	0	0	0	0	0
TCGA-AN-A04C-01A-21W-A050-09	TCGA-AN-A04C	II	T2	0.000239590703110809	18.9509533886403	0	0	0	0	0	0	0	0	0	0	0	0	0	0	0	0	0	somatic.missense	0	0	0	0
TCGA-AN-A0AJ-01A-11W-A019-09	TCGA-AN-A0AJ	II	T3	0.000237919650183496	21.8899506096927	0	0	0	0	0	0	0	0	0	0	0	0	0	0	0	0	0	somatic.frame_shift	0	0	0	0
TCGA-AN-A0AK-01A-21W-A019-09	TCGA-AN-A0AK	II	T2	0.000305843806462092	0	0	0	0	0	0	0	0	0	0	0	0	0	0	epigenetic.silencing	0	0	0	0	0	0	Epigenetic-silencing	0
TCGA-AN-A0AL-01A-11W-A019-09	TCGA-AN-A0AL	III	T4	0.000613921827724802	69.1016213380513	0	germline.null_or_pathogenic	0	0	0	0	somatic.frame_shift	0	0	0	0	0	0	0	0	0	0	somatic.missense	Bi-allelic-inactivation	Mono-allelic-inactivation	0	0
TCGA-AN-A0AM-01A-11W-A050-09	TCGA-AN-A0AM	II	T2	0.000428092796893907	35.0161064390126	0	0	0	0	0	0	0	0	0	0	0	0	0	0	0	0	0	0	0	0	0	0
TCGA-AN-A0AR-01A-11W-A019-09	TCGA-AN-A0AR	II	T2	0.00092771232386517	103.978620744351	0	0	0	0	0	0	0	0	0	0	0	0	0	0	0	0	0	somatic.frame_shift	0	0	0	0
TCGA-AN-A0AS-01A-11W-A019-09	TCGA-AN-A0AS	III	T2	7.67281543641663e-05	10.4763504954791	0	0	0	0	0	0	0	0	0	0	0	0	0	0	0	0	0	somatic.in_frame	0	0	0	0
TCGA-AN-A0FD-01A-11W-A050-09	TCGA-AN-A0FD	II	T2	0.000242262389088434	27.2653603604103	0	0	0	0	0	0	0	0	0	0	0	0	0	0	0	0	0	0	0	0	0	0
TCGA-AN-A0FF-01A-11W-A050-09	TCGA-AN-A0FF	I	T1	2.55512456106782e-08	2.29314973567785	0	0	0	0	0	0	0	0	0	0	0	0	0	0	0	0	0	0	0	0	0	0
TCGA-AN-A0FJ-01A-11W-A019-09	TCGA-AN-A0FJ	IV	T2	0.000494768743598419	48.7110405303801	0	0	0	0	0	0	0	0	0	0	0	0	0	0	0	0	0	somatic.frame_shift	0	0	0	0
TCGA-AN-A0FK-01A-11W-A050-09	TCGA-AN-A0FK	III	T4	0.000123872503227574	1.30789314435251	0	0	0	0	0	0	0	0	0	0	0	0	0	0	0	0	0	0	0	0	0	0
TCGA-AN-A0FL-01A-11W-A050-09	TCGA-AN-A0FL	II	T2	0.00100790462074852	88.8918453708651	0	germline.null_or_pathogenic	0	0	0	mRNA.downregulation	0	0	0	0	0	0	0	0	0	0	0	somatic.splice_site	Bi-allelic-inactivation	0	0	0
TCGA-AN-A0FN-01A-11W-A050-09	TCGA-AN-A0FN	I	T1	0.000242436701773441	20.7448673026894	0	0	0	0	0	0	0	0	0	0	0	0	0	0	0	0	0	0	0	0	0	0
TCGA-AN-A0FS-01A-11W-A050-09	TCGA-AN-A0FS	I	T1	0.000154912405376633	10.7743556384164	0	0	0	0	0	0	0	0	0	0	0	0	0	0	0	0	0	0	0	0	0	0
TCGA-AN-A0FT-01A-11W-A050-09	TCGA-AN-A0FT	II	T2	0.000256257767828016	19.0957906047708	0	0	0	0	0	0	0	0	0	0	0	0	0	0	0	0	0	somatic.missense	0	0	0	0
TCGA-AN-A0FV-01A-11W-A019-09	TCGA-AN-A0FV	II	T2	0.000316032187595251	31.428836116859	0	0	0	0	0	0	0	0	0	0	0	0	0	0	0	0	0	somatic.missense	0	0	0	0
TCGA-AN-A0FW-01A-11W-A050-09	TCGA-AN-A0FW	III	T2	0.000753362113476169	62.8667119891374	0	0	0	0	0	0	0	0	0	0	0	0	0	0	0	0	0	0	0	0	0	0
TCGA-AN-A0FX-01A-11W-A050-09	TCGA-AN-A0FX	II	T2	0.000834168379223369	70.9658028977338	0	germline.null_or_pathogenic	0	0	0	0	0	0	0	0	0	0	0	0	0	0	0	somatic.missense	Bi-allelic-inactivation	0	0	0
TCGA-AN-A0FY-01A-11W-A050-09	TCGA-AN-A0FY	I	T1	0.000146191167904205	10.9315750019959	0	0	0	0	0	0	0	0	0	0	0	0	0	0	0	0	0	somatic.missense	0	0	0	0
TCGA-AN-A0FZ-01A-11W-A050-09	TCGA-AN-A0FZ	III	T2	0.000225671685822239	12.207608110626	0	0	0	0	0	0	0	0	0	0	0	0	0	0	0	0	0	0	0	0	0	0
TCGA-AN-A0XL-01A-11D-A10M-09	TCGA-AN-A0XL	II	T2	0.000168043403997543	13.6936562866838	0	0	0	0	0	0	0	0	0	0	0	0	0	0	0	0	0	0	0	0	0	0
TCGA-AN-A0XN-01A-21D-A10G-09	TCGA-AN-A0XN	III	T2	0.00100358082291354	105.30321369645	0	0	0	0	0	0	0	0	0	0	0	0	0	epigenetic.silencing	0	0	0	somatic.splice_site	0	0	Epigenetic-silencing	0
TCGA-AN-A0XO-01A-11D-A10G-09	TCGA-AN-A0XO	III	T2	0.00011598548140766	14.3104713939032	0	0	0	0	0	0	0	0	0	0	0	0	0	0	0	0	0	0	0	0	0	0
TCGA-AN-A0XP-01A-11D-A117-09	TCGA-AN-A0XP	III	T2	0.0001141211456041	10.5397160864432	0	0	0	0	0	0	0	0	0	0	0	0	0	0	0	0	0	0	0	0	0	0
TCGA-AN-A0XS-01A-22D-A10G-09	TCGA-AN-A0XS	III	T2	0.000110479666253074	5.70554268646804	0	0	0	0	0	0	0	0	0	0	0	0	0	0	0	0	0	0	0	0	0	0
TCGA-AN-A0XT-01A-11D-A10G-09	TCGA-AN-A0XT	III	T2	7.18398807329804e-06	0	0	0	0	0	0	0	0	0	0	0	0	0	0	0	0	0	0	somatic.splice_site	0	0	0	0
TCGA-AN-A0XU-01A-11D-A10G-09	TCGA-AN-A0XU	II	T2	0.000757025526473156	87.6435590894234	0	0	0	0	epigenetic.silencing	mRNA.downregulation	0	0	0	0	0	0	0	0	0	0	0	somatic.frame_shift	Epigenetic-silencing	0	0	0
TCGA-AN-A0XV-01A-11D-A10G-09	TCGA-AN-A0XV	III	T2	0.000145509616082789	9.80698136436759	0	0	0	0	0	0	0	0	0	0	0	0	0	0	0	0	0	0	0	0	0	0
TCGA-AN-A0XW-01A-11D-A10G-09	TCGA-AN-A0XW	III	T2	8.78299811224052e-05	1.26706298359114	0	0	0	0	0	0	0	0	0	0	0	0	0	0	0	0	0	0	0	0	0	0
TCGA-AO-A03M-01B-11D-A10M-09	TCGA-AO-A03M	I	T1	9.77583607167986e-05	13.1415802738841	0	0	0	0	0	0	0	0	0	0	0	0	0	0	0	0	0	somatic.splice_site	0	0	0	0
TCGA-AO-A03O-01A-11W-A019-09	TCGA-AO-A03O	II	T2	0.000369505457145156	30.074862600411	0	0	0	0	0	0	0	0	0	0	0	0	0	0	0	0	0	somatic.missense	0	0	0	0
TCGA-AO-A03P-01A-11W-A019-09	TCGA-AO-A03P	II	T2	0.000181720672404801	16.5405786121226	0	0	0	0	0	0	0	0	0	0	0	0	0	0	0	0	0	0	0	0	0	0
TCGA-AO-A03R-01A-21W-A050-09	TCGA-AO-A03R	II	T2	0.000195581332680862	21.3944106612091	0	0	0	0	0	0	0	0	0	0	0	0	0	0	0	0	0	somatic.missense	0	0	0	0
TCGA-AO-A03T-01A-21W-A050-09	TCGA-AO-A03T	II	T2	0.000624894463852005	71.0734280554553	0	0	0	0	0	0	0	0	0	0	0	0	0	0	0	0	0	somatic.missense	0	0	0	0
TCGA-AO-A03U-01B-21D-A10M-09	TCGA-AO-A03U	I	T1	2.18082885065783e-05	0	0	0	0	0	0	0	0	0	0	0	0	0	0	0	0	0	0	0	0	0	0	0
TCGA-AO-A03V-01A-11D-A10Y-09	TCGA-AO-A03V	I	T1	0.00021643412870577	16.8478083033131	0	0	0	0	0	0	0	0	0	germline.null_or_pathogenic	0	0	0	0	0	0	0	somatic.missense	0	Mono-allelic-inactivation	0	0
TCGA-AO-A0J3-01A-11W-A050-09	TCGA-AO-A0J3	II	T2	0.00027441536689898	6.01526522266317	0	0	0	0	0	0	0	0	0	0	0	0	0	0	0	0	0	0	0	0	0	0
TCGA-AO-A0J5-01A-11W-A050-09	TCGA-AO-A0J5	IV	T4	0.000304472526312355	16.4186844867317	0	0	0	0	0	0	0	0	0	0	0	0	0	0	0	0	0	0	0	0	0	0
TCGA-AO-A0J7-01A-11W-A050-09	TCGA-AO-A0J7	II	T2	2.97048269756483e-05	0	0	0	0	0	0	0	0	0	0	0	0	0	0	0	0	0	0	0	0	0	0	0
TCGA-AO-A0J8-01A-21D-A045-09	TCGA-AO-A0J8	II	T2	9.32176290890683e-05	8.15436617677189	0	0	0	0	0	0	0	0	0	0	0	0	0	0	0	0	0	0	0	0	0	0
TCGA-AO-A0J9-01A-11W-A050-09	TCGA-AO-A0J9	III	T2	0.000111534283130573	17.6855114914547	0	0	0	0	0	0	0	0	0	0	0	0	0	0	0	0	0	0	0	0	0	0
TCGA-AO-A0JA-01A-11W-A071-09	TCGA-AO-A0JA	III	T2	3.38360184627885e-05	4.85075821437538	0	0	0	0	0	0	0	0	0	0	0	0	0	0	0	0	0	0	0	0	0	0
TCGA-AO-A0JB-01A-11W-A071-09	TCGA-AO-A0JB	III	T3	0.000591998670587858	68.870559348491	0	0	0	0	epigenetic.silencing	mRNA.downregulation	0	0	0	0	0	0	0	0	0	0	0	somatic.nonsense	Epigenetic-silencing	0	0	0
TCGA-AO-A0JC-01A-11W-A071-09	TCGA-AO-A0JC	II	T2	2.22044604925031e-16	0	0	0	0	0	0	0	0	0	0	0	0	0	0	0	0	0	0	0	0	0	0	0
TCGA-AO-A0JD-01A-11W-A071-09	TCGA-AO-A0JD	III	T3	0.000833644729145753	93.0894607278989	0	0	0	0	0	0	0	0	0	0	0	0	0	0	0	0	0	somatic.missense	0	0	0	0
TCGA-AO-A0JE-01A-11W-A071-09	TCGA-AO-A0JE	III	T2	7.0595953620684e-05	13.9093524184686	0	0	0	0	0	0	0	0	0	0	0	0	0	0	0	0	0	somatic.missense	0	0	0	0
TCGA-AO-A0JF-01A-11W-A071-09	TCGA-AO-A0JF	II	T1	7.36545253283097e-05	9.55327734703632	0	0	0	0	0	0	0	0	0	0	0	0	0	0	0	0	0	0	0	0	0	0
TCGA-AO-A0JG-01A-31D-A099-09	TCGA-AO-A0JG	III	T2	0.000129984588708399	9.57875025477292	0	0	0	0	0	0	0	0	0	0	0	0	0	0	0	0	0	0	0	0	0	0
TCGA-AO-A0JI-01A-21W-A100-09	TCGA-AO-A0JI	II	T1	7.14918400466025e-05	8.20915320235266	0	0	0	0	0	0	0	0	0	0	0	0	0	0	0	0	0	0	0	0	0	0
TCGA-AO-A0JJ-01A-11W-A071-09	TCGA-AO-A0JJ	II	T2	9.71158038996545e-05	10.6514449261384	0	0	0	0	0	0	0	0	0	0	0	0	0	0	0	0	0	0	0	0	0	0
TCGA-AO-A125-01A-11D-A10M-09	TCGA-AO-A125	II	T2	0.000123630948660152	9.76034108050336	0	0	0	0	0	0	0	0	0	0	0	0	0	0	0	0	0	0	0	0	0	0
TCGA-AO-A126-01A-11D-A10M-09	TCGA-AO-A126	II	T2	7.1188891647382e-05	0	0	0	0	0	0	0	0	0	0	0	0	0	0	0	0	0	0	0	0	0	0	0
TCGA-AO-A128-01A-11D-A10M-09	TCGA-AO-A128	II	T2	0.000255151784430474	0	0	0	0	0	0	0	0	0	0	0	0	0	0	0	0	0	0	somatic.nonsense	0	0	0	0
TCGA-AO-A129-01A-21D-A10M-09	TCGA-AO-A129	II	T2	0.000794387557807336	77.0026202653399	0	0	0	0	0	0	0	0	0	0	0	0	0	0	0	0	0	somatic.missense	0	0	0	0
TCGA-AO-A12A-01A-21D-A10Y-09	TCGA-AO-A12A	II	T2	2.6610197945035e-05	5.1248326758521	0	0	0	0	0	0	0	0	0	0	0	0	0	0	0	0	0	0	0	0	0	0
TCGA-AO-A12B-01A-11D-A10M-09	TCGA-AO-A12B	II	T2	9.34381085115571e-05	7.45058804025411	0	0	0	0	0	0	0	0	0	0	0	0	0	0	0	0	0	0	0	0	0	0
TCGA-AO-A12D-01A-11D-A10Y-09	TCGA-AO-A12D	II	T1	3.59006192505115e-05	3.73269481576521	0	0	0	0	0	0	0	0	0	0	0	0	0	0	0	0	0	somatic.frame_shift	0	0	0	0
TCGA-AO-A12E-01A-11D-A10M-09	TCGA-AO-A12E	II	T3	8.64937922037782e-05	3.63002338180422	0	0	0	0	0	0	0	0	0	0	0	0	0	0	0	0	0	0	0	0	0	0
TCGA-AO-A12F-01A-11D-A10Y-09	TCGA-AO-A12F	II	T2	0.000127363739398502	12.8646112143451	0	0	0	0	0	0	0	0	0	0	0	0	0	0	0	0	0	0	0	0	0	0
TCGA-AO-A12G-01A-11D-A10M-09	TCGA-AO-A12G	II	T2	4.29701402675455e-05	0	0	0	0	0	0	0	0	0	0	0	0	0	0	0	0	0	0	somatic.in_frame	0	0	0	0
TCGA-AO-A1KO-01A-31D-A188-09	TCGA-AO-A1KO	II	T3	5.63710668858606e-05	3.20178352587033	0	0	0	0	0	0	0	0	0	0	0	0	0	0	0	0	0	0	0	0	0	0
TCGA-AO-A1KP-01A-11D-A13L-09	TCGA-AO-A1KP	II	T1	7.7236912849346e-05	13.7291749327446	0	0	0	0	0	0	0	0	0	0	0	0	0	0	0	0	0	0	0	0	0	0
TCGA-AO-A1KR-01A-12D-A142-09	TCGA-AO-A1KR	II	T2	0.000485307324260845	53.0866915553022	0	0	0	0	0	0	0	0	0	0	0	0	0	0	0	0	0	0	0	0	0	0
TCGA-AO-A1KS-01A-11D-A13L-09	TCGA-AO-A1KS	II	T2	4.72497738435443e-05	1.02300566035122	0	0	0	0	0	0	0	0	0	0	0	0	0	0	0	0	0	0	0	0	0	0
TCGA-AO-A1KT-01A-11D-A13L-09	TCGA-AO-A1KT	II	T1	0.000158718043912531	15.5899560140158	0	0	0	0	0	0	0	0	0	0	0	0	0	0	0	0	0	0	0	0	0	0
TCGA-AQ-A04H-01B-11D-A10M-09	TCGA-AQ-A04H	III	T2	0.000189145973405157	15.4697422378849	0	0	0	0	0	0	0	0	0	0	0	0	0	0	0	0	0	somatic.missense	0	0	0	0
TCGA-AQ-A0Y5-01A-11D-A14K-09	TCGA-AQ-A0Y5	III	T2	0.000169432725606978	9.62292325556854	0	0	0	0	0	0	0	0	0	0	0	0	0	0	0	0	0	0	0	0	0	0
TCGA-AQ-A1H2-01A-11D-A13L-09	TCGA-AQ-A1H2	III	T2	0.000103209567490316	6.59198027299696	0	0	0	0	0	0	0	0	0	0	0	0	0	0	0	0	0	0	0	0	0	0
TCGA-AQ-A1H3-01A-31D-A13L-09	TCGA-AQ-A1H3	III	T2	4.7878780340701e-05	5.20373959554148	0	0	0	0	0	0	0	0	0	0	0	0	0	0	0	0	0	0	0	0	0	0
TCGA-AQ-A54O-01A-11D-A25Q-09	TCGA-AQ-A54O	II	T2	6.42372999045649e-05	2.15384767796268	0	0	0	0	0	0	0	0	0	0	0	0	0	0	0	0	0	0	0	0	0	0
TCGA-AQ-A7U7-01A-22D-A351-09	TCGA-AQ-A7U7	III	T2	8.11700263034661e-05	NA	NA	NA	NA	NA	NA	NA	NA	NA	NA	NA	NA	NA	NA	NA	NA	NA	NA	NA	NA	NA	NA	NA
TCGA-AR-A0TP-01A-11D-A099-09	TCGA-AR-A0TP	II	T2	0.000442671201942966	49.684093214316	0	0	0	0	epigenetic.silencing	mRNA.downregulation	0	0	0	0	0	0	0	0	0	0	0	somatic.missense	Epigenetic-silencing	0	0	0
TCGA-AR-A0TQ-01A-11D-A099-09	TCGA-AR-A0TQ	III	T3	0.000136828049893005	23.5973661466813	0	0	0	0	0	0	0	0	0	0	0	0	0	0	0	0	0	0	0	0	0	0
TCGA-AR-A0TR-01A-11D-A099-09	TCGA-AR-A0TR	II	T2	8.9883536932154e-05	7.84274305090735	0	0	0	0	0	0	0	0	0	0	0	0	0	0	0	0	0	0	0	0	0	0
TCGA-AR-A0TS-01A-11D-A10Y-09	TCGA-AR-A0TS	II	T2	0.000530473891675531	60.7845000788411	0	0	0	0	epigenetic.silencing	0	0	0	0	0	0	0	0	0	0	0	0	somatic.nonsense	Epigenetic-silencing	0	0	0
TCGA-AR-A0TT-01A-31D-A099-09	TCGA-AR-A0TT	III	T2	0.000234948231456981	20.581639113759	0	0	0	0	0	0	0	0	0	0	0	0	0	0	0	0	0	0	0	0	0	0
TCGA-AR-A0TU-01A-31D-A10G-09	TCGA-AR-A0TU	II	T2	0.000483753064996867	50.5055902728087	0	0	0	NaN	epigenetic.silencing	mRNA.downregulation	0	0	0	0	NaN	0	NaN	0	0	0	0	0	Epigenetic-silencing	0	0	0
TCGA-AR-A0TV-01A-21D-A099-09	TCGA-AR-A0TV	II	T2	0.000254192105957864	19.1741526303227	0	0	0	0	0	0	0	0	0	0	0	0	0	0	0	0	0	somatic.missense	0	0	0	0
TCGA-AR-A0TW-01A-11D-A099-09	TCGA-AR-A0TW	III	T3	0.00024429698515809	15.335038553111	0	0	0	0	0	0	0	0	0	0	0	0	0	0	0	0	0	0	0	0	0	0
TCGA-AR-A0TY-01A-12W-A12T-09	TCGA-AR-A0TY	II	T2	0.000420489844802444	49.586731030752	0	0	0	0	0	0	0	0	0	0	0	0	0	0	0	0	0	0	0	0	0	0
TCGA-AR-A0TZ-01A-12D-A099-09	TCGA-AR-A0TZ	NA	T2	6.42200304216157e-05	10.1722478974149	0	0	0	0	0	0	0	0	0	0	0	0	0	0	0	0	0	0	0	0	0	0
TCGA-AR-A0U0-01A-11D-A10G-09	TCGA-AR-A0U0	II	T2	0.000146619074962961	22.7540019769674	0	0	0	0	0	0	0	0	0	0	0	0	0	0	0	0	0	somatic.missense	0	0	0	0
TCGA-AR-A0U1-01A-11D-A10Y-09	TCGA-AR-A0U1	II	T2	0.000733972374668582	79.8666990338961	0	0	0	0	0	NaN	0	0	0	0	0	0	0	0	NaN	0	0	somatic.missense	0	0	0	0
TCGA-AR-A0U2-01A-11D-A10G-09	TCGA-AR-A0U2	III	T2	0.000181919092340707	8.77354064851189	0	0	0	0	0	0	0	0	0	0	0	0	0	0	0	0	0	somatic.missense	0	0	0	0
TCGA-AR-A0U3-01A-11D-A10G-09	TCGA-AR-A0U3	II	T2	0.000108597171081618	6.5696572225932	0	0	0	0	0	0	0	0	0	0	0	0	0	0	0	0	0	somatic.frame_shift	0	0	0	0
TCGA-AR-A0U4-01A-11D-A117-09	TCGA-AR-A0U4	II	T2	0.00105235041738515	124.251935084574	somatic.frame_shift	0	0	0	0	0	0	0	0	0	0	0	0	0	0	0	0	somatic.missense	Bi-allelic-inactivation	0	0	0
TCGA-AR-A1AH-01A-11D-A12B-09	TCGA-AR-A1AH	II	T2	0.000634189727445844	68.9061868168567	0	0	0	0	0	0	0	0	0	0	0	0	0	0	0	0	0	somatic.frame_shift	0	0	0	0
TCGA-AR-A1AI-01A-11D-A12Q-09	TCGA-AR-A1AI	II	T2	0.000154929392458176	15.7730043964688	0	0	0	0	0	0	somatic.splice_site	0	0	0	0	0	0	0	0	0	0	somatic.missense	0	Mono-allelic-inactivation	0	0
TCGA-AR-A1AJ-01A-21D-A12Q-09	TCGA-AR-A1AJ	I	T1	6.40796866683572e-05	4.90019786060174	0	0	0	0	0	0	0	0	0	0	0	0	0	0	0	0	0	somatic.missense	0	0	0	0
TCGA-AR-A1AK-01A-21D-A12Q-09	TCGA-AR-A1AK	I	T1	8.05901123179e-05	0	0	0	0	0	0	0	0	0	0	0	0	0	0	0	0	0	0	0	0	0	0	0
TCGA-AR-A1AL-01A-21D-A12Q-09	TCGA-AR-A1AL	III	T3	6.94180283176023e-05	0	0	0	0	0	0	0	0	0	0	0	0	0	0	0	0	0	0	0	0	0	0	0
TCGA-AR-A1AN-01A-11D-A12Q-09	TCGA-AR-A1AN	II	T2	6.21985882121472e-05	10.6657584235556	0	0	0	0	0	0	0	0	0	0	0	0	0	0	0	0	0	somatic.frame_shift	0	0	0	0
TCGA-AR-A1AO-01A-11D-A12Q-09	TCGA-AR-A1AO	II	T1	0.000590266538515893	65.8933718172311	somatic.splice_site	0	0	0	0	0	0	0	0	0	0	0	0	0	0	0	0	0	Bi-allelic-inactivation	0	0	0
TCGA-AR-A1AP-01A-11D-A12Q-09	TCGA-AR-A1AP	I	T1	0.000126685464961587	17.644148952219	0	0	0	0	0	0	0	0	0	0	0	0	0	0	0	0	0	somatic.nonsense	0	0	0	0
TCGA-AR-A1AQ-01A-11D-A12Q-09	TCGA-AR-A1AQ	II	T2	0.000143756263877443	12.6062765637171	0	0	0	0	0	0	0	0	0	0	0	0	0	0	0	0	0	somatic.frame_shift	0	0	0	0
TCGA-AR-A1AR-01A-31D-A135-09	TCGA-AR-A1AR	III	T1	0.000290234705049981	25.5532535956334	0	0	0	0	0	0	0	0	0	0	0	0	0	0	0	0	0	somatic.frame_shift	0	0	0	0
TCGA-AR-A1AS-01A-11D-A12Q-09	TCGA-AR-A1AS	II	T2	0.000101412880993784	2.12875751416858	0	0	0	0	0	0	0	0	0	0	0	0	0	0	0	0	0	somatic.missense	0	0	0	0
TCGA-AR-A1AT-01A-11D-A12Q-09	TCGA-AR-A1AT	II	T2	0.000158648412134027	16.3122652402953	0	0	0	NaN	0	0	0	0	0	0	NaN	0	NaN	0	0	0	0	0	0	0	0	0
TCGA-AR-A1AU-01A-11D-A12Q-09	TCGA-AR-A1AU	III	T2	7.82971924119302e-05	7.75255359628584	0	0	0	0	0	0	0	0	0	0	0	0	0	0	0	0	0	0	0	0	0	0
TCGA-AR-A1AV-01A-21D-A12Q-09	TCGA-AR-A1AV	II	T2	0.000121772136708295	2.0785523530097	0	0	0	0	0	0	0	0	0	0	0	0	0	0	0	0	0	0	0	0	0	0
TCGA-AR-A1AW-01A-21D-A12Q-09	TCGA-AR-A1AW	II	T2	0.000160059058663615	19.4309402428502	0	0	0	0	0	0	0	0	0	0	0	0	0	0	0	0	0	somatic.missense	0	0	0	0
TCGA-AR-A1AX-01A-11D-A12Q-09	TCGA-AR-A1AX	I	T1	0.000102406389967092	8.65592774815532	0	0	0	0	0	0	0	0	0	0	0	0	0	0	0	0	0	somatic.missense	0	0	0	0
TCGA-AR-A24H-01A-11D-A167-09	TCGA-AR-A24H	II	T2	0.000908404575663214	97.1974454576702	0	0	0	0	0	0	0	0	0	0	homo.deletion	0	0	0	0	0	0	0	0	Bi-allelic-inactivation	0	0
TCGA-AR-A24K-01A-11D-A167-09	TCGA-AR-A24K	II	T2	0.000145171767840647	14.8798671530031	0	0	0	0	0	0	0	0	0	0	0	0	0	0	0	0	0	somatic.frame_shift	0	0	0	0
TCGA-AR-A24L-01A-11D-A167-09	TCGA-AR-A24L	II	T2	0.000371439039409093	43.6415612559583	0	0	0	0	0	0	0	0	0	0	0	0	0	0	0	0	0	0	0	0	0	0
TCGA-AR-A24M-01A-11D-A167-09	TCGA-AR-A24M	III	T2	0.000108753802975763	5.76250881317985	0	0	0	0	0	0	0	0	0	0	0	0	0	0	0	0	0	0	0	0	0	0
TCGA-AR-A24N-01A-11D-A167-09	TCGA-AR-A24N	I	T1	8.59818733792785e-05	0	0	0	0	0	0	0	0	0	0	0	0	0	0	0	0	0	0	0	0	0	0	0
TCGA-AR-A24O-01A-11D-A167-09	TCGA-AR-A24O	III	T3	8.48689970834837e-05	11.3227095606383	0	0	0	0	0	0	0	0	0	0	0	0	0	0	0	0	0	0	0	0	0	0
TCGA-AR-A24P-01A-11D-A167-09	TCGA-AR-A24P	I	T1	8.28987884576565e-05	3.41803337712824	0	0	0	0	0	0	0	0	0	0	0	0	0	0	0	0	0	somatic.missense	0	0	0	0
TCGA-AR-A24Q-01A-12D-A167-09	TCGA-AR-A24Q	II	T3	0.00135880788114919	145.911624154987	0	germline.null_or_pathogenic	0	0	0	0	0	0	0	0	0	0	0	0	0	0	0	somatic.missense	Bi-allelic-inactivation	0	0	0
TCGA-AR-A24R-01A-11D-A167-09	TCGA-AR-A24R	III	T1	6.05213620170768e-05	1.0411609551584	0	0	0	0	0	0	0	0	0	0	0	0	0	0	0	0	0	0	0	0	0	0
TCGA-AR-A24S-01A-11D-A167-09	TCGA-AR-A24S	I	T1	0.000133881554072597	5.61061910652633	0	0	0	0	0	0	0	0	0	0	0	0	0	0	0	0	0	somatic.missense	0	0	0	0
TCGA-AR-A24T-01A-11D-A167-09	TCGA-AR-A24T	III	T3	7.96604423262467e-05	0	0	0	0	0	0	0	0	0	0	0	0	0	0	0	0	0	0	somatic.missense	0	0	0	0
TCGA-AR-A24U-01A-11D-A167-09	TCGA-AR-A24U	II	T1	8.16128969803784e-05	4.29320032545513	0	0	0	0	0	0	0	0	0	0	0	0	0	0	0	0	0	somatic.nonsense	0	0	0	0
TCGA-AR-A24V-01A-21D-A167-09	TCGA-AR-A24V	II	T2	6.21187964700777e-05	4.75164257985851	0	0	0	0	0	0	0	0	0	0	0	0	0	0	0	0	0	0	0	0	0	0
TCGA-AR-A24W-01A-11D-A17G-09	TCGA-AR-A24W	II	T2	5.95232508319616e-05	7.8791071953379	0	0	0	0	0	0	0	0	0	0	0	0	0	0	0	0	0	0	0	0	0	0
TCGA-AR-A24X-01A-11D-A167-09	TCGA-AR-A24X	II	T2	0.000144041509161818	6.0198554809561	0	0	0	0	0	0	0	0	0	0	0	0	0	0	0	0	0	0	0	0	0	0
TCGA-AR-A250-01A-31D-A167-09	TCGA-AR-A250	II	T2	0.000257244409468109	17.2649532395884	0	0	0	0	0	0	0	0	0	0	0	0	0	0	0	0	0	0	0	0	0	0
TCGA-AR-A251-01A-12D-A167-09	TCGA-AR-A251	III	T2	0.00138146477906541	136.882328406386	0	0	0	0	0	0	0	0	0	0	0	0	0	epigenetic.silencing	mRNA.downregulation	0	0	somatic.missense	0	0	Epigenetic-silencing	0
TCGA-AR-A252-01A-11D-A167-09	TCGA-AR-A252	I	T1	4.1533533051709e-08	3.77556886368783	0	0	0	0	0	0	0	0	0	0	0	0	0	0	0	0	0	0	0	0	0	0
TCGA-AR-A254-01A-21D-A167-09	TCGA-AR-A254	III	T2	0.000125762035606139	3.86510236211056	0	0	0	0	0	0	0	0	0	0	0	0	0	0	0	0	0	somatic.nonsense	0	0	0	0
TCGA-AR-A255-01A-11D-A167-09	TCGA-AR-A255	I	T1	0.000240922051845221	22.8926164884913	0	0	0	0	0	0	0	0	0	0	0	0	0	0	0	0	0	0	0	0	0	0
TCGA-AR-A2LE-01A-11D-A17W-09	TCGA-AR-A2LE	I	T1	2.22044604925031e-16	0	0	0	0	0	0	0	0	0	0	0	0	0	0	0	0	0	0	0	0	0	0	0
TCGA-AR-A2LH-01A-31D-A18P-09	TCGA-AR-A2LH	III	T3	7.19582680930929e-05	0	0	0	0	0	0	0	0	0	0	0	0	0	0	0	0	0	0	somatic.missense	0	0	0	0
TCGA-AR-A2LM-01A-11D-A17W-09	TCGA-AR-A2LM	II	T1	0.000103131265143469	5.78054944956118	0	0	0	0	0	0	0	0	0	0	0	0	0	0	0	0	0	0	0	0	0	0
TCGA-AR-A2LN-01A-21D-A18P-09	TCGA-AR-A2LN	II	T2	7.68600470808234e-05	0.338686125856714	0	0	0	0	0	0	0	0	0	germline.null_or_pathogenic	0	0	0	0	0	0	0	0	0	Mono-allelic-inactivation	0	0
TCGA-AR-A2LO-01A-31D-A18P-09	TCGA-AR-A2LO	II	T2	0.000112850239650541	10.4559212756153	0	0	0	0	0	0	0	0	0	0	0	0	0	0	0	0	0	0	0	0	0	0
TCGA-AR-A2LQ-01A-22D-A18P-09	TCGA-AR-A2LQ	II	T3	7.36238810985864e-05	0	0	0	0	0	0	0	0	0	0	0	0	0	0	0	0	0	0	0	0	0	0	0
TCGA-AR-A5QM-01A-11D-A27P-09	TCGA-AR-A5QM	II	T2	0.000116987413218674	0	0	0	0	0	NaN	0	0	0	0	0	0	0	0	NaN	0	0	0	0	0	0	0	0
TCGA-AR-A5QN-01A-12D-A28B-09	TCGA-AR-A5QN	III	T2	2.51487476380549e-05	0	0	0	0	0	0	0	0	0	0	0	0	0	0	0	0	0	0	0	0	0	0	0
TCGA-AR-A5QP-01A-11D-A28B-09	TCGA-AR-A5QP	II	T2	3.0973761176817e-05	0	0	0	0	0	0	0	0	0	0	0	0	0	0	0	0	0	0	0	0	0	0	0
TCGA-AR-A5QQ-01A-11D-A28B-09	TCGA-AR-A5QQ	III	T3	0.000462650083837202	48.0747690346755	0	0	0	0	0	0	0	0	0	0	0	0	0	epigenetic.silencing	0	0	0	somatic.frame_shift	0	0	Epigenetic-silencing	0
TCGA-B6-A0I2-01A-11W-A050-09	TCGA-B6-A0I2	I	T1	0.000184328358877047	13.3129606971543	0	0	0	0	0	0	0	0	0	0	0	0	0	0	0	0	0	somatic.frame_shift	0	0	0	0
TCGA-B6-A0I5-01A-11W-A100-09	TCGA-B6-A0I5	II	T2	7.18661946897922e-05	4.60932272388779	0	0	0	0	0	0	0	0	0	0	0	0	0	0	0	0	0	0	0	0	0	0
TCGA-B6-A0I8-01A-11W-A050-09	TCGA-B6-A0I8	NA	T1	0.000842644233820304	78.2698694816006	0	0	0	NaN	0	0	0	germline.null_or_pathogenic	0	0	NaN	0	NaN	0	0	0	0	0	0	Bi-allelic-inactivation	0	0
TCGA-B6-A0I9-01A-11W-A050-09	TCGA-B6-A0I9	IV	T3	0.000332065294560454	24.5561098385879	0	0	0	0	0	0	0	0	0	0	0	0	0	0	0	0	0	somatic.missense	0	0	0	0
TCGA-B6-A0IA-01A-11W-A050-09	TCGA-B6-A0IA	II	T2	0.000109883009616971	10.4322292952151	0	0	0	0	0	0	0	0	0	0	0	0	0	0	0	0	0	0	0	0	0	0
TCGA-B6-A0IB-01A-11W-A050-09	TCGA-B6-A0IB	IV	T3	0.000303247707067241	25.5618274165461	0	0	0	0	0	0	0	0	0	0	0	0	0	0	0	0	0	0	0	0	0	0
TCGA-B6-A0IC-01A-11W-A050-09	TCGA-B6-A0IC	NA	T2	0.000106360123115941	4.62630497469749	0	0	0	0	0	0	0	0	0	0	0	0	0	0	0	0	0	0	0	0	0	0
TCGA-B6-A0IE-01A-11W-A050-09	TCGA-B6-A0IE	III	T3	0.000139896025192525	11.8065012566172	0	0	0	0	0	0	0	0	0	0	0	0	0	0	0	0	0	somatic.splice_site	0	0	0	0
TCGA-B6-A0IG-01A-11W-A050-09	TCGA-B6-A0IG	II	T2	0.000132459763885793	13.4378637831862	0	0	0	0	0	0	0	0	0	0	0	0	0	0	0	0	0	0	0	0	0	0
TCGA-B6-A0IH-01A-11D-A10Y-09	TCGA-B6-A0IH	III	T3	9.65753005403762e-05	0.239939429542249	0	0	0	0	0	0	0	0	0	0	0	0	0	0	0	0	0	0	0	0	0	0
TCGA-B6-A0IJ-01A-11W-A050-09	TCGA-B6-A0IJ	II	T3	0.000953106494156647	110.017437891308	0	0	0	0	epigenetic.silencing	mRNA.downregulation	0	0	0	0	0	0	0	0	0	0	0	somatic.missense	Epigenetic-silencing	0	0	0
TCGA-B6-A0IK-01A-12W-A071-09	TCGA-B6-A0IK	III	T4	0.00011025341498791	8.58515583358323	0	0	0	0	0	0	0	0	0	0	0	0	0	0	0	0	0	somatic.missense	0	0	0	0
TCGA-B6-A0IM-01A-11W-A050-09	TCGA-B6-A0IM	II	T3	0.000161318782503084	19.6953349285052	0	0	0	0	0	0	0	0	0	0	0	0	0	0	0	0	0	0	0	0	0	0
TCGA-B6-A0IN-01A-11W-A050-09	TCGA-B6-A0IN	NA	T1	0.000147984589294413	7.90293126907798	0	0	0	0	0	0	0	0	0	0	0	0	0	0	0	0	0	0	0	0	0	0
TCGA-B6-A0IO-01A-11W-A050-09	TCGA-B6-A0IO	II	T2	0.000151403414211462	0	0	0	0	0	0	0	0	0	0	0	0	0	0	0	0	0	0	0	0	0	0	0
TCGA-B6-A0IP-01A-11D-A045-09	TCGA-B6-A0IP	I	T1	9.07126826089367e-05	7.92714072180394	0	0	0	0	0	0	0	0	0	0	0	0	0	0	0	0	0	0	0	0	0	0
TCGA-B6-A0IQ-01A-11W-A050-09	TCGA-B6-A0IQ	III	T3	0.000320166559203848	38.3625667517611	0	0	0	0	0	0	0	0	0	0	0	0	0	0	0	0	0	somatic.nonsense	0	0	0	0
TCGA-B6-A0RG-01A-11W-A071-09	TCGA-B6-A0RG	II	T3	0.000518991256345521	61.9122832861399	0	0	0	0	0	0	0	germline.null_or_pathogenic	0	0	0	0	0	0	0	0	0	0	0	Bi-allelic-inactivation	0	0
TCGA-B6-A0RH-01A-21D-A10Y-09	TCGA-B6-A0RH	II	T2	8.67683700181577e-05	14.6620164353282	0	0	0	0	0	0	0	0	0	0	0	0	0	0	0	0	0	somatic.missense	0	0	0	0
TCGA-B6-A0RI-01A-11W-A071-09	TCGA-B6-A0RI	III	T4	6.86773169724316e-05	8.38996168178686	0	0	0	0	0	0	0	0	0	0	0	0	0	0	0	0	0	0	0	0	0	0
TCGA-B6-A0RL-01A-11D-A099-09	TCGA-B6-A0RL	II	T2	9.07808781994095e-05	5.267864860985	0	0	0	0	0	0	0	0	0	0	0	0	0	0	0	0	0	0	0	0	0	0
TCGA-B6-A0RM-01A-11D-A099-09	TCGA-B6-A0RM	NA	TX	5.36659352614916e-05	0	0	0	0	0	0	0	0	0	0	0	0	0	0	0	0	0	0	0	0	0	0	0
TCGA-B6-A0RN-01A-12D-A099-09	TCGA-B6-A0RN	I	T1	7.50666151501049e-05	6.89320302745759	0	0	0	0	0	0	0	0	0	0	0	0	0	0	0	0	0	0	0	0	0	0
TCGA-B6-A0RO-01A-22D-A099-09	TCGA-B6-A0RO	III	T4	0.000139695689295196	18.2975858623673	0	0	0	0	0	0	0	0	0	0	0	0	0	0	0	0	0	0	0	0	0	0
TCGA-B6-A0RP-01A-21D-A099-09	TCGA-B6-A0RP	NA	T2	0.000112287221621883	5.3952235262787	0	0	0	0	0	0	0	0	0	0	0	0	0	0	0	0	0	0	0	0	0	0
TCGA-B6-A0RQ-01A-11D-A10Y-09	TCGA-B6-A0RQ	II	T3	5.02019407102936e-05	8.40220419265275	0	0	0	0	0	0	0	0	0	0	0	0	0	0	0	0	0	0	0	0	0	0
TCGA-B6-A0RS-01A-11D-A099-09	TCGA-B6-A0RS	II	T2	0.00119835328753411	116.809418842079	0	germline.null_or_pathogenic	0	0	0	0	0	0	0	0	0	0	0	0	0	0	0	somatic.missense	Bi-allelic-inactivation	0	0	0
TCGA-B6-A0RV-01A-11D-A099-09	TCGA-B6-A0RV	III	T3	1.15920216271074e-05	0.620584155373263	0	0	0	0	0	0	0	0	0	0	0	0	0	0	0	0	0	0	0	0	0	0
TCGA-B6-A0WS-01A-11D-A10Y-09	TCGA-B6-A0WS	NA	T1	3.66897453429112e-05	0.326697490481073	0	0	0	0	0	0	0	0	0	0	0	0	0	0	0	0	0	0	0	0	0	0
TCGA-B6-A0WT-01A-11D-A10G-09	TCGA-B6-A0WT	II	T2	2.2811854003963e-05	4.21946547755793	0	0	0	0	0	0	0	0	0	0	0	0	0	0	0	0	0	0	0	0	0	0
TCGA-B6-A0WV-01A-11D-A10G-09	TCGA-B6-A0WV	II	T2	0.00014206769638506	15.7359289080014	0	0	0	0	0	0	0	0	0	0	0	0	0	0	0	0	0	0	0	0	0	0
TCGA-B6-A0WW-01A-11D-A10G-09	TCGA-B6-A0WW	NA	T2	0.00012997519729807	20.4681574066061	0	0	0	0	0	0	0	0	0	0	0	0	0	0	0	0	0	0	0	0	0	0
TCGA-B6-A0WY-01A-11D-A10G-09	TCGA-B6-A0WY	III	T3	8.84774730723396e-05	16.0171713656384	0	0	0	0	0	0	0	0	0	0	0	0	0	0	0	0	0	0	0	0	0	0
TCGA-B6-A0WZ-01A-11D-A10G-09	TCGA-B6-A0WZ	II	T2	6.34456316930129e-05	6.61513632796838	0	0	0	0	0	0	0	0	0	0	0	0	0	0	0	0	0	0	0	0	0	0
TCGA-B6-A0X0-01A-21D-A10Y-09	TCGA-B6-A0X0	I	T1	0.000123545568834701	6.80338464572759	0	0	0	0	0	0	0	0	0	0	0	0	0	0	0	0	0	0	0	0	0	0
TCGA-B6-A0X1-01A-11D-A10G-09	TCGA-B6-A0X1	NA	T2	0.000368237494186749	34.5738916462773	somatic.frame_shift	0	0	0	0	0	0	0	0	0	0	0	0	0	0	0	0	somatic.splice_site	Bi-allelic-inactivation	0	0	0
TCGA-B6-A0X4-01A-11D-A10G-09	TCGA-B6-A0X4	II	T2	5.53797975173096e-05	0.0632306149297181	0	0	0	0	0	0	0	0	0	0	0	0	0	0	0	0	0	0	0	0	0	0
TCGA-B6-A0X7-01A-11D-A10M-09	TCGA-B6-A0X7	NA	T1	2.74005303756252e-05	0	0	0	0	0	0	0	0	0	0	0	0	0	0	0	0	0	0	0	0	0	0	0
TCGA-B6-A1KC-01B-11D-A159-09	TCGA-B6-A1KC	II	T2	0.000137363161431919	5.77943700972388	0	0	0	0	0	0	0	0	0	0	0	0	0	0	0	0	0	0	0	0	0	0
TCGA-B6-A1KF-01A-11D-A13L-09	TCGA-B6-A1KF	II	T2	0.000271215374825147	24.2207919266435	0	0	0	0	0	0	0	0	0	0	0	0	0	0	0	0	0	somatic.splice_site	0	0	0	0
TCGA-B6-A1KI-01A-11D-A14K-09	TCGA-B6-A1KI	I	T1	7.26357161525914e-05	8.31836536887975	0	0	0	0	0	0	0	0	0	0	0	0	0	0	0	0	0	0	0	0	0	0
TCGA-B6-A1KN-01A-11D-A13L-09	TCGA-B6-A1KN	III	T4	0.000311487838222799	43.5486498767884	0	0	0	0	0	0	0	0	0	0	0	0	0	0	0	0	0	somatic.missense	0	0	0	0
TCGA-B6-A2IU-01A-32D-A19T-09	TCGA-B6-A2IU	II	T2	3.15863083100135e-05	1.31234236808976	0	0	0	0	0	0	0	0	0	0	0	0	0	0	0	0	0	0	0	0	0	0
TCGA-B6-A401-01A-11D-A23C-09	TCGA-B6-A401	II	T1	7.54306832279271e-05	8.79245003990624	0	0	0	0	0	0	0	0	0	0	0	0	0	0	0	0	0	somatic.missense	0	0	0	0
TCGA-B6-A409-01A-11D-A243-09	TCGA-B6-A409	III	T1	0.000149875571906273	1.3525302011017	0	0	0	0	0	0	0	0	0	0	0	0	0	0	0	0	0	somatic.frame_shift	0	0	0	0
TCGA-B6-A40B-01A-11D-A23C-09	TCGA-B6-A40B	I	T1	0.000205083518795244	7.44684296452739	0	0	0	0	0	0	0	0	0	0	0	0	0	0	0	0	0	0	0	0	0	0
TCGA-B6-A40C-01A-11D-A23C-09	TCGA-B6-A40C	II	T3	0.000136477065470071	0.552882585345835	0	0	0	0	0	0	0	0	0	0	0	0	0	0	0	0	0	0	0	0	0	0
TCGA-BH-A0AU-01A-11D-A12Q-09	TCGA-BH-A0AU	II	T2	8.71957016445663e-05	2.98574455812937	0	0	0	0	0	0	0	0	0	0	0	0	0	0	0	0	0	0	0	0	0	0
TCGA-BH-A0AW-01A-11W-A071-09	TCGA-BH-A0AW	II	T1	0.000414110300126841	45.1207260281156	0	0	0	0	0	0	0	0	0	0	0	0	0	0	0	0	0	somatic.missense	0	0	0	0
TCGA-BH-A0AY-01A-21W-A019-09	TCGA-BH-A0AY	II	T2	0.00042613315189	11.7691900597226	0	0	0	0	0	0	0	0	0	0	0	0	0	0	0	0	0	0	0	0	0	0
TCGA-BH-A0AZ-01A-21D-A12Q-09	TCGA-BH-A0AZ	III	T3	0.000412802773514474	48.427139374004	0	0	0	0	0	0	0	0	germline.null_or_pathogenic	0	0	0	0	0	0	0	0	0	0	Bi-allelic-undetermined	0	0
TCGA-BH-A0B0-01A-21D-A10Y-09	TCGA-BH-A0B0	I	T1	2.1300591236082e-05	2.48691781923814	0	0	0	0	0	0	0	0	0	0	0	0	0	0	0	0	0	somatic.missense	0	0	0	0
TCGA-BH-A0B1-01A-12W-A071-09	TCGA-BH-A0B1	II	T2	0.000302067274347143	37.1780688997881	0	0	0	NaN	NaN	0	0	0	0	0	NaN	0	NaN	NaN	0	0	0	0	0	0	0	0
TCGA-BH-A0B4-01A-11W-A019-09	TCGA-BH-A0B4	III	T2	0.000362754141623106	53.4510153211441	0	0	0	0	0	0	0	germline.null_or_pathogenic	0	0	0	0	0	0	0	0	0	0	0	Bi-allelic-inactivation	0	0
TCGA-BH-A0B5-01A-11D-A12Q-09	TCGA-BH-A0B5	III	T2	1.74564957621164e-05	0	0	0	0	0	0	0	0	0	0	0	0	0	0	0	0	0	0	0	0	0	0	0
TCGA-BH-A0B7-01A-12D-A10Y-09	TCGA-BH-A0B7	II	T2	0.00029424772765561	13.0904608413003	0	0	0	0	0	0	0	0	0	0	0	0	0	0	0	0	0	somatic.splice_site	0	0	0	0
TCGA-BH-A0B8-01A-21W-A071-09	TCGA-BH-A0B8	I	T1	0.000439363881349667	24.9479620468986	0	0	0	NaN	0	0	0	0	0	0	NaN	0	NaN	0	0	0	0	0	0	0	0	0
TCGA-BH-A0B9-01A-11W-A071-09	TCGA-BH-A0B9	I	T1	0.000120891936010833	21.0316321790301	0	0	0	0	0	0	0	0	0	0	0	0	0	0	0	0	0	somatic.missense	0	0	0	0
TCGA-BH-A0BA-01A-11W-A071-09	TCGA-BH-A0BA	III	T3	0.000244144024472264	8.2953453560076	0	0	0	0	0	0	0	0	0	0	0	0	0	0	0	0	0	0	0	0	0	0
TCGA-BH-A0BC-01A-22D-A099-09	TCGA-BH-A0BC	III	T2	0.000136919664396445	3.14681692260933	0	0	0	0	0	0	0	0	0	0	0	0	0	0	0	0	0	somatic.missense	0	0	0	0
TCGA-BH-A0BD-01A-11W-A050-09	TCGA-BH-A0BD	II	T1	0.00013875246873074	17.8539354023103	0	0	0	0	0	0	0	0	0	0	0	0	0	0	0	0	0	0	0	0	0	0
TCGA-BH-A0BF-01A-21D-A12Q-09	TCGA-BH-A0BF	II	T2	9.1791402654851e-05	19.0854462995762	0	0	0	0	0	0	0	0	0	0	0	0	0	0	0	0	0	somatic.missense	0	0	0	0
TCGA-BH-A0BG-01A-11D-A10Y-09	TCGA-BH-A0BG	I	T1	0.000256856934823482	24.1549945940666	0	0	0	0	0	0	0	0	0	0	0	0	0	0	0	0	0	somatic.frame_shift	0	0	0	0
TCGA-BH-A0BJ-01A-11W-A071-09	TCGA-BH-A0BJ	II	T2	0.000226545419901984	11.2858387475824	0	0	0	0	0	0	0	0	0	0	0	0	0	0	0	0	0	0	0	0	0	0
TCGA-BH-A0BL-01A-11D-A10Y-09	TCGA-BH-A0BL	I	T1	0.000933177606055064	46.828794125082	0	germline.null_or_pathogenic	0	0	0	0	0	0	0	0	0	0	0	0	0	0	0	somatic.missense	Bi-allelic-inactivation	0	0	0
TCGA-BH-A0BM-01A-11W-A071-09	TCGA-BH-A0BM	II	T2	0.000119336469913836	1.65353654069558	0	0	0	0	0	0	0	0	0	0	0	0	0	0	0	0	0	0	0	0	0	0
TCGA-BH-A0BO-01A-23D-A12B-09	TCGA-BH-A0BO	I	T1	8.0050648980612e-05	2.84468629541462	0	0	0	0	0	0	0	0	0	0	0	0	0	0	0	0	0	0	0	0	0	0
TCGA-BH-A0BP-01A-11D-A10Y-09	TCGA-BH-A0BP	I	T1	0.000627216374565833	52.6142882123571	0	0	0	0	0	0	0	0	0	0	0	0	0	0	0	0	0	somatic.missense	0	0	0	0
TCGA-BH-A0BQ-01A-21D-A10Y-09	TCGA-BH-A0BQ	I	T1	0.00016857916547262	4.93746103011108	0	0	0	0	0	0	0	0	0	0	0	0	0	0	0	0	0	0	0	0	0	0
TCGA-BH-A0BR-01A-21W-A12T-09	TCGA-BH-A0BR	I	T1	9.94613801985122e-05	12.1875136671197	0	0	0	0	0	0	0	0	0	0	0	0	0	0	0	0	0	somatic.missense	0	0	0	0
TCGA-BH-A0BS-01A-11D-A12Q-09	TCGA-BH-A0BS	III	T3	9.95253511233122e-05	NA	NA	NA	NA	NA	NA	NA	NA	NA	NA	NA	NA	NA	NA	NA	NA	NA	NA	NA	NA	NA	NA	NA
TCGA-BH-A0BT-01A-11D-A12Q-09	TCGA-BH-A0BT	II	T1	0.000124866921145639	3.01753527830014	0	0	0	0	0	0	0	0	0	0	0	0	0	0	0	0	0	somatic.missense	0	0	0	0
TCGA-BH-A0BV-01A-11W-A019-09	TCGA-BH-A0BV	II	T2	0.000183518519358676	13.5760552030887	0	0	0	0	0	0	0	0	0	0	0	0	0	0	0	0	0	0	0	0	0	0
TCGA-BH-A0BZ-01A-31D-A12Q-09	TCGA-BH-A0BZ	III	T3	0.00168547280400761	220.479491980761	0	0	0	0	0	0	0	germline.null_or_pathogenic	0	0	0	0	0	0	0	0	0	0	0	Bi-allelic-inactivation	0	0
TCGA-BH-A0C0-01A-21W-A071-09	TCGA-BH-A0C0	II	T1	0.00147924710496216	92.0429544873925	0	0	0	0	0	mRNA.downregulation	0	0	0	0	0	0	0	0	0	0	0	somatic.frame_shift	0	0	0	0
TCGA-BH-A0C1-01B-11D-A12B-09	TCGA-BH-A0C1	III	T3	6.94742316276775e-05	4.17651707305318	0	0	0	0	0	0	0	0	0	0	0	0	0	0	0	0	0	0	0	0	0	0
TCGA-BH-A0C3-01A-21D-A12Q-09	TCGA-BH-A0C3	I	T1	7.16427528170151e-05	7.81611467691089	0	0	0	0	0	0	0	0	0	0	0	0	0	epigenetic.silencing	0	0	0	somatic.splice_site	0	0	Epigenetic-silencing	0
TCGA-BH-A0C7-01B-11D-A10Y-09	TCGA-BH-A0C7	II	T2	0.000181125385897454	11.2275975387558	0	0	0	0	0	0	0	0	0	0	0	0	0	0	0	0	0	0	0	0	0	0
TCGA-BH-A0DD-01A-31D-A12Q-09	TCGA-BH-A0DD	II	T2	4.23312109092946e-05	4.58212423120035	0	0	0	0	0	0	0	0	0	0	0	0	0	0	0	0	0	0	0	0	0	0
TCGA-BH-A0DE-01A-11D-A10Y-09	TCGA-BH-A0DE	II	T2	0.000197241042051615	7.79849304789774	0	0	0	0	0	0	0	0	0	0	0	0	0	0	0	0	0	0	0	0	0	0
TCGA-BH-A0DH-01A-11D-A099-09	TCGA-BH-A0DH	II	T2	0.000111439093357468	0	0	0	0	0	0	0	0	0	0	0	0	0	0	0	0	0	0	0	0	0	0	0
TCGA-BH-A0DI-01A-21D-A12Q-09	TCGA-BH-A0DI	II	T2	0.000154530754129085	19.4127009468338	0	0	0	0	0	0	0	0	0	0	0	0	0	0	0	0	0	somatic.missense	0	0	0	0
TCGA-BH-A0DK-01A-21W-A071-09	TCGA-BH-A0DK	II	T2	0.00125388652615225	57.7281164163443	0	0	0	0	0	0	0	0	0	0	0	0	0	0	0	0	0	0	0	0	0	0
TCGA-BH-A0DL-01A-11D-A10Y-09	TCGA-BH-A0DL	II	T2	0.000290291689646918	13.8562899761935	0	0	0	0	0	0	0	0	0	0	0	0	0	0	0	0	0	somatic.missense	0	0	0	0
TCGA-BH-A0DO-01B-11D-A12B-09	TCGA-BH-A0DO	I	T1	7.85879843529984e-05	10.895413144786	0	0	0	0	0	0	0	0	0	0	0	0	0	0	0	0	0	0	0	0	0	0
TCGA-BH-A0DP-01A-21W-A071-09	TCGA-BH-A0DP	II	T3	0.000214823107459524	9.11517049065061	0	0	0	0	0	0	0	0	0	0	0	0	0	0	0	0	0	0	0	0	0	0
TCGA-BH-A0DQ-01A-11D-A099-09	TCGA-BH-A0DQ	II	T2	0.000190021947176589	11.0190446068692	0	0	0	0	0	0	0	0	0	0	0	0	0	0	0	0	0	0	0	0	0	0
TCGA-BH-A0DS-01A-11W-A071-09	TCGA-BH-A0DS	III	T2	7.38330341635633e-05	5.24341679224279	0	0	0	0	0	0	0	0	0	0	0	0	0	0	0	0	0	0	0	0	0	0
TCGA-BH-A0DT-01A-21D-A12B-09	TCGA-BH-A0DT	II	T1	3.6154318177348e-05	2.09104412323672	0	0	0	0	0	0	0	0	0	0	0	0	0	0	0	0	0	0	0	0	0	0
TCGA-BH-A0DV-01A-21D-A12Q-09	TCGA-BH-A0DV	III	T2	0.000116767943074807	21.2422546317744	0	0	0	0	0	0	0	0	0	0	0	0	0	0	0	0	0	0	0	0	0	0
TCGA-BH-A0DX-01A-11D-A10Y-09	TCGA-BH-A0DX	I	T1	0.000130104089251277	0	0	0	0	0	0	0	0	0	0	0	0	0	0	0	0	0	0	0	0	0	0	0
TCGA-BH-A0DZ-01A-11W-A019-09	TCGA-BH-A0DZ	II	T2	0.000169745870867762	11.4241074686513	0	0	0	0	0	0	0	0	0	0	0	0	0	0	0	0	0	somatic.missense	0	0	0	0
TCGA-BH-A0E1-01A-11W-A071-09	TCGA-BH-A0E1	II	T2	6.03996106518173e-05	3.45198894269858	0	0	0	0	0	0	0	0	0	0	0	0	0	0	0	0	0	0	0	0	0	0
TCGA-BH-A0E2-01A-11W-A071-09	TCGA-BH-A0E2	III	T2	0.000130884523957958	19.2531466129324	0	0	0	0	0	0	0	0	0	0	0	0	0	0	0	0	0	0	0	0	0	0
TCGA-BH-A0E6-01A-11W-A050-09	TCGA-BH-A0E6	I	T1	0.000356662395789554	36.9064811112775	0	0	0	0	0	0	0	0	0	0	0	0	0	0	0	0	0	somatic.frame_shift	0	0	0	0
TCGA-BH-A0E7-01A-11W-A050-09	TCGA-BH-A0E7	II	T2	9.48969974935516e-05	0	0	0	0	0	0	0	0	0	0	0	0	0	0	0	0	0	0	0	0	0	0	0
TCGA-BH-A0E9-01B-11D-A10Y-09	TCGA-BH-A0E9	II	T2	9.64920868609943e-05	7.46922621772634	0	0	0	0	0	0	0	0	0	0	0	0	0	0	0	0	0	0	0	0	0	0
TCGA-BH-A0EA-01A-11D-A10Y-09	TCGA-BH-A0EA	II	T1	2.69587018084355e-05	0	0	0	0	0	0	0	0	0	0	0	0	0	0	0	0	0	0	0	0	0	0	0
TCGA-BH-A0EB-01A-11W-A050-09	TCGA-BH-A0EB	I	T1	0.000156800841391118	11.2485698614376	0	0	0	0	0	0	0	0	0	0	0	0	0	0	0	0	0	0	0	0	0	0
TCGA-BH-A0EE-01A-11W-A050-09	TCGA-BH-A0EE	II	T3	0.00022269056727755	7.1385047768097	0	0	0	0	0	0	0	0	0	0	0	0	0	0	0	0	0	somatic.frame_shift	0	0	0	0
TCGA-BH-A0EI-01A-11D-A10Y-09	TCGA-BH-A0EI	II	T1	3.03682367981481e-05	0	0	0	0	0	0	0	0	0	0	0	0	0	0	0	0	0	0	0	0	0	0	0
TCGA-BH-A0GY-01A-11W-A071-09	TCGA-BH-A0GY	II	T2	0.000143293111115293	15.3900821330276	0	0	0	0	0	0	0	0	0	0	0	0	0	0	0	0	0	somatic.missense	0	0	0	0
TCGA-BH-A0GZ-01A-11W-A071-09	TCGA-BH-A0GZ	II	T1	0.000182858786066808	20.9003947535983	0	0	0	0	0	0	0	0	0	0	0	0	0	0	0	0	0	0	0	0	0	0
TCGA-BH-A0H0-01A-11W-A071-09	TCGA-BH-A0H0	I	T1	9.54663853537423e-05	12.7783292276163	0	0	0	0	0	0	0	0	0	0	0	0	0	0	0	0	0	0	0	0	0	0
TCGA-BH-A0H3-01A-11D-A12Q-09	TCGA-BH-A0H3	I	T1	6.21881622972558e-05	7.3573030699437	0	0	0	0	0	0	0	0	0	0	0	0	0	0	0	0	0	0	0	0	0	0
TCGA-BH-A0H5-01A-21D-A10Y-09	TCGA-BH-A0H5	I	T1	4.14772478276944e-05	0	0	0	0	0	0	0	0	0	0	0	0	0	0	0	0	0	0	0	0	0	0	0
TCGA-BH-A0H7-01A-13W-A071-09	TCGA-BH-A0H7	III	T1	0.000118337076369751	1.95180934754553	0	0	0	0	0	0	0	0	0	0	0	0	0	0	0	0	0	somatic.missense	0	0	0	0
TCGA-BH-A0H9-01A-11W-A071-09	TCGA-BH-A0H9	II	T2	0.000373736188937224	18.3708936403197	0	0	0	0	0	0	0	0	0	0	0	0	0	0	0	0	0	0	0	0	0	0
TCGA-BH-A0HA-01A-11D-A12Q-09	TCGA-BH-A0HA	I	T1	3.75003287205071e-07	9.03891584449378	0	0	0	0	0	0	0	0	0	0	0	0	0	0	0	0	0	0	0	0	0	0
TCGA-BH-A0HB-01A-11W-A071-09	TCGA-BH-A0HB	I	T1	4.7927470835884e-05	11.925351068405	0	0	0	0	0	0	0	0	0	0	0	0	0	0	0	0	0	0	0	0	0	0
TCGA-BH-A0HF-01A-11W-A071-09	TCGA-BH-A0HF	I	T1	2.22044604925031e-16	NA	NA	NA	NA	NA	NA	NA	NA	NA	NA	NA	NA	NA	NA	NA	NA	NA	NA	NA	NA	NA	NA	NA
TCGA-BH-A0HI-01A-11D-A099-09	TCGA-BH-A0HI	I	T1	5.30163060535671e-05	9.34339593649038	0	0	0	0	0	0	0	0	0	0	0	0	0	0	0	0	0	0	0	0	0	0
TCGA-BH-A0HK-01A-11W-A071-09	TCGA-BH-A0HK	II	T2	8.81413848415124e-05	3.54582801196661	0	0	0	0	0	0	0	0	0	0	0	0	0	0	0	0	0	0	0	0	0	0
TCGA-BH-A0HL-01A-11W-A050-09	TCGA-BH-A0HL	II	T2	7.79111675106781e-05	3.11523207283546	0	0	0	NaN	0	0	0	0	0	0	NaN	0	NaN	0	0	0	0	0	0	0	0	0
TCGA-BH-A0HN-01A-11D-A099-09	TCGA-BH-A0HN	I	T1	6.73883499088802e-05	0	0	0	0	NaN	0	0	0	0	0	0	NaN	0	NaN	0	0	0	0	0	0	0	0	0
TCGA-BH-A0HO-01A-11W-A050-09	TCGA-BH-A0HO	II	T1	4.89636880372167e-05	28.6766948225427	0	0	0	0	0	0	0	0	0	0	0	0	0	0	0	0	0	0	0	0	0	0
TCGA-BH-A0HP-01A-12D-A099-09	TCGA-BH-A0HP	III	T3	1.23199246077544e-05	4.09056065160752	0	0	0	0	0	0	0	0	0	0	0	0	0	0	0	0	0	0	0	0	0	0
TCGA-BH-A0HQ-01A-11W-A050-09	TCGA-BH-A0HQ	II	T2	3.60918629968052e-05	0	0	0	0	0	0	0	0	0	0	0	0	0	0	0	0	0	0	0	0	0	0	0
TCGA-BH-A0HU-01A-11W-A050-09	TCGA-BH-A0HU	I	T1	0.000267037329715245	34.0530929341368	0	0	0	0	0	0	0	0	0	0	0	0	0	0	0	0	0	0	0	0	0	0
TCGA-BH-A0HW-01A-11W-A050-09	TCGA-BH-A0HW	I	T1	5.06651165753845e-05	5.75301078908222	0	0	0	0	0	0	0	0	0	0	0	0	0	0	0	0	0	0	0	0	0	0
TCGA-BH-A0HX-01A-21W-A071-09	TCGA-BH-A0HX	II	T2	0.000465044038777627	52.341593900639	0	0	0	0	0	0	0	0	0	0	0	0	0	0	0	0	0	somatic.missense	0	0	0	0
TCGA-BH-A0HY-01A-11W-A071-09	TCGA-BH-A0HY	I	T1	0.000256488591407939	12.130503364143	0	0	0	0	0	0	0	0	0	0	0	0	0	0	0	0	0	somatic.missense	0	0	0	0
TCGA-BH-A0RX-01A-21D-A099-09	TCGA-BH-A0RX	II	T2	8.12283103350901e-05	0	0	0	0	0	0	0	0	0	0	0	0	0	0	0	0	0	0	somatic.nonsense	0	0	0	0
TCGA-BH-A0W3-01A-11D-A10G-09	TCGA-BH-A0W3	II	T1	7.01602977659847e-05	10.3734622821694	0	0	0	0	0	0	0	0	0	0	0	0	0	0	0	0	0	0	0	0	0	0
TCGA-BH-A0W4-01A-11D-A10G-09	TCGA-BH-A0W4	II	T2	0.000128416600091839	13.6891307572842	0	0	0	0	0	0	0	0	0	0	0	0	0	0	0	0	0	0	0	0	0	0
TCGA-BH-A0W5-01A-11D-A10G-09	TCGA-BH-A0W5	II	T1	8.72891444566344e-05	5.27340008853746	0	0	0	0	0	0	0	0	0	0	0	0	0	0	0	0	0	0	0	0	0	0
TCGA-BH-A0W7-01A-11D-A10Y-09	TCGA-BH-A0W7	I	T1	0.000142614739348031	17.0122205624226	0	0	0	0	0	0	0	0	0	0	0	0	0	0	0	0	0	somatic.missense	0	0	0	0
TCGA-BH-A18F-01A-11D-A12B-09	TCGA-BH-A18F	II	T2	6.94510033096053e-05	0	0	0	0	0	0	0	0	0	0	0	0	0	0	0	0	0	0	0	0	0	0	0
TCGA-BH-A18G-01A-11D-A12B-09	TCGA-BH-A18G	I	T1	0.000367125100822291	24.1645199024475	0	0	0	0	0	0	0	0	0	0	0	0	0	0	0	0	0	0	0	0	0	0
TCGA-BH-A18H-01A-11D-A12B-09	TCGA-BH-A18H	I	T1	0.000166759867494841	19.4135657507553	0	0	0	0	0	0	0	0	0	0	0	0	0	0	0	0	0	somatic.nonsense	0	0	0	0
TCGA-BH-A18I-01A-11D-A12B-09	TCGA-BH-A18I	II	T1	8.37228225071712e-06	3.64689020763972	0	0	0	0	0	0	0	0	0	0	0	0	0	0	0	0	0	0	0	0	0	0
TCGA-BH-A18J-01A-11D-A12B-09	TCGA-BH-A18J	IV	T4	0.000120686678032653	18.8205825425524	0	0	0	0	0	0	0	0	0	0	0	0	0	0	0	0	0	0	0	0	0	0
TCGA-BH-A18K-01A-11D-A12B-09	TCGA-BH-A18K	I	T1	0.000136847918587858	25.8106306056068	0	0	0	0	0	0	0	0	0	0	0	0	0	0	0	0	0	0	0	0	0	0
TCGA-BH-A18L-01A-32D-A12B-09	TCGA-BH-A18L	III	T3	0.000228602614906402	19.0392050184944	0	0	0	0	0	0	0	0	0	0	0	0	0	0	0	0	0	0	0	0	0	0
TCGA-BH-A18M-01A-11D-A12B-09	TCGA-BH-A18M	III	T3	4.68440631672066e-05	6.61022066407201	0	0	0	0	0	0	0	0	0	0	0	0	0	0	0	0	0	0	0	0	0	0
TCGA-BH-A18N-01A-11D-A12B-09	TCGA-BH-A18N	II	T2	0.000148059413391515	14.639973890615	0	0	0	0	0	0	0	0	0	0	0	0	0	0	0	0	0	0	0	0	0	0
TCGA-BH-A18P-01A-11D-A12B-09	TCGA-BH-A18P	I	T1	1.44875396406483e-05	0	0	0	0	0	0	0	0	0	0	0	0	0	0	0	0	0	0	0	0	0	0	0
TCGA-BH-A18Q-01A-12D-A12B-09	TCGA-BH-A18Q	II	T2	0.000759805185033607	88.6895912341874	0	0	0	0	0	0	0	0	0	0	0	0	0	0	0	0	0	somatic.frame_shift	0	0	0	0
TCGA-BH-A18S-01A-11D-A12B-09	TCGA-BH-A18S	I	T1	0.000187069764516362	18.4857689913328	0	0	0	0	0	0	0	0	0	0	0	0	0	0	0	0	0	0	0	0	0	0
TCGA-BH-A18T-01A-11D-A12B-09	TCGA-BH-A18T	II	T2	0.000612605675620327	79.6328012069604	0	0	0	0	0	0	0	0	0	0	0	0	0	0	0	0	0	somatic.missense	0	0	0	0
TCGA-BH-A18V-01A-11D-A12B-09	TCGA-BH-A18V	II	T2	0.00245013318201995	148.609353085792	0	0	0	0	0	0	0	0	0	0	0	0	0	0	0	0	0	somatic.nonsense	0	0	0	0
TCGA-BH-A1EN-01A-11D-A17G-09	TCGA-BH-A1EN	II	T2	0.000236375763219739	23.7595804208813	0	0	0	0	0	0	0	0	0	0	0	0	0	0	0	0	0	0	0	0	0	0
TCGA-BH-A1EO-01A-11D-A135-09	TCGA-BH-A1EO	II	T1	0.000110127134292541	0.471181420661953	0	0	0	0	0	0	0	0	0	0	0	0	0	0	0	0	0	0	0	0	0	0
TCGA-BH-A1ET-01A-11D-A135-09	TCGA-BH-A1ET	I	T1	9.84268888493545e-05	6.02632960031914	0	0	0	0	0	0	0	0	0	0	0	0	0	0	0	0	0	0	0	0	0	0
TCGA-BH-A1EU-01A-11D-A135-09	TCGA-BH-A1EU	I	T1	8.60197079252038e-05	2.66409425649123	0	0	0	0	0	0	0	0	0	0	0	0	0	0	0	0	0	0	0	0	0	0
TCGA-BH-A1EV-01A-11D-A135-09	TCGA-BH-A1EV	III	T3	0.000133653332771114	14.9089852525212	0	0	0	0	0	0	0	0	0	0	0	0	0	0	0	0	0	0	0	0	0	0
TCGA-BH-A1EW-01A-11D-A135-09	TCGA-BH-A1EW	II	T2	4.75658801211983e-05	4.34447812951104	0	0	0	0	0	0	0	0	0	0	0	0	0	0	0	0	0	0	0	0	0	0
TCGA-BH-A1EX-01A-11D-A13L-09	TCGA-BH-A1EX	II	T2	0.000105826499046516	12.2607137175342	0	0	0	0	0	0	0	0	0	0	0	0	0	0	0	0	0	0	0	0	0	0
TCGA-BH-A1EY-01A-11D-A13L-09	TCGA-BH-A1EY	II	T2	0.000134935180235895	12.5412385871414	0	0	0	0	0	0	0	0	0	0	0	0	0	0	0	0	0	somatic.splice_site	0	0	0	0
TCGA-BH-A1F0-01A-11D-A135-09	TCGA-BH-A1F0	II	T1	0.000419483152093126	49.3795700198237	0	0	0	0	0	0	0	0	0	0	0	0	0	0	0	0	0	somatic.frame_shift	0	0	0	0
TCGA-BH-A1F2-01A-31D-A13L-09	TCGA-BH-A1F2	III	T4	0.000143046052076861	11.0972059210438	0	0	0	0	0	0	0	0	0	0	0	0	0	0	0	0	0	somatic.missense	0	0	0	0
TCGA-BH-A1F6-01A-11D-A13L-09	TCGA-BH-A1F6	NA	T4	0.000207833031988965	19.9083360666372	0	0	0	0	0	0	0	0	0	0	0	0	0	0	0	0	0	somatic.missense	0	0	0	0
TCGA-BH-A1F8-01A-11D-A13L-09	TCGA-BH-A1F8	III	T4	0.000146897117234037	11.3427714406791	0	0	0	0	0	0	0	0	0	0	0	0	0	0	0	0	0	0	0	0	0	0
TCGA-BH-A1FD-01A-11W-A14Q-09	TCGA-BH-A1FD	I	T1	0.00017368932995884	20.6981848073463	0	0	0	0	0	0	0	0	0	0	0	0	0	0	0	0	0	somatic.missense	0	0	0	0
TCGA-BH-A1FE-01A-11D-A13L-09	TCGA-BH-A1FE	II	T2	8.41016491634852e-05	8.92603185076615	0	0	0	0	0	0	0	0	0	0	0	0	0	0	0	0	0	somatic.missense	0	0	0	0
TCGA-BH-A1FE-06A-11D-A20S-09	TCGA-BH-A1FE	II	T2	8.41016491634852e-05	8.92603185076615	0	0	0	0	0	0	0	0	0	0	0	0	0	0	0	0	0	somatic.missense	0	0	0	0
TCGA-BH-A1FG-01A-11D-A13L-09	TCGA-BH-A1FG	I	T1	6.92253551385395e-05	8.61164478129026	0	0	0	0	0	0	0	0	0	0	0	0	0	0	0	0	0	0	0	0	0	0
TCGA-BH-A1FH-01A-12D-A13L-09	TCGA-BH-A1FH	IV	T2	9.14461517703828e-05	9.00701438350511	0	0	0	0	0	0	0	0	0	0	0	0	0	0	0	0	0	0	0	0	0	0
TCGA-BH-A1FJ-01A-11D-A13L-09	TCGA-BH-A1FJ	III	T3	0.000110711313529861	1.81240122933052	0	0	0	0	0	0	0	0	0	0	0	0	0	0	0	0	0	0	0	0	0	0
TCGA-BH-A1FL-01A-11D-A13L-09	TCGA-BH-A1FL	II	T2	2.97629727825615e-05	8.76986375729931	0	0	0	0	0	0	0	0	0	0	0	0	0	0	0	0	0	0	0	0	0	0
TCGA-BH-A1FM-01A-11D-A13L-09	TCGA-BH-A1FM	III	T2	0.000138876258092751	10.4777164415489	0	0	0	0	0	0	0	0	0	0	0	0	0	0	0	0	0	0	0	0	0	0
TCGA-BH-A1FN-01A-11D-A13L-09	TCGA-BH-A1FN	II	T2	0.000565571894021569	58.6350842821976	0	0	0	0	0	0	0	germline.null_or_pathogenic	0	0	0	0	0	0	0	0	0	somatic.missense	0	Bi-allelic-inactivation	0	0
TCGA-BH-A1FR-01A-11D-A13L-09	TCGA-BH-A1FR	III	T4	7.07652429840097e-05	0	0	0	0	0	0	0	0	0	0	0	0	0	0	0	0	0	0	0	0	0	0	0
TCGA-BH-A1FU-01A-11D-A14G-09	TCGA-BH-A1FU	I	T1	0.000461099940370993	74.7836248702708	0	0	0	homo.deletion	0	0	0	0	0	0	0	0	0	0	0	0	0	somatic.missense	Bi-allelic-inactivation	0	0	0
TCGA-BH-A201-01A-11D-A14K-09	TCGA-BH-A201	I	T1	4.92395149289504e-05	0	0	0	0	0	0	0	0	0	0	0	0	0	0	0	0	0	0	0	0	0	0	0
TCGA-BH-A202-01A-11D-A14K-09	TCGA-BH-A202	II	T2	0.000101949138278887	17.9207641566972	0	0	0	0	0	0	0	0	0	0	0	0	0	0	0	0	0	somatic.nonsense	0	0	0	0
TCGA-BH-A203-01A-12D-A167-09	TCGA-BH-A203	II	T2	0.000117353975333035	4.07584985899353	0	0	0	0	0	0	0	0	0	0	0	0	0	0	0	somatic.nonsense	0	somatic.missense	0	0	0	0
TCGA-BH-A204-01A-11D-A159-09	TCGA-BH-A204	II	T2	0.000182134032191441	16.2085297293674	0	0	0	0	0	0	0	0	0	0	0	0	0	0	0	0	0	0	0	0	0	0
TCGA-BH-A208-01A-11D-A159-09	TCGA-BH-A208	II	T2	0.000128591301779115	10.3379443720919	0	0	0	0	0	0	0	0	0	0	0	0	0	0	0	0	0	somatic.splice_site	0	0	0	0
TCGA-BH-A209-01A-11D-A17G-09	TCGA-BH-A209	I	T1	7.66680925013074e-05	19.9824209614102	0	0	0	0	0	0	0	0	0	0	0	0	0	0	0	0	0	0	0	0	0	0
TCGA-BH-A28Q-01A-11D-A16D-09	TCGA-BH-A28Q	II	T2	5.50870648742379e-05	7.1936749451288	0	0	0	0	0	0	0	0	0	0	0	0	0	epigenetic.silencing	0	0	0	0	0	0	Epigenetic-silencing	0
TCGA-BH-A2L8-01A-11D-A18P-09	TCGA-BH-A2L8	II	T2	3.75426002211169e-05	0	0	0	0	0	0	0	0	0	0	0	0	0	0	0	0	0	0	0	0	0	0	0
TCGA-BH-A42U-01A-12D-A243-09	TCGA-BH-A42U	II	T2	9.60614079600536e-05	0	0	0	0	0	0	0	0	0	0	0	0	0	0	0	0	0	0	0	0	0	0	0
TCGA-BH-A42V-01A-11D-A243-09	TCGA-BH-A42V	I	T1	3.963726588988e-05	0	0	0	0	0	0	0	0	0	0	0	0	0	0	0	0	0	0	0	0	0	0	0
TCGA-BH-A5IZ-01A-11D-A27P-09	TCGA-BH-A5IZ	II	T2	0.000958054449818025	39.2960216480414	0	0	0	0	NaN	0	0	0	0	0	0	0	0	NaN	0	0	0	somatic.missense	0	0	0	0
TCGA-BH-A5J0-01A-11D-A27P-09	TCGA-BH-A5J0	I	T1	0.000105125468039025	0.488710953970534	0	0	0	0	NaN	0	0	0	0	0	0	0	0	NaN	0	0	0	somatic.missense	0	0	0	0
TCGA-BH-A6R8-01A-21D-A33E-09	TCGA-BH-A6R8	II	T2	0.000134407455885231	2.22434677462683	0	0	0	NaN	0	0	0	0	0	0	NaN	0	NaN	0	0	0	0	0	0	0	0	0
TCGA-BH-A6R9-01A-21D-A32I-09	TCGA-BH-A6R9	II	T2	0.000165095607351604	NA	NA	NA	NA	NA	NA	NA	NA	NA	NA	NA	NA	NA	NA	NA	NA	NA	NA	NA	NA	NA	NA	NA
TCGA-BH-A8FY-01A-11D-A36J-09	TCGA-BH-A8FY	I	T1	0.000310288077048519	NA	NA	NA	NA	NA	NA	NA	NA	NA	NA	NA	NA	NA	NA	NA	NA	NA	NA	NA	NA	NA	NA	NA
TCGA-BH-A8FZ-01A-11D-A351-09	TCGA-BH-A8FZ	I	T1	0.00050880652793308	NA	NA	NA	NA	NA	NA	NA	NA	NA	NA	NA	NA	NA	NA	NA	NA	NA	NA	NA	NA	NA	NA	NA
TCGA-BH-A8G0-01A-11D-A351-09	TCGA-BH-A8G0	II	T2	4.11706670275642e-05	NA	NA	NA	NA	NA	NA	NA	NA	NA	NA	NA	NA	NA	NA	NA	NA	NA	NA	NA	NA	NA	NA	NA
TCGA-BH-AB28-01A-31D-A41F-09	TCGA-BH-AB28	III	T3	0.000151362498966726	NA	NA	NA	NA	NA	NA	NA	NA	NA	NA	NA	NA	NA	NA	NA	NA	NA	NA	NA	NA	NA	NA	NA
TCGA-C8-A12K-01A-21D-A10Y-09	TCGA-C8-A12K	II	T2	0.000826931530007229	86.9654201214587	0	germline.null_or_pathogenic	0	0	0	0	0	0	0	0	0	0	0	0	0	0	0	somatic.missense	Bi-allelic-inactivation	0	0	0
TCGA-C8-A12M-01A-11D-A135-09	TCGA-C8-A12M	II	T2	0.00025573756352637	26.0870639271797	0	0	0	0	0	0	0	0	0	0	0	0	0	0	0	0	0	0	0	0	0	0
TCGA-C8-A12N-01A-11D-A10Y-09	TCGA-C8-A12N	II	T2	6.29617032238588e-05	3.22131769014736	0	0	0	0	0	0	0	0	0	0	0	0	0	0	0	0	0	0	0	0	0	0
TCGA-C8-A12O-01A-11D-A10Y-09	TCGA-C8-A12O	II	T2	9.44893010908197e-05	4.96316105836508	0	0	0	0	0	0	0	0	0	0	0	0	0	0	0	0	0	somatic.missense	0	0	0	0
TCGA-C8-A12P-01A-11D-A10Y-09	TCGA-C8-A12P	II	T2	0.00033801055807467	36.8241575274586	0	0	0	0	0	0	0	0	0	0	0	0	0	0	0	0	0	somatic.missense	0	0	0	0
TCGA-C8-A12T-01A-11D-A10Y-09	TCGA-C8-A12T	II	T2	9.90697370730786e-05	0.947994101725483	0	0	0	0	0	0	0	0	0	0	0	0	0	0	0	0	0	somatic.frame_shift	0	0	0	0
TCGA-C8-A12U-01A-11D-A10Y-09	TCGA-C8-A12U	II	T2	0.000186387795381071	11.2469421769691	0	0	0	0	0	0	0	0	0	0	0	0	0	0	0	0	0	0	0	0	0	0
TCGA-C8-A12V-01A-11D-A10Y-09	TCGA-C8-A12V	II	T2	0.000267836128165067	49.718297167656	0	0	0	0	0	0	0	0	0	0	0	0	0	0	0	0	0	somatic.splice_site	0	0	0	0
TCGA-C8-A12W-01A-11D-A10Y-09	TCGA-C8-A12W	III	T4	0.000197289487538459	17.982916616195	0	0	0	0	0	0	0	0	0	0	0	0	0	0	0	0	0	somatic.missense	0	0	0	0
TCGA-C8-A12X-01A-11D-A10Y-09	TCGA-C8-A12X	II	T2	0.000208702771348141	21.4847121043076	0	0	0	0	0	0	0	0	0	0	0	0	0	0	0	0	0	0	0	0	0	0
TCGA-C8-A12Y-01A-11D-A12B-09	TCGA-C8-A12Y	II	T2	8.51106109194073e-05	5.21300713952759	0	0	0	0	0	0	0	0	0	0	0	0	0	0	0	0	0	0	0	0	0	0
TCGA-C8-A12Z-01A-11D-A10Y-09	TCGA-C8-A12Z	II	T2	8.56443143098835e-05	6.53897709011884	0	0	0	0	0	0	0	0	0	0	0	0	0	0	0	0	0	somatic.missense	0	0	0	0
TCGA-C8-A131-01A-11D-A10Y-09	TCGA-C8-A131	III	T2	0.000262123542771089	23.9061002260638	0	0	0	0	0	0	0	0	0	0	0	0	0	0	0	0	0	somatic.missense	0	0	0	0
TCGA-C8-A132-01A-31D-A10Y-09	TCGA-C8-A132	II	T2	0.000236786912677524	23.9618639764019	0	0	0	0	0	0	0	0	0	0	0	0	0	0	0	0	0	0	0	0	0	0
TCGA-C8-A133-01A-32D-A12B-09	TCGA-C8-A133	III	T3	0.000138678511858726	13.7253268489718	0	0	0	0	0	0	0	0	0	0	0	0	0	0	0	0	0	0	0	0	0	0
TCGA-C8-A134-01A-11D-A10Y-09	TCGA-C8-A134	II	T2	0.000765551677956663	86.1677784176123	0	0	0	0	epigenetic.silencing	mRNA.downregulation	0	0	0	0	0	0	0	epigenetic.silencing	0	0	0	somatic.missense	Epigenetic-silencing	0	Epigenetic-silencing	0
TCGA-C8-A135-01A-11D-A10Y-09	TCGA-C8-A135	II	T2	0.000193407683726442	8.63227573946583	0	0	0	0	0	0	0	0	0	0	0	0	0	0	0	0	0	somatic.frame_shift	0	0	0	0
TCGA-C8-A137-01A-11D-A10Y-09	TCGA-C8-A137	II	T2	0.00010061454971287	11.461677173713	0	0	0	0	0	0	0	0	0	0	0	0	0	0	0	0	0	0	0	0	0	0
TCGA-C8-A138-01A-11D-A10Y-09	TCGA-C8-A138	III	T2	0.000171875740872268	9.22516606494162	0	0	0	0	0	0	0	0	0	0	0	0	0	0	0	0	0	somatic.splice_site	0	0	0	0
TCGA-C8-A1HE-01A-11D-A188-09	TCGA-C8-A1HE	II	T2	8.66764908023848e-05	8.62019981784428	0	0	0	0	0	0	0	0	0	0	0	0	0	0	0	0	0	0	0	0	0	0
TCGA-C8-A1HF-01A-11D-A135-09	TCGA-C8-A1HF	II	T2	0.000117179163335103	20.023814765381	0	0	0	0	0	0	0	0	0	0	0	0	0	0	0	0	0	somatic.missense	0	0	0	0
TCGA-C8-A1HG-01A-11D-A135-09	TCGA-C8-A1HG	II	T2	0.000145856627751531	11.1614795789299	0	0	0	0	0	0	0	0	0	0	0	0	0	0	0	0	0	somatic.missense	0	0	0	0
TCGA-C8-A1HI-01A-11D-A135-09	TCGA-C8-A1HI	III	T2	0.000177966582992677	11.1589999412659	0	0	0	0	0	0	0	0	0	0	0	0	0	0	0	0	0	0	0	0	0	0
TCGA-C8-A1HJ-01A-11D-A13L-09	TCGA-C8-A1HJ	II	T2	0.000812019912582809	85.5895027192455	0	0	0	0	0	0	0	0	0	0	0	0	0	epigenetic.silencing	mRNA.downregulation	0	0	somatic.nonsense	0	0	Epigenetic-silencing	0
TCGA-C8-A1HK-01A-21D-A13L-09	TCGA-C8-A1HK	II	T2	0.000186007516409828	19.4692999667633	0	0	0	0	0	0	0	0	0	0	0	0	0	0	0	0	0	somatic.nonsense	0	0	0	0
TCGA-C8-A1HL-01A-11D-A135-09	TCGA-C8-A1HL	III	T3	9.60261784035453e-05	5.29028595383239	0	0	0	0	0	0	0	0	0	0	0	0	0	0	0	0	0	0	0	0	0	0
TCGA-C8-A1HM-01A-12D-A135-09	TCGA-C8-A1HM	II	T2	0.000354586326819991	32.1367373297459	0	0	0	0	0	0	0	0	0	0	0	0	0	0	0	0	0	somatic.missense	0	0	0	0
TCGA-C8-A1HN-01A-11D-A135-09	TCGA-C8-A1HN	II	T2	0.00024414049573899	19.7671305259268	0	0	0	0	0	0	0	0	0	0	0	0	0	0	0	0	0	0	0	0	0	0
TCGA-C8-A1HO-01A-11D-A13L-09	TCGA-C8-A1HO	III	T3	8.84789148555177e-05	10.2188668368892	0	0	0	0	0	0	0	0	0	0	0	0	0	0	0	0	0	0	0	0	0	0
TCGA-C8-A26V-01A-11D-A16D-09	TCGA-C8-A26V	III	T3	0.000170520112465736	13.2118611757813	0	0	0	0	0	0	0	0	0	0	0	0	0	0	0	0	0	somatic.missense	0	0	0	0
TCGA-C8-A26W-01A-11D-A16D-09	TCGA-C8-A26W	II	T2	0.000149322626623156	16.2144560500376	0	0	0	0	0	0	0	0	0	0	0	0	0	0	0	0	0	somatic.missense	0	0	0	0
TCGA-C8-A26X-01A-31D-A16D-09	TCGA-C8-A26X	II	T1	0.000336170972938234	31.8741028877201	0	0	0	0	0	0	0	0	0	0	0	0	0	0	0	0	0	somatic.missense	0	0	0	0
TCGA-C8-A26Y-01A-11D-A16D-09	TCGA-C8-A26Y	II	T2	0.00105423383410282	127.518444424485	0	0	0	0	0	0	0	0	0	0	0	0	0	0	0	0	0	somatic.missense	0	0	0	0
TCGA-C8-A26Z-01A-11D-A16D-09	TCGA-C8-A26Z	II	T2	0.000245518133740861	18.3244564084169	0	0	0	0	0	0	0	0	0	0	0	0	0	0	0	0	0	0	0	0	0	0
TCGA-C8-A273-01A-11D-A16D-09	TCGA-C8-A273	II	T2	7.65751150769243e-05	11.8832608651663	0	0	0	0	0	0	0	0	0	0	0	0	0	0	0	0	0	0	0	0	0	0
TCGA-C8-A274-01A-11D-A16D-09	TCGA-C8-A274	II	T2	0.000443622909849925	27.7011289614295	0	0	0	0	0	0	0	0	0	0	0	0	0	0	0	0	0	0	0	0	0	0
TCGA-C8-A275-01A-21D-A16D-09	TCGA-C8-A275	II	T1	0.000136833618182484	11.823265817883	0	0	0	0	0	0	0	0	0	0	0	0	0	0	0	0	0	somatic.missense	0	0	0	0
TCGA-C8-A278-01A-11D-A167-09	TCGA-C8-A278	III	T2	0.000207459024417887	13.5834949666373	0	0	0	0	0	0	0	0	0	0	0	0	0	0	0	0	0	somatic.missense	0	0	0	0
TCGA-C8-A27A-01A-11D-A167-09	TCGA-C8-A27A	II	T2	0.000107936907513343	16.3157944131613	0	0	0	0	0	0	0	0	0	0	0	0	0	0	0	0	0	somatic.missense	0	0	0	0
TCGA-C8-A27B-01A-11D-A167-09	TCGA-C8-A27B	II	T3	0.00062031526093439	74.0073166062096	0	0	0	0	0	0	0	0	0	0	0	0	0	epigenetic.silencing	mRNA.downregulation	0	0	somatic.missense	0	0	Epigenetic-silencing	0
TCGA-C8-A3M7-01A-12D-A21Q-09	TCGA-C8-A3M7	III	T4	7.73286843037642e-05	0	0	0	0	0	0	0	0	0	0	0	0	0	0	0	0	0	0	0	0	0	0	0
TCGA-C8-A3M8-01A-11D-A20S-09	TCGA-C8-A3M8	I	T1	0.000201469896465308	10.8300361519048	0	0	0	0	0	0	0	0	0	0	0	0	0	0	0	0	0	0	0	0	0	0
TCGA-C8-A8HP-01A-11D-A36J-09	TCGA-C8-A8HP	III	T2	0.000163821605788179	NA	NA	NA	NA	NA	NA	NA	NA	NA	NA	NA	NA	NA	NA	NA	NA	NA	NA	NA	NA	NA	NA	NA
TCGA-C8-A8HQ-01A-11D-A36J-09	TCGA-C8-A8HQ	II	T2	2.58766128268702e-05	NA	NA	NA	NA	NA	NA	NA	NA	NA	NA	NA	NA	NA	NA	NA	NA	NA	NA	NA	NA	NA	NA	NA
TCGA-C8-A8HR-01A-11D-A36J-09	TCGA-C8-A8HR	III	T3	0.000276137543819698	NA	NA	NA	NA	NA	NA	NA	NA	NA	NA	NA	NA	NA	NA	NA	NA	NA	NA	NA	NA	NA	NA	NA
TCGA-C8-A9FZ-01A-11D-A41F-09	TCGA-C8-A9FZ	II	T2	8.56014777402295e-05	NA	NA	NA	NA	NA	NA	NA	NA	NA	NA	NA	NA	NA	NA	NA	NA	NA	NA	NA	NA	NA	NA	NA
TCGA-D8-A13Y-01A-11D-A10Y-09	TCGA-D8-A13Y	I	T1	0.000226533649466892	26.2601929447894	0	0	0	0	epigenetic.silencing	mRNA.downregulation	0	0	0	0	0	0	0	0	0	0	0	somatic.frame_shift	Epigenetic-silencing	0	0	0
TCGA-D8-A13Z-01A-11D-A10Y-09	TCGA-D8-A13Z	NA	T2	0.000554236857330774	62.9788228790276	0	0	0	0	0	0	0	0	0	0	0	0	0	0	0	0	0	somatic.missense	0	0	0	0
TCGA-D8-A140-01A-11D-A10Y-09	TCGA-D8-A140	II	T2	0.000327095054435556	10.8635766866635	0	0	0	0	0	0	0	0	0	0	0	0	0	0	0	0	0	0	0	0	0	0
TCGA-D8-A141-01A-11D-A10Y-09	TCGA-D8-A141	NA	T1	0.000112145057347827	7.90529484651437	0	0	0	0	0	0	0	0	0	0	0	0	0	0	0	0	0	0	0	0	0	0
TCGA-D8-A142-01A-11D-A10Y-09	TCGA-D8-A142	II	T3	0.000707810460146685	69.23121902869	0	0	0	0	0	0	0	0	0	0	0	0	0	0	0	0	0	somatic.missense	0	0	0	0
TCGA-D8-A143-01A-11D-A10Y-09	TCGA-D8-A143	II	T2	0.000339599076853976	40.7775194445423	0	0	0	0	0	0	0	0	0	0	0	0	0	0	0	0	0	somatic.splice_site	0	0	0	0
TCGA-D8-A145-01A-11D-A10Y-09	TCGA-D8-A145	II	T1	0.00015991991229938	16.391521752251	0	0	0	0	0	0	0	0	0	0	0	0	0	0	0	0	0	0	0	0	0	0
TCGA-D8-A147-01A-11D-A10Y-09	TCGA-D8-A147	NA	T2	0.00106488475964901	108.969827459125	0	germline.null_or_pathogenic	0	0	0	0	0	0	0	0	0	0	0	0	0	0	0	somatic.missense	Bi-allelic-inactivation	0	0	0
TCGA-D8-A1J8-01A-11D-A13L-09	TCGA-D8-A1J8	II	T2	8.26792815091818e-05	3.42707156050667	0	0	0	0	0	0	0	0	0	0	0	0	0	0	0	0	0	0	0	0	0	0
TCGA-D8-A1J9-01A-11D-A13L-09	TCGA-D8-A1J9	I	T1	0.000261925487045423	28.7370291773987	0	0	0	0	0	0	0	0	0	0	0	0	0	0	0	0	0	somatic.missense	0	0	0	0
TCGA-D8-A1JA-01A-11D-A13L-09	TCGA-D8-A1JA	NA	T4	0.000164765676751131	17.0744333526587	0	0	0	0	0	0	0	0	0	0	0	0	0	0	0	0	0	0	0	0	0	0
TCGA-D8-A1JB-01A-11D-A13L-09	TCGA-D8-A1JB	II	T2	0.000346898630856938	40.1994833109933	0	0	0	0	0	0	0	0	0	0	homo.deletion	0	0	0	0	0	0	0	0	Bi-allelic-inactivation	0	0
TCGA-D8-A1JC-01A-11D-A13L-09	TCGA-D8-A1JC	III	T2	0.000133732041526043	8.01896744531836	0	0	0	0	0	0	0	0	0	0	0	0	0	0	0	0	0	0	0	0	0	0
TCGA-D8-A1JD-01A-11D-A13L-09	TCGA-D8-A1JD	II	T2	0.000673384840600408	71.597012378935	0	0	0	0	0	0	0	0	germline.null_or_pathogenic	0	0	0	0	0	0	0	0	0	0	Bi-allelic-undetermined	0	0
TCGA-D8-A1JE-01A-11D-A13L-09	TCGA-D8-A1JE	II	T1	0.000152655687083482	8.05270393153464	0	0	0	0	0	0	0	0	0	0	0	0	0	0	0	0	0	0	0	0	0	0
TCGA-D8-A1JF-01A-11D-A13L-09	TCGA-D8-A1JF	III	T1	0.000119288521247653	7.94218941140603	0	0	0	0	0	0	0	0	0	0	0	0	0	0	0	0	0	somatic.missense	0	0	0	0
TCGA-D8-A1JG-01B-11D-A13L-09	TCGA-D8-A1JG	II	T2	0.000327451739628396	52.9051148304555	0	0	0	0	0	0	0	0	0	0	0	0	0	0	0	0	0	0	0	0	0	0
TCGA-D8-A1JH-01A-11D-A188-09	TCGA-D8-A1JH	I	T1	8.18661915126637e-05	6.6843290236379	0	0	0	0	0	0	0	0	0	0	0	0	0	0	0	0	0	0	0	0	0	0
TCGA-D8-A1JI-01A-11D-A13L-09	TCGA-D8-A1JI	II	T1	0.000100471793484895	5.34557993645034	0	0	0	0	0	0	0	0	0	0	0	0	0	0	0	0	0	0	0	0	0	0
TCGA-D8-A1JJ-01A-31D-A14K-09	TCGA-D8-A1JJ	II	T2	0.000165850128376166	6.71837999538679	0	0	0	0	0	0	0	0	0	0	0	0	0	0	0	0	0	somatic.missense	0	0	0	0
TCGA-D8-A1JK-01A-11D-A13L-09	TCGA-D8-A1JK	II	T2	0.00131282594083045	151.938283096685	0	0	0	0	0	0	0	0	0	0	0	0	0	0	0	0	0	somatic.splice_site	0	0	0	0
TCGA-D8-A1JL-01A-11D-A13L-09	TCGA-D8-A1JL	II	T2	0.000764173245420994	81.7483903065196	0	0	0	0	epigenetic.silencing	mRNA.downregulation	0	0	0	0	0	0	0	0	0	0	0	somatic.missense	Epigenetic-silencing	0	0	0
TCGA-D8-A1JM-01A-11D-A13L-09	TCGA-D8-A1JM	II	T2	0.00026042577534639	20.9398242369673	0	0	0	0	0	0	0	0	0	0	0	0	0	0	0	0	0	somatic.missense	0	0	0	0
TCGA-D8-A1JN-01A-11D-A13L-09	TCGA-D8-A1JN	III	T3	8.14531080087665e-05	0	0	0	0	0	0	mRNA.downregulation	0	0	0	0	0	0	0	0	0	0	0	0	0	0	0	0
TCGA-D8-A1JP-01A-11D-A13L-09	TCGA-D8-A1JP	I	T1	0.000908054457592845	103.949637625102	0	0	0	0	0	0	somatic.frame_shift	0	0	0	0	0	0	0	0	0	0	0	0	Bi-allelic-inactivation	0	0
TCGA-D8-A1JS-01A-11D-A13L-09	TCGA-D8-A1JS	I	T1	6.59264631515859e-05	7.06300183149403	0	0	0	0	0	0	0	0	0	0	0	0	0	0	0	0	0	0	0	0	0	0
TCGA-D8-A1JT-01A-31D-A13L-09	TCGA-D8-A1JT	II	T2	0.000158310470954095	23.1952969382325	0	0	0	0	0	0	0	0	0	0	0	0	0	0	0	0	0	0	0	0	0	0
TCGA-D8-A1JU-01A-11D-A13L-09	TCGA-D8-A1JU	I	T1	3.65454851601674e-05	6.89624327928099	0	0	0	0	0	0	0	0	0	0	0	0	0	0	0	0	0	0	0	0	0	0
TCGA-D8-A1X5-01A-11D-A14G-09	TCGA-D8-A1X5	III	T2	0.0002181296790629	3.70614079340304	0	0	0	0	0	0	0	0	0	0	0	0	0	0	0	0	0	somatic.missense	0	0	0	0
TCGA-D8-A1X6-01A-11D-A14K-09	TCGA-D8-A1X6	III	T3	0.000112175783239306	8.43178611196245	0	0	0	0	0	0	0	0	0	0	0	0	0	0	0	0	0	0	0	0	0	0
TCGA-D8-A1X7-01A-11D-A14K-09	TCGA-D8-A1X7	II	T2	0.000127491403911913	14.6029380592709	0	0	0	0	0	0	0	0	0	0	0	0	0	0	0	0	0	0	0	0	0	0
TCGA-D8-A1X8-01A-11D-A14K-09	TCGA-D8-A1X8	III	T1	0.000118413812166501	2.58994691344842	0	0	0	0	0	0	0	0	0	0	0	0	0	0	0	0	0	0	0	0	0	0
TCGA-D8-A1X9-01A-12D-A159-09	TCGA-D8-A1X9	II	T2	0.000632993831165871	73.8707282857954	0	0	0	0	0	0	0	0	0	0	0	0	0	0	0	0	0	0	0	0	0	0
TCGA-D8-A1XA-01A-11D-A14G-09	TCGA-D8-A1XA	I	T1	6.91164754064667e-05	6.83512997689192	0	0	0	0	0	0	0	0	0	0	0	0	0	0	0	0	0	somatic.nonsense	0	0	0	0
TCGA-D8-A1XB-01A-11D-A14G-09	TCGA-D8-A1XB	II	T2	9.36350410057367e-05	2.06226633843272	0	0	0	0	0	0	0	0	0	0	0	0	0	0	0	0	0	0	0	0	0	0
TCGA-D8-A1XC-01A-11D-A14G-09	TCGA-D8-A1XC	III	T4	8.58473137634913e-05	7.08658585144652	0	0	0	0	0	0	0	0	0	0	0	0	0	0	0	0	0	0	0	0	0	0
TCGA-D8-A1XF-01A-11D-A14G-09	TCGA-D8-A1XF	II	T2	0.000158204604023326	2.95179969169025	0	0	0	0	0	0	0	0	0	0	0	0	0	epigenetic.silencing	0	0	0	0	0	0	Epigenetic-silencing	0
TCGA-D8-A1XG-01A-11D-A14G-09	TCGA-D8-A1XG	III	T4	0.000123689778827323	19.005024584191	0	0	0	0	0	0	0	0	0	0	0	0	0	0	0	0	0	0	0	0	0	0
TCGA-D8-A1XJ-01A-11D-A14K-09	TCGA-D8-A1XJ	III	T3	0.000162078422265158	9.30573801945972	0	0	0	0	0	0	0	0	0	0	0	0	0	0	0	0	0	somatic.missense	0	0	0	0
TCGA-D8-A1XK-01A-21D-A14K-09	TCGA-D8-A1XK	II	T2	0.00270367884301166	285.150159276627	0	germline.null_or_pathogenic	0	0	0	0	0	0	0	0	0	0	0	0	0	0	0	0	Bi-allelic-inactivation	0	0	0
TCGA-D8-A1XL-01A-11D-A14K-09	TCGA-D8-A1XL	II	T2	0.000615054570624299	89.4915312746032	0	0	0	0	0	0	0	0	0	0	0	0	0	0	0	0	0	somatic.missense	0	0	0	0
TCGA-D8-A1XM-01A-21D-A14K-09	TCGA-D8-A1XM	I	T1	6.7108738093762e-05	0	0	0	0	0	0	0	0	0	0	0	0	0	0	0	0	0	0	0	0	0	0	0
TCGA-D8-A1XO-01A-11D-A14K-09	TCGA-D8-A1XO	II	T2	9.42176437370841e-05	4.89432610316226	0	0	0	0	0	0	0	0	0	0	0	0	0	0	0	0	0	0	0	0	0	0
TCGA-D8-A1XQ-01A-11D-A14K-09	TCGA-D8-A1XQ	II	T2	0.00234866438435136	232.332479237333	0	germline.null_or_pathogenic	0	0	0	0	0	0	0	0	0	0	0	0	0	0	0	somatic.frame_shift	Bi-allelic-inactivation	0	0	0
TCGA-D8-A1XR-01A-11D-A14K-09	TCGA-D8-A1XR	II	T2	5.11421288954793e-05	1.37888961096755	0	0	0	0	0	0	0	0	0	0	0	0	0	0	0	0	0	0	0	0	0	0
TCGA-D8-A1XS-01A-11D-A14K-09	TCGA-D8-A1XS	III	T2	0.000101963208354241	0.0460996609673744	0	0	0	0	0	0	0	0	0	0	0	0	0	0	0	0	0	0	0	0	0	0
TCGA-D8-A1XT-01A-11D-A14K-09	TCGA-D8-A1XT	II	T1	0.000147688138163914	17.1828287517402	0	0	0	0	0	0	0	0	0	0	0	0	0	0	0	0	0	somatic.missense	0	0	0	0
TCGA-D8-A1XU-01A-11D-A14K-09	TCGA-D8-A1XU	I	T1	0.000103027244948478	10.9947029503822	0	0	0	0	0	0	0	0	0	0	0	0	0	0	0	0	0	0	0	0	0	0
TCGA-D8-A1XV-01A-11D-A14K-09	TCGA-D8-A1XV	II	T2	8.04957598789229e-05	0.696956299687095	0	0	0	0	0	0	0	0	0	0	0	0	0	0	0	0	0	0	0	0	0	0
TCGA-D8-A1XW-01A-11D-A14K-09	TCGA-D8-A1XW	II	T2	0.00068661636732582	75.6304625369586	0	0	0	0	0	0	0	0	0	0	0	0	0	0	0	0	germline.null_or_pathogenic	somatic.splice_site	0	0	0	Bi-allelic-inactivation
TCGA-D8-A1XY-01A-11D-A14K-09	TCGA-D8-A1XY	II	T2	0.000128806543960575	5.96699723733122	0	0	0	0	0	0	0	0	0	0	0	0	0	0	0	0	0	0	0	0	0	0
TCGA-D8-A1XZ-01A-11D-A14K-09	TCGA-D8-A1XZ	III	T1	0.000198728074416195	17.7504948670871	0	0	0	0	0	0	0	0	0	0	0	0	0	0	0	0	0	somatic.nonsense	0	0	0	0
TCGA-D8-A1Y0-01A-11D-A14K-09	TCGA-D8-A1Y0	III	T1	0.00039778914209313	34.8945581355044	0	0	0	0	0	0	0	0	0	0	0	0	0	0	0	0	0	0	0	0	0	0
TCGA-D8-A1Y1-01A-21D-A14K-09	TCGA-D8-A1Y1	III	T3	1.86403397894339e-05	0	0	0	0	0	0	0	0	0	0	0	0	0	0	0	0	0	0	0	0	0	0	0
TCGA-D8-A1Y2-01A-11D-A159-09	TCGA-D8-A1Y2	II	T2	7.86072851300445e-07	0.640881003720492	0	0	0	0	0	0	0	0	0	0	0	0	0	0	0	0	0	0	0	0	0	0
TCGA-D8-A1Y3-01A-11D-A159-09	TCGA-D8-A1Y3	III	T2	0.000161144126028048	20.6037725712603	0	0	0	0	0	0	0	0	0	0	0	0	0	0	0	0	0	somatic.nonsense	0	0	0	0
TCGA-D8-A27E-01A-11D-A16D-09	TCGA-D8-A27E	I	T1	5.1655857174519e-05	7.85552708395057	0	0	0	0	0	0	0	0	0	0	0	0	0	0	0	0	0	0	0	0	0	0
TCGA-D8-A27G-01A-11D-A16D-09	TCGA-D8-A27G	II	T2	2.42565535121225e-05	4.41771397118453	0	0	0	0	0	0	0	0	0	0	0	0	0	0	0	0	0	0	0	0	0	0
TCGA-D8-A27I-01A-11D-A16D-09	TCGA-D8-A27I	III	T1	0.000113432510237139	13.9533449879463	0	0	0	0	0	0	0	0	0	0	0	0	0	0	0	0	0	0	0	0	0	0
TCGA-D8-A27K-01A-11D-A16D-09	TCGA-D8-A27K	II	T2	5.94171754034674e-05	5.38613295983844	0	0	0	0	0	0	0	0	0	0	0	0	0	0	0	0	0	0	0	0	0	0
TCGA-D8-A27L-01A-11D-A16D-09	TCGA-D8-A27L	III	T1	6.12836201557236e-05	0	0	0	0	0	0	0	0	0	0	0	0	0	0	0	0	0	0	0	0	0	0	0
TCGA-D8-A27M-01A-11D-A16D-09	TCGA-D8-A27M	I	T1	0.000556566848465856	57.2312752775548	somatic.frame_shift	0	0	0	0	0	0	0	0	0	0	0	0	0	0	0	0	somatic.nonsense	Bi-allelic-inactivation	0	0	0
TCGA-D8-A27N-01A-11D-A16D-09	TCGA-D8-A27N	III	T2	0.000157362212593955	16.5338249754134	0	0	0	0	0	0	0	0	0	0	0	0	0	0	0	0	0	somatic.missense	0	0	0	0
TCGA-D8-A27P-01A-11D-A16D-09	TCGA-D8-A27P	I	T1	0.000108557766258298	10.9166625083236	0	0	0	0	0	0	0	0	0	0	0	0	0	0	0	0	0	0	0	0	0	0
TCGA-D8-A27R-01A-11D-A16D-09	TCGA-D8-A27R	III	T2	0.000221025049503956	20.9856464506367	0	0	0	0	0	0	0	0	0	0	0	0	0	0	0	0	0	0	0	0	0	0
TCGA-D8-A27T-01A-11D-A16D-09	TCGA-D8-A27T	III	T2	8.57712737381988e-05	NA	NA	NA	NA	NA	NA	NA	NA	NA	NA	NA	NA	NA	NA	NA	NA	NA	NA	NA	NA	NA	NA	NA
TCGA-D8-A27V-01A-12D-A17D-09	TCGA-D8-A27V	II	T2	4.01367823408799e-05	7.15233683697166	0	0	0	0	0	0	0	0	0	0	0	0	0	0	0	0	0	0	0	0	0	0
TCGA-D8-A27W-01A-11D-A16D-09	TCGA-D8-A27W	III	T4	7.14617852111879e-05	0	0	0	0	0	0	0	0	0	0	0	0	0	0	0	0	0	0	0	0	0	0	0
TCGA-D8-A3Z6-01A-11D-A23C-09	TCGA-D8-A3Z6	III	T3	9.99763189903724e-05	7.00994651040843	0	0	0	0	0	0	0	0	0	0	0	0	0	0	0	0	0	0	0	0	0	0
TCGA-D8-A4Z1-01A-21D-A25Q-09	TCGA-D8-A4Z1	I	T1	2.60201079729527e-05	0	0	0	0	0	0	0	0	0	0	0	0	0	0	0	0	0	0	0	0	0	0	0
TCGA-D8-A73U-01A-11D-A33E-09	TCGA-D8-A73U	II	T2	0.000123815860835111	0.299012122027568	0	0	0	NaN	0	0	0	0	0	0	NaN	0	NaN	0	0	0	0	0	0	0	0	0
TCGA-D8-A73W-01A-22D-A351-09	TCGA-D8-A73W	III	T3	0.0001304896106461	NA	NA	NA	NA	NA	NA	NA	NA	NA	NA	NA	NA	NA	NA	NA	NA	NA	NA	NA	NA	NA	NA	NA
TCGA-D8-A73X-01A-11D-A32I-09	TCGA-D8-A73X	II	T2	0.000116867187048615	NA	NA	NA	NA	NA	NA	NA	NA	NA	NA	NA	NA	NA	NA	NA	NA	NA	NA	NA	NA	NA	NA	NA
TCGA-E2-A105-01A-11D-A10M-09	TCGA-E2-A105	II	T2	0.000182625874606663	15.8245077115745	0	0	0	0	0	0	0	0	0	0	0	0	0	0	0	0	0	0	0	0	0	0
TCGA-E2-A107-01A-11D-A10M-09	TCGA-E2-A107	III	T3	2.37521526110124e-05	0	0	0	0	0	0	0	0	0	0	0	0	0	0	0	0	0	0	0	0	0	0	0
TCGA-E2-A108-01A-13D-A10M-09	TCGA-E2-A108	III	T2	0.000332406036142361	41.1571798102881	0	0	0	0	0	0	0	0	0	0	0	0	0	epigenetic.silencing	0	0	0	somatic.missense	0	0	Epigenetic-silencing	0
TCGA-E2-A10A-01A-21D-A10Y-09	TCGA-E2-A10A	II	T3	8.15734028504283e-05	8.71299279911996	0	0	0	0	0	0	0	0	0	0	0	0	0	0	0	0	0	0	0	0	0	0
TCGA-E2-A10B-01A-11D-A10M-09	TCGA-E2-A10B	II	T2	0.00010117265917015	6.49656103066884	0	0	0	0	0	0	0	0	0	0	0	0	0	0	0	0	0	0	0	0	0	0
TCGA-E2-A10C-01A-21D-A10M-09	TCGA-E2-A10C	II	T2	0.000212958280798902	23.2858622674166	0	0	0	0	0	0	0	0	0	0	0	0	0	0	0	0	0	0	0	0	0	0
TCGA-E2-A10F-01A-11D-A10M-09	TCGA-E2-A10F	II	T2	3.14407469104957e-06	0	0	0	0	0	0	0	0	0	0	0	0	0	0	0	0	0	0	0	0	0	0	0
TCGA-E2-A14N-01A-31D-A135-09	TCGA-E2-A14N	II	T2	0.000623975323857884	68.7202580226071	0	germline.null_or_pathogenic	0	0	0	0	0	0	0	0	0	0	0	0	0	0	0	somatic.nonsense	Bi-allelic-inactivation	0	0	0
TCGA-E2-A14O-01A-31D-A10Y-09	TCGA-E2-A14O	III	T3	8.07903908814982e-05	0	0	0	0	0	0	0	0	0	0	0	0	0	0	0	0	0	0	0	0	0	0	0
TCGA-E2-A14Q-01A-11D-A12B-09	TCGA-E2-A14Q	II	T2	9.62617590120989e-05	16.2927676551315	0	0	0	0	0	0	0	0	0	0	0	0	0	0	0	0	0	0	0	0	0	0
TCGA-E2-A14R-01A-11D-A10Y-09	TCGA-E2-A14R	II	T2	0.000834984906194689	78.722984183448	0	0	0	0	epigenetic.silencing	mRNA.downregulation	0	0	0	0	0	0	0	0	0	0	0	somatic.missense	Epigenetic-silencing	0	0	0
TCGA-E2-A14T-01A-11D-A10Y-09	TCGA-E2-A14T	II	T2	0.000132579804559266	18.1512707857214	0	0	0	0	0	0	0	0	0	0	0	0	0	0	0	0	0	0	0	0	0	0
TCGA-E2-A14V-01A-11D-A12B-09	TCGA-E2-A14V	II	T2	0.000331350544441489	24.6674945456787	0	0	0	0	0	0	0	0	0	0	0	0	0	0	0	0	0	0	0	0	0	0
TCGA-E2-A14W-01A-11D-A12B-09	TCGA-E2-A14W	II	T2	0.000653448468409292	69.4893816637113	0	0	0	0	0	0	somatic.frame_shift	0	0	0	0	0	0	0	0	0	0	0	0	Bi-allelic-inactivation	0	0
TCGA-E2-A14X-01A-11D-A10Y-09	TCGA-E2-A14X	III	T2	2.27586942196513e-05	5.26905045723012	0	0	0	0	0	0	0	0	0	0	0	0	0	0	0	0	0	somatic.nonsense	0	0	0	0
TCGA-E2-A14Y-01A-21D-A12B-09	TCGA-E2-A14Y	II	T2	0.000240554648953106	17.592333981431	0	0	0	0	0	0	0	0	0	0	0	0	0	0	0	0	0	somatic.missense	0	0	0	0
TCGA-E2-A14Z-01A-11D-A10Y-09	TCGA-E2-A14Z	I	T1	0.000374220924870162	35.3784570861092	0	0	0	0	0	0	0	0	0	0	0	0	0	0	0	0	0	somatic.missense	0	0	0	0
TCGA-E2-A150-01A-11D-A12B-09	TCGA-E2-A150	II	T2	0.00034234167185344	49.0826444079627	0	0	0	0	0	0	0	0	0	0	0	0	0	0	0	0	0	somatic.nonsense	0	0	0	0
TCGA-E2-A153-01A-12D-A12B-09	TCGA-E2-A153	II	T2	8.70612110605219e-05	0	0	0	0	0	0	0	0	0	0	0	0	0	0	0	0	0	0	0	0	0	0	0
TCGA-E2-A154-01A-11D-A10Y-09	TCGA-E2-A154	I	T1	0.000213465246966817	13.1509633454838	0	0	0	0	0	0	0	0	0	0	0	0	0	0	0	0	0	0	0	0	0	0
TCGA-E2-A155-01A-11D-A12B-09	TCGA-E2-A155	II	T2	0.000209669573763404	15.6808300816737	0	0	0	0	0	0	0	0	0	0	0	0	0	0	0	0	0	somatic.splice_site	0	0	0	0
TCGA-E2-A156-01A-11D-A12B-09	TCGA-E2-A156	I	T1	5.5631286144238e-05	11.3716918597588	0	0	0	0	0	0	0	0	0	0	0	0	0	0	0	0	0	0	0	0	0	0
TCGA-E2-A158-01A-11D-A12B-09	TCGA-E2-A158	II	T1	0.00076405610505217	68.2296616392825	0	0	0	0	0	0	0	0	0	0	0	0	0	0	0	0	0	somatic.missense	0	0	0	0
TCGA-E2-A159-01A-11D-A10Y-09	TCGA-E2-A159	II	T2	0.000338274957428454	31.5236604832688	0	0	0	0	0	0	0	0	0	0	0	0	0	0	0	0	0	somatic.missense	0	0	0	0
TCGA-E2-A15A-01A-11D-A12B-09	TCGA-E2-A15A	III	T2	0.00041246576029835	31.0501483848057	0	0	0	0	0	0	0	0	0	0	0	0	0	0	0	0	0	0	0	0	0	0
TCGA-E2-A15C-01A-31D-A12B-09	TCGA-E2-A15C	I	T1	0.000103027667198044	3.90233195286485	0	0	0	0	0	0	0	0	0	0	0	0	0	0	0	0	0	0	0	0	0	0
TCGA-E2-A15D-01A-11D-A10Y-09	TCGA-E2-A15D	II	T2	6.16866879597403e-09	7.57386322295402	0	0	0	0	0	0	0	0	0	0	0	0	0	0	0	0	0	0	0	0	0	0
TCGA-E2-A15F-01A-11D-A10Y-09	TCGA-E2-A15F	I	T1	9.44067492881818e-05	NA	NA	NA	NA	NA	NA	NA	NA	NA	NA	NA	NA	NA	NA	NA	NA	NA	NA	NA	NA	NA	NA	NA
TCGA-E2-A15G-01A-11D-A12B-09	TCGA-E2-A15G	II	T2	0.000250034984695891	10.4871841214833	0	0	0	0	0	0	0	0	0	0	0	0	0	0	0	0	0	0	0	0	0	0
TCGA-E2-A15I-01A-21D-A135-09	TCGA-E2-A15I	II	T2	0.000320400196042439	0.474233859737223	0	0	0	0	0	0	0	0	0	0	0	0	0	0	0	0	0	0	0	0	0	0
TCGA-E2-A15J-01A-11D-A12Q-09	TCGA-E2-A15J	I	T1	0.000101995369591138	6.28580889590404	0	0	0	0	0	0	0	0	0	0	0	0	0	0	0	0	0	0	0	0	0	0
TCGA-E2-A15L-01A-11D-A12B-09	TCGA-E2-A15L	II	T2	4.67426282409343e-05	3.84382399188219	0	0	0	0	0	0	0	0	0	0	0	0	0	0	0	0	0	0	0	0	0	0
TCGA-E2-A15M-01A-11D-A12B-09	TCGA-E2-A15M	II	T2	0.000638860912056868	53.4721568594811	0	0	0	0	0	0	0	0	0	0	0	0	0	0	0	0	0	somatic.missense	0	0	0	0
TCGA-E2-A15O-01A-11D-A10Y-09	TCGA-E2-A15O	I	T1	0.000118817670101165	11.4180999271857	0	0	0	0	0	0	0	0	0	0	0	0	0	0	0	0	0	0	0	0	0	0
TCGA-E2-A15P-01A-11D-A10Y-09	TCGA-E2-A15P	I	T1	7.77252589390356e-05	4.41880504310682	0	0	0	0	0	0	0	0	0	0	0	0	0	0	0	0	0	0	0	0	0	0
TCGA-E2-A15R-01A-11D-A10Y-09	TCGA-E2-A15R	II	T1	7.45210331156518e-05	0	0	0	0	0	0	0	0	0	0	0	0	0	0	0	0	0	0	0	0	0	0	0
TCGA-E2-A15S-01A-11D-A10Y-09	TCGA-E2-A15S	II	T2	0.000346406913345333	42.0002411176848	0	0	0	0	0	0	0	germline.null_or_pathogenic	0	0	0	0	0	0	0	0	0	0	0	Bi-allelic-inactivation	0	0
TCGA-E2-A15T-01A-11D-A10Y-09	TCGA-E2-A15T	II	T2	3.54873306617488e-05	0	0	0	0	0	0	0	0	0	0	0	0	0	0	0	0	0	0	0	0	0	0	0
TCGA-E2-A1AZ-01A-11D-A12Q-09	TCGA-E2-A1AZ	II	T2	0.000323653308758463	27.2777071343024	0	0	0	0	0	0	0	0	0	0	0	0	0	0	0	0	0	somatic.missense	0	0	0	0
TCGA-E2-A1B0-01A-11D-A12Q-09	TCGA-E2-A1B0	III	T2	0.000134102165630367	6.81227240860028	0	0	0	0	0	0	0	0	0	0	0	0	0	0	0	0	0	somatic.missense	0	0	0	0
TCGA-E2-A1B1-01A-21D-A12Q-09	TCGA-E2-A1B1	II	T2	0.000103382469170916	3.48468429406911	0	0	0	0	0	0	0	0	0	0	0	0	0	0	0	0	0	somatic.missense	0	0	0	0
TCGA-E2-A1B4-01A-11D-A12Q-09	TCGA-E2-A1B4	III	T1	0.000180194165129867	21.9030541685983	0	0	0	0	0	0	0	0	0	0	0	0	0	0	0	0	0	0	0	0	0	0
TCGA-E2-A1B5-01A-21D-A12Q-09	TCGA-E2-A1B5	II	T2	2.65777545332659e-05	2.60047998076455	0	0	0	0	0	0	0	0	0	0	0	0	0	0	0	0	0	0	0	0	0	0
TCGA-E2-A1B6-01A-31D-A12Q-09	TCGA-E2-A1B6	II	T2	0.00038594929171795	48.7453083808432	0	0	0	0	0	0	0	0	0	0	0	0	0	0	0	0	0	somatic.nonsense	0	0	0	0
TCGA-E2-A1BC-01A-11D-A14G-09	TCGA-E2-A1BC	I	T1	0.000487266858409814	27.093672866774	0	0	0	0	0	0	0	0	0	0	0	0	0	0	0	0	0	0	0	0	0	0
TCGA-E2-A1BD-01A-11D-A12Q-09	TCGA-E2-A1BD	II	T2	0.0001237617134566	8.00522703198331	0	0	0	0	0	0	0	0	0	0	0	0	0	0	0	0	0	0	0	0	0	0
TCGA-E2-A1IE-01A-11D-A188-09	TCGA-E2-A1IE	II	T2	0.000119466922057624	8.2078441034996	0	0	0	0	0	0	0	0	0	0	0	0	0	0	0	0	0	0	0	0	0	0
TCGA-E2-A1IF-01A-11D-A142-09	TCGA-E2-A1IF	I	T1	9.28526737710553e-05	9.94067391341389	0	0	0	0	0	0	0	0	0	0	0	0	0	0	0	0	0	0	0	0	0	0
TCGA-E2-A1IG-01A-11D-A142-09	TCGA-E2-A1IG	II	T2	0.00015536215620585	10.2342933536573	0	0	0	0	0	0	0	0	0	0	0	0	0	0	0	0	0	0	0	0	0	0
TCGA-E2-A1IH-01A-11D-A188-09	TCGA-E2-A1IH	I	T1	0.000131248206318161	NA	NA	NA	NA	NA	NA	NA	NA	NA	NA	NA	NA	NA	NA	NA	NA	NA	NA	NA	NA	NA	NA	NA
TCGA-E2-A1II-01A-11D-A142-09	TCGA-E2-A1II	I	T1	0.000224589752428166	15.9983047520601	0	0	0	0	0	0	0	0	0	0	0	0	0	0	0	0	0	somatic.splice_site	0	0	0	0
TCGA-E2-A1IJ-01A-11D-A142-09	TCGA-E2-A1IJ	I	T1	8.50880330008894e-05	5.75161336279672	0	0	0	0	0	0	0	0	0	0	0	0	0	0	0	0	0	0	0	0	0	0
TCGA-E2-A1IK-01A-11D-A17G-09	TCGA-E2-A1IK	II	T1	8.66276115548857e-05	5.72373338690068	0	0	0	0	0	0	0	0	0	0	0	0	0	0	0	0	0	0	0	0	0	0
TCGA-E2-A1IL-01A-11D-A14G-09	TCGA-E2-A1IL	II	T1	0.000166617760447927	6.79608681882423	0	0	0	0	0	0	0	0	0	0	0	0	0	0	0	0	0	0	0	0	0	0
TCGA-E2-A1IN-01A-11D-A13L-09	TCGA-E2-A1IN	I	T1	0.000356585589512947	29.0224032475964	0	0	0	0	0	0	0	0	0	0	0	0	0	0	0	0	0	somatic.missense	0	0	0	0
TCGA-E2-A1IO-01A-11D-A142-09	TCGA-E2-A1IO	I	T1	2.04044900649914e-05	0	0	0	0	0	0	0	0	0	0	0	0	0	0	0	0	0	0	somatic.frame_shift	0	0	0	0
TCGA-E2-A1IU-01A-11D-A14G-09	TCGA-E2-A1IU	I	T1	0.000137472171373191	8.6795536034825	0	0	0	0	0	0	0	0	0	0	0	0	0	0	0	0	0	0	0	0	0	0
TCGA-E2-A1L6-01A-11D-A13L-09	TCGA-E2-A1L6	II	T1	6.40727493295113e-05	6.6131019097862	0	0	0	0	0	0	0	0	0	0	0	0	0	0	0	0	0	0	0	0	0	0
TCGA-E2-A1L7-01A-11D-A142-09	TCGA-E2-A1L7	III	T2	0.00047561389399124	49.7656312620982	0	0	0	homo.deletion	0	0	0	0	0	0	0	0	0	0	0	0	0	somatic.missense	Bi-allelic-inactivation	0	0	0
TCGA-E2-A1L8-01A-11D-A13L-09	TCGA-E2-A1L8	II	T2	0.000167331250289613	13.4552092182293	0	0	0	0	0	0	0	0	0	0	0	0	0	0	0	0	0	0	0	0	0	0
TCGA-E2-A1L9-01A-11D-A13L-09	TCGA-E2-A1L9	II	T1	6.99602946266815e-05	7.22538797748095	0	0	0	0	0	0	0	0	0	0	0	0	0	0	0	0	0	0	0	0	0	0
TCGA-E2-A1LA-01A-11D-A142-09	TCGA-E2-A1LA	II	T1	0.000679912712943977	78.9010760900779	0	0	0	0	0	0	0	0	0	0	0	0	0	0	0	0	0	0	0	0	0	0
TCGA-E2-A1LB-01A-11D-A142-09	TCGA-E2-A1LB	II	T2	0.000129831825902644	17.2743149646196	0	0	0	0	0	0	0	0	0	0	0	0	0	0	0	0	0	0	0	0	0	0
TCGA-E2-A1LH-01A-11D-A14G-09	TCGA-E2-A1LH	I	T1	0.00116575548679492	127.362134252845	0	0	0	0	0	0	0	0	0	0	0	0	0	epigenetic.silencing	0	0	0	somatic.missense	0	0	Epigenetic-silencing	0
TCGA-E2-A1LI-01A-12D-A159-09	TCGA-E2-A1LI	II	T2	0.000204955316241207	16.5600019819679	0	0	0	0	0	0	0	0	0	0	0	0	0	0	0	0	0	0	0	0	0	0
TCGA-E2-A1LS-01A-12D-A159-09	TCGA-E2-A1LS	I	T1	0.000399537657344428	45.4863160002836	0	0	0	NaN	0	0	0	0	0	0	NaN	0	NaN	0	0	0	0	somatic.missense	0	0	0	0
TCGA-E2-A2P6-01A-11D-A19Y-09	TCGA-E2-A2P6	II	T2	4.54841893953692e-05	0.812612183690587	0	0	0	0	0	0	0	0	0	0	0	0	0	0	0	0	0	0	0	0	0	0
TCGA-E2-A56Z-01A-12D-A29N-09	TCGA-E2-A56Z	II	T2	0.000160727374512024	11.4042964057116	0	0	0	0	0	0	0	0	0	0	0	0	0	0	0	0	0	0	0	0	0	0
TCGA-E2-A570-01A-11D-A29N-09	TCGA-E2-A570	I	T1	0.000115141730516447	8.31916116968049	0	0	0	0	0	0	0	0	0	0	0	0	0	0	0	0	0	0	0	0	0	0
TCGA-E2-A572-01A-13D-A31U-09	TCGA-E2-A572	III	T2	6.33450963974035e-05	3.84337143286647	0	0	0	NaN	0	0	0	0	0	0	NaN	0	NaN	0	0	0	0	0	0	0	0	0
TCGA-E2-A573-01A-11D-A29N-09	TCGA-E2-A573	I	T1	0.000319002290575414	21.4653739758987	0	0	0	0	0	0	0	0	0	0	0	0	0	0	0	0	0	somatic.missense	0	0	0	0
TCGA-E2-A574-01A-11D-A29N-09	TCGA-E2-A574	II	T2	0.000332351754589451	23.095981624393	0	0	0	0	0	0	0	0	0	0	0	0	0	0	0	0	0	somatic.splice_site	0	0	0	0
TCGA-E2-A576-01A-11D-A31U-09	TCGA-E2-A576	I	T1	0.000250501119315964	6.69969420415485	0	0	0	0	0	0	0	0	0	0	0	0	0	0	0	0	0	0	0	0	0	0
TCGA-E2-A9RU-01A-11D-A41F-09	TCGA-E2-A9RU	III	T2	0.000179086626305141	NA	NA	NA	NA	NA	NA	NA	NA	NA	NA	NA	NA	NA	NA	NA	NA	NA	NA	NA	NA	NA	NA	NA
TCGA-E9-A1N3-01A-12D-A159-09	TCGA-E9-A1N3	III	T1	0.000145929402676028	16.9273636472427	0	0	0	0	0	0	0	0	0	0	0	0	0	0	0	0	0	0	0	0	0	0
TCGA-E9-A1N4-01A-11D-A14K-09	TCGA-E9-A1N4	III	T2	4.96087170565282e-05	2.97193665373624	0	0	0	0	0	0	0	0	0	0	0	0	0	0	0	0	0	0	0	0	0	0
TCGA-E9-A1N5-01A-11D-A14G-09	TCGA-E9-A1N5	II	T2	7.64194129972655e-05	10.803236197582	0	0	0	0	0	0	0	0	0	0	0	0	0	0	0	0	0	somatic.missense	0	0	0	0
TCGA-E9-A1N8-01A-11D-A142-09	TCGA-E9-A1N8	II	T2	0.000182721973613453	21.8537870501296	0	0	0	0	0	0	0	0	0	0	0	0	0	0	0	0	0	somatic.frame_shift	0	0	0	0
TCGA-E9-A1N9-01A-11D-A14G-09	TCGA-E9-A1N9	II	T2	0.000331693264918748	27.734297688319	0	0	0	0	0	0	0	0	0	0	0	0	0	0	0	0	0	somatic.nonsense	0	0	0	0
TCGA-E9-A1NA-01A-11D-A142-09	TCGA-E9-A1NA	II	T2	0.000561257117444378	48.5159221772495	0	0	0	0	0	0	0	0	0	0	0	0	0	0	0	0	0	0	0	0	0	0
TCGA-E9-A1NC-01A-12W-A16L-09	TCGA-E9-A1NC	II	T2	0.00049925339012141	55.0243577379427	somatic.nonsense	0	0	0	0	mRNA.downregulation	0	0	0	0	0	0	0	0	0	0	0	somatic.missense	Bi-allelic-inactivation	0	0	0
TCGA-E9-A1ND-01A-11D-A142-09	TCGA-E9-A1ND	II	T2	0.000405901752536714	51.981112041242	0	0	0	0	0	0	0	0	0	0	0	0	0	0	0	0	0	somatic.missense	0	0	0	0
TCGA-E9-A1NE-01A-21D-A14K-09	TCGA-E9-A1NE	II	T2	0.000351755299790088	44.0198197334369	0	0	0	0	0	0	0	0	germline.null_or_pathogenic	0	0	0	0	0	0	0	0	0	0	Bi-allelic-undetermined	0	0
TCGA-E9-A1NF-01A-11D-A14G-09	TCGA-E9-A1NF	II	T2	0.000159775795070933	13.6412949355712	0	0	0	0	0	0	0	0	0	0	0	0	0	0	0	0	0	somatic.missense	0	0	0	0
TCGA-E9-A1NG-01A-21D-A14K-09	TCGA-E9-A1NG	II	T2	8.33739106842458e-05	6.23544587183779	0	0	0	0	0	0	0	0	0	0	0	0	0	0	0	0	0	0	0	0	0	0
TCGA-E9-A1NI-01A-11W-A16H-09	TCGA-E9-A1NI	II	T2	5.66802416527501e-05	1.750129217788	0	0	0	0	0	0	0	0	0	0	0	0	0	0	0	0	0	0	0	0	0	0
TCGA-E9-A1QZ-01A-21D-A167-09	TCGA-E9-A1QZ	II	T2	0.000112894242674957	4.36189512634564	0	0	0	0	0	0	0	0	0	0	0	0	0	0	0	0	0	0	0	0	0	0
TCGA-E9-A1R0-01A-22D-A16D-09	TCGA-E9-A1R0	II	T1	2.4528629344957e-05	0	0	0	0	0	0	0	0	0	0	0	0	0	0	0	0	0	0	0	0	0	0	0
TCGA-E9-A1R2-01A-11D-A14G-09	TCGA-E9-A1R2	III	T2	0.000305989774672308	28.1395832229519	0	0	0	0	0	0	somatic.frame_shift	0	0	0	0	0	0	0	0	0	0	0	0	Bi-allelic-inactivation	0	0
TCGA-E9-A1R3-01A-31D-A14K-09	TCGA-E9-A1R3	III	T2	8.50080927889946e-05	7.12566124022934	0	0	0	0	0	0	0	0	0	0	0	0	0	0	0	0	0	0	0	0	0	0
TCGA-E9-A1R4-01A-21D-A14G-09	TCGA-E9-A1R4	I	T1	0.000196100362769523	10.6846148017075	0	0	0	0	0	0	0	0	0	0	0	0	0	0	0	0	0	0	0	0	0	0
TCGA-E9-A1R5-01A-11D-A14K-09	TCGA-E9-A1R5	I	T1	0.000166433212490826	11.9787560007579	0	0	0	0	0	0	0	0	0	0	0	0	0	0	0	0	0	0	0	0	0	0
TCGA-E9-A1R6-01A-11D-A14G-09	TCGA-E9-A1R6	II	T2	8.41543390132137e-05	5.97303272875235	0	0	0	0	0	0	0	0	0	0	0	0	0	0	0	0	0	0	0	0	0	0
TCGA-E9-A1R7-01A-11D-A14K-09	TCGA-E9-A1R7	II	T2	0.000232983943523432	24.3277407572831	0	0	0	0	0	0	0	0	0	0	0	0	0	0	0	0	0	0	0	0	0	0
TCGA-E9-A1RA-01A-11D-A14G-09	TCGA-E9-A1RA	I	T1	6.39741058409863e-05	4.43817174070191	0	0	0	0	0	0	0	0	0	0	0	0	0	0	0	0	0	0	0	0	0	0
TCGA-E9-A1RB-01A-11D-A17G-09	TCGA-E9-A1RB	II	T2	0.000141444724558572	16.5610994220619	0	0	0	0	0	0	0	0	0	0	0	0	0	0	0	0	0	somatic.missense	0	0	0	0
TCGA-E9-A1RC-01A-11D-A159-09	TCGA-E9-A1RC	III	T4	0.000200312706291774	14.4755681683395	0	0	0	0	0	0	0	0	0	0	0	0	0	0	0	0	0	0	0	0	0	0
TCGA-E9-A1RD-01A-11D-A159-09	TCGA-E9-A1RD	II	T2	5.32064605906389e-05	2.90997339265034	0	0	0	0	0	0	0	0	0	0	0	0	0	0	0	0	0	0	0	0	0	0
TCGA-E9-A1RE-01A-11D-A159-09	TCGA-E9-A1RE	III	T2	0.000143975431568785	7.76952689437435	0	0	0	0	0	0	0	0	0	0	0	0	0	0	0	0	0	0	0	0	0	0
TCGA-E9-A1RF-01A-11D-A159-09	TCGA-E9-A1RF	III	T2	0.000970774404343122	88.3644732215929	0	0	0	0	0	0	0	0	0	0	0	0	0	0	0	0	0	0	0	0	0	0
TCGA-E9-A1RG-01A-11D-A14G-09	TCGA-E9-A1RG	III	T1	0.000150643918070557	19.6757373147503	0	0	0	0	0	0	0	0	0	0	0	0	0	0	0	0	0	0	0	0	0	0
TCGA-E9-A1RH-01A-21D-A167-09	TCGA-E9-A1RH	II	T2	0.000421273588746873	36.1764341653312	0	0	0	0	0	0	0	0	0	0	0	0	0	0	0	0	0	somatic.frame_shift	0	0	0	0
TCGA-E9-A1RI-01A-11D-A167-09	TCGA-E9-A1RI	III	T1	6.29284539825895e-05	7.46389506193022	0	0	0	0	0	0	0	0	0	0	0	0	0	0	0	0	0	0	0	0	0	0
TCGA-E9-A226-01A-21D-A159-09	TCGA-E9-A226	III	T2	7.51325162218571e-05	5.78383870430089	0	0	0	0	0	0	0	0	0	0	0	0	0	0	0	0	0	somatic.frame_shift	0	0	0	0
TCGA-E9-A227-01A-11D-A159-09	TCGA-E9-A227	II	T2	7.85391211119792e-05	29.9954961951391	0	0	0	0	0	0	0	0	0	0	0	0	0	0	0	0	0	0	0	0	0	0
TCGA-E9-A228-01A-31D-A159-09	TCGA-E9-A228	II	T2	0.000120671291295269	3.83982036824485	0	0	0	0	0	0	0	0	0	0	0	0	0	0	0	0	0	0	0	0	0	0
TCGA-E9-A229-01A-31D-A17G-09	TCGA-E9-A229	I	T1	5.71875549506617e-05	2.50057478682894	0	0	0	0	0	0	0	0	0	0	0	0	0	0	0	0	0	0	0	0	0	0
TCGA-E9-A22A-01A-11D-A159-09	TCGA-E9-A22A	II	T2	0.000168849135496002	20.7921313569694	0	0	0	0	0	0	0	0	0	0	0	0	0	0	0	0	0	0	0	0	0	0
TCGA-E9-A22B-01A-11D-A159-09	TCGA-E9-A22B	I	T1	0.000246310982543462	NA	NA	NA	NA	NA	NA	NA	NA	NA	NA	NA	NA	NA	NA	NA	NA	NA	NA	NA	NA	NA	NA	NA
TCGA-E9-A22D-01A-11D-A159-09	TCGA-E9-A22D	II	T2	7.22987381217599e-05	1.54778569492076	0	0	0	0	0	0	0	0	0	0	0	0	0	0	0	0	0	0	0	0	0	0
TCGA-E9-A22E-01A-11D-A159-09	TCGA-E9-A22E	III	T2	0.000832265414448218	87.2178630323664	0	germline.null_or_pathogenic	0	0	0	0	0	0	0	0	0	0	0	0	0	0	0	somatic.missense	Bi-allelic-inactivation	0	0	0
TCGA-E9-A22G-01A-11D-A159-09	TCGA-E9-A22G	II	T2	0.000723483305357687	86.6519194898322	0	germline.null_or_pathogenic	0	0	0	0	0	0	0	0	0	0	0	0	0	0	0	somatic.frame_shift	Bi-allelic-inactivation	0	0	0
TCGA-E9-A22H-01A-11D-A159-09	TCGA-E9-A22H	II	T2	5.48502234927985e-05	8.88979292310717	0	0	0	0	0	0	0	0	0	0	0	0	0	0	0	0	0	0	0	0	0	0
TCGA-E9-A243-01A-21D-A167-09	TCGA-E9-A243	II	T2	0.000435076095532926	42.3595650951607	0	0	0	0	epigenetic.silencing	0	0	0	0	0	0	0	0	0	0	0	0	somatic.nonsense	Epigenetic-silencing	0	0	0
TCGA-E9-A244-01A-11D-A167-09	TCGA-E9-A244	II	T2	0.000705697129064199	65.4938595306828	0	germline.null_or_pathogenic	0	0	0	mRNA.downregulation	0	0	0	0	0	0	0	0	0	0	0	somatic.missense	Bi-allelic-inactivation	0	0	0
TCGA-E9-A245-01A-22D-A16D-09	TCGA-E9-A245	II	T2	0.000112301528760587	7.82605018798138	0	0	0	0	0	0	0	0	0	0	0	0	0	0	0	0	0	0	0	0	0	0
TCGA-E9-A247-01A-11D-A167-09	TCGA-E9-A247	I	T1	0.000130876613920911	9.80517068420917	0	0	0	0	0	0	0	0	0	0	0	0	0	0	0	0	0	0	0	0	0	0
TCGA-E9-A248-01A-11D-A167-09	TCGA-E9-A248	II	T2	6.22489530923213e-05	2.25380125813033	0	0	0	0	0	0	0	0	0	0	0	0	0	0	0	0	0	0	0	0	0	0
TCGA-E9-A249-01A-11D-A167-09	TCGA-E9-A249	II	T2	0.000104049448354441	0.754389188485191	0	0	0	0	0	0	0	0	0	0	0	0	0	0	0	0	0	0	0	0	0	0
TCGA-E9-A24A-01A-11D-A167-09	TCGA-E9-A24A	II	T1	9.40297788113813e-05	8.77359500959015	0	0	0	0	0	0	0	0	0	0	0	0	0	0	0	0	0	0	0	0	0	0
TCGA-E9-A295-01A-11D-A16D-09	TCGA-E9-A295	II	T2	0.000536234184542506	20.4908328542701	0	0	0	0	0	0	0	0	0	0	0	0	0	0	0	0	0	0	0	0	0	0
TCGA-E9-A2JS-01A-11D-A17W-09	TCGA-E9-A2JS	II	T2	0.000319577397576793	9.814249244581	0	0	0	0	0	0	0	0	0	0	0	0	0	0	0	0	0	0	0	0	0	0
TCGA-E9-A2JT-01A-22D-A18P-09	TCGA-E9-A2JT	II	T2	1.88456834904197e-05	2.51041868156337	0	0	0	0	0	0	0	0	0	0	0	0	0	0	0	0	0	0	0	0	0	0
TCGA-E9-A3HO-01A-11D-A20S-09	TCGA-E9-A3HO	II	T2	0.000476229887516529	41.8034225092073	0	0	0	0	0	0	somatic.frame_shift	0	0	0	0	0	0	0	0	0	0	somatic.splice_site	0	Bi-allelic-inactivation	0	0
TCGA-E9-A3QA-01A-61D-A228-09	TCGA-E9-A3QA	II	T2	0.000308243894552951	21.6305602393538	0	germline.null_or_pathogenic	0	0	0	0	0	0	0	0	0	0	0	0	0	0	0	0	Bi-allelic-inactivation	0	0	0
TCGA-E9-A3X8-01A-31D-A22X-09	TCGA-E9-A3X8	II	T2	0.000163288932978185	7.00834044122995	0	0	0	0	0	0	0	0	0	0	0	0	0	0	0	0	0	0	0	0	0	0
TCGA-E9-A54Y-01A-11D-A25Q-09	TCGA-E9-A54Y	III	T2	0.00012292038922851	0.460973452742982	0	0	0	0	0	0	0	0	0	0	0	0	0	0	0	0	0	0	0	0	0	0
TCGA-E9-A5FK-01A-11D-A27P-09	TCGA-E9-A5FK	III	T2	0.000124991127606785	6.91210347547522	0	0	0	0	NaN	mRNA.downregulation	0	0	0	0	0	0	0	NaN	0	0	0	0	0	0	0	0
TCGA-E9-A5FL-01A-11D-A27P-09	TCGA-E9-A5FL	II	T3	0.000678867836085893	48.5010847831037	0	0	0	0	NaN	0	0	0	0	0	0	0	0	NaN	0	0	0	somatic.missense	0	0	0	0
TCGA-E9-A5UO-01A-11D-A28B-09	TCGA-E9-A5UO	II	T2	0.000123904343086062	2.93924964120466	0	0	0	0	0	0	0	0	0	0	0	0	0	0	0	0	0	0	0	0	0	0
TCGA-E9-A6HE-01A-11D-A31U-09	TCGA-E9-A6HE	III	T3	1.63544808916399e-05	0	0	0	0	0	0	0	0	0	0	0	0	0	0	0	0	0	0	somatic.nonsense	0	0	0	0
TCGA-EW-A1IW-01A-11D-A13L-09	TCGA-EW-A1IW	II	T2	0.000223378257004017	21.9398419299915	0	0	0	0	0	0	0	0	0	0	0	0	0	0	0	0	0	0	0	0	0	0
TCGA-EW-A1IX-01A-12D-A142-09	TCGA-EW-A1IX	II	T1	8.10721101765277e-05	8.52712911847008	0	0	0	0	0	0	0	0	0	0	0	0	0	0	0	0	0	0	0	0	0	0
TCGA-EW-A1IY-01A-11D-A188-09	TCGA-EW-A1IY	I	T1	8.97500545641437e-06	2.62573110833277	0	0	0	0	0	0	0	0	0	0	0	0	0	0	0	0	0	0	0	0	0	0
TCGA-EW-A1IZ-01A-11D-A188-09	TCGA-EW-A1IZ	III	T2	4.30691523731636e-08	0	0	0	0	0	0	0	0	0	0	0	0	0	0	0	0	0	0	0	0	0	0	0
TCGA-EW-A1J1-01A-11D-A188-09	TCGA-EW-A1J1	II	T2	0.000105606080391188	10.5455465979851	0	0	0	0	0	0	0	0	0	0	0	0	0	0	0	0	0	0	0	0	0	0
TCGA-EW-A1J2-01A-21D-A13L-09	TCGA-EW-A1J2	NA	T1	0.000110339579581722	10.8701801479218	0	0	0	0	0	0	0	0	0	0	0	0	0	0	0	0	0	0	0	0	0	0
TCGA-EW-A1J3-01A-11D-A13L-09	TCGA-EW-A1J3	I	T1	9.2400063567365e-05	16.3725074593125	0	0	0	0	0	0	0	0	0	0	0	0	0	0	0	0	0	0	0	0	0	0
TCGA-EW-A1J6-01A-11D-A188-09	TCGA-EW-A1J6	I	T1	0.000234788710331139	23.6264784737885	0	0	0	0	0	0	0	0	0	0	0	0	0	0	0	0	0	0	0	0	0	0
TCGA-EW-A1OV-01A-11D-A142-09	TCGA-EW-A1OV	II	T2	0.000188807092486439	18.385268264162	0	0	0	0	0	0	0	0	0	0	0	0	0	0	0	0	0	0	0	0	0	0
TCGA-EW-A1OX-01A-11D-A142-09	TCGA-EW-A1OX	II	T2	8.89109548853634e-05	10.0356839330747	0	0	0	0	0	0	0	0	0	0	0	0	0	0	0	0	0	0	0	0	0	0
TCGA-EW-A1OY-01A-11D-A142-09	TCGA-EW-A1OY	II	T2	0.000206628304910028	15.1712217251441	0	0	0	0	0	0	0	0	0	0	0	0	0	0	0	0	0	somatic.nonsense	0	0	0	0
TCGA-EW-A1OZ-01A-11D-A142-09	TCGA-EW-A1OZ	II	T2	0.000168506586192859	12.0523419356526	0	0	0	0	0	0	0	0	0	0	0	0	0	0	0	0	0	somatic.nonsense	0	0	0	0
TCGA-EW-A1P0-01A-11D-A142-09	TCGA-EW-A1P0	II	T2	0.000135068198078372	10.6379742243749	0	0	0	0	0	0	0	0	0	0	0	0	0	0	0	0	0	0	0	0	0	0
TCGA-EW-A1P1-01A-31D-A14G-09	TCGA-EW-A1P1	III	T2	1.89331957909087e-05	9.77826887589425	0	0	0	0	0	0	0	0	0	0	0	0	0	0	0	0	0	somatic.missense	0	0	0	0
TCGA-EW-A1P3-01A-11D-A142-09	TCGA-EW-A1P3	II	T2	5.79958716680699e-05	3.6765636278984	0	0	0	0	0	0	0	0	0	0	0	0	0	0	0	0	0	0	0	0	0	0
TCGA-EW-A1P4-01A-21D-A142-09	TCGA-EW-A1P4	II	T2	0.000409424674559393	44.8227385495829	0	germline.null_or_pathogenic	0	0	0	0	0	0	0	0	0	0	0	0	0	0	0	somatic.missense	Bi-allelic-inactivation	0	0	0
TCGA-EW-A1P5-01A-11D-A142-09	TCGA-EW-A1P5	II	T2	4.90660513346925e-05	0	0	0	0	0	0	0	0	0	0	0	0	0	0	0	0	0	0	0	0	0	0	0
TCGA-EW-A1P6-01A-11D-A142-09	TCGA-EW-A1P6	II	T2	4.71424833102916e-05	0	0	0	0	0	0	0	0	0	0	0	0	0	0	0	0	0	0	0	0	0	0	0
TCGA-EW-A1P7-01A-21D-A142-09	TCGA-EW-A1P7	II	T2	0.00017102576051618	18.1822229120369	0	0	0	0	0	0	0	0	germline.null_or_pathogenic	0	0	0	0	0	0	0	0	0	0	Bi-allelic-undetermined	0	0
TCGA-EW-A1PA-01A-11D-A142-09	TCGA-EW-A1PA	II	T2	0.000166778662407687	17.7978573278221	0	0	0	0	0	0	0	0	0	0	0	0	0	0	0	0	0	somatic.nonsense	0	0	0	0
TCGA-EW-A1PD-01A-11D-A142-09	TCGA-EW-A1PD	II	T1	0.000541409764823869	55.9635456233985	0	0	0	0	0	0	0	0	germline.null_or_pathogenic	0	0	0	0	0	0	0	0	0	0	Bi-allelic-undetermined	0	0
TCGA-EW-A1PE-01A-11D-A142-09	TCGA-EW-A1PE	II	T1	0.000139190383667042	8.69215087244589	0	0	0	0	0	0	0	0	0	0	0	0	0	0	0	0	0	0	0	0	0	0
TCGA-EW-A1PG-01A-11D-A142-09	TCGA-EW-A1PG	II	T2	7.89859524452976e-07	1.06105305076628	0	0	0	0	0	0	0	0	0	0	0	0	0	0	0	0	0	0	0	0	0	0
TCGA-EW-A2FR-01A-11D-A21Q-09	TCGA-EW-A2FR	III	T1	0.000135493298915681	0.436301756195845	0	0	0	0	0	0	0	0	0	0	0	0	0	0	0	0	0	somatic.missense	0	0	0	0
TCGA-EW-A2FS-01A-11D-A17D-09	TCGA-EW-A2FS	II	T2	4.96765982259405e-05	4.29559844540903	0	0	0	0	0	0	0	0	0	0	0	0	0	0	0	0	0	0	0	0	0	0
TCGA-EW-A2FV-01A-11D-A17D-09	TCGA-EW-A2FV	III	T3	9.8299257069432e-05	9.43646662995969	0	0	0	0	0	0	0	0	0	0	0	0	0	0	0	0	0	0	0	0	0	0
TCGA-EW-A2FW-01A-11D-A17D-09	TCGA-EW-A2FW	II	T2	3.981317503423e-05	4.58542583057993	0	0	0	0	0	0	0	0	0	0	0	0	0	0	0	0	0	0	0	0	0	0
TCGA-EW-A423-01A-11D-A243-09	TCGA-EW-A423	II	T2	0.000123068805273381	9.42278374453423	0	0	0	0	0	0	0	0	0	0	0	0	0	0	0	0	0	0	0	0	0	0
TCGA-EW-A6S9-01A-22D-A33E-09	TCGA-EW-A6S9	II	T1	0.000177582978289421	1.09855045664902	0	0	0	NaN	0	0	0	0	0	0	NaN	0	NaN	0	0	0	0	somatic.missense	0	0	0	0
TCGA-EW-A6SA-01A-21D-A32I-09	TCGA-EW-A6SA	II	T2	0.000363822455378599	NA	NA	NA	NA	NA	NA	NA	NA	NA	NA	NA	NA	NA	NA	NA	NA	NA	NA	NA	NA	NA	NA	NA
TCGA-EW-A6SB-01A-12D-A32I-09	TCGA-EW-A6SB	II	T2	0.000315395837747348	NA	NA	NA	NA	NA	NA	NA	NA	NA	NA	NA	NA	NA	NA	NA	NA	NA	NA	NA	NA	NA	NA	NA
TCGA-EW-A6SC-01A-12D-A32I-09	TCGA-EW-A6SC	II	T2	9.00412894910759e-05	NA	NA	NA	NA	NA	NA	NA	NA	NA	NA	NA	NA	NA	NA	NA	NA	NA	NA	NA	NA	NA	NA	NA
TCGA-EW-A6SD-01A-12D-A33E-09	TCGA-EW-A6SD	II	T2	0.000155924993427889	4.8311830427062	0	0	0	NaN	0	0	0	0	0	0	NaN	0	NaN	0	0	0	0	somatic.missense	0	0	0	0
TCGA-GI-A2C8-01A-11D-A16D-09	TCGA-GI-A2C8	III	T4	0.000838035591832114	67.5610610069453	0	0	0	0	0	mRNA.downregulation	0	0	0	0	0	0	0	0	0	0	0	0	0	0	0	0
TCGA-GM-A2D9-01A-11D-A18P-09	TCGA-GM-A2D9	I	T1	6.40349818518384e-12	0	0	0	0	0	0	0	0	0	0	0	0	0	0	0	0	0	0	0	0	0	0	0
TCGA-GM-A2DA-01A-11D-A18P-09	TCGA-GM-A2DA	II	T2	0.000119167156772498	3.50376740791758e-06	0	0	0	0	0	0	0	0	0	0	0	0	0	0	0	0	0	0	0	0	0	0
TCGA-GM-A2DB-01A-31D-A19Y-09	TCGA-GM-A2DB	II	T2	0.000717139807479247	66.6136817965557	0	0	0	0	0	0	0	0	0	0	0	0	0	0	0	0	0	somatic.nonsense	0	0	0	0
TCGA-GM-A2DC-01A-11D-A18P-09	TCGA-GM-A2DC	II	T1	7.56319753297777e-05	3.07308005788456	0	0	0	0	0	0	0	0	0	0	0	0	0	0	0	0	0	0	0	0	0	0
TCGA-GM-A2DD-01A-11D-A17W-09	TCGA-GM-A2DD	I	T1	0.000328240222145523	23.7383564412249	0	0	0	0	0	0	0	0	0	0	0	0	0	0	0	0	0	somatic.missense	0	0	0	0
TCGA-GM-A2DH-01A-11D-A17W-09	TCGA-GM-A2DH	I	T1	0.000829769620198792	99.4527324280409	0	0	0	0	0	0	0	0	0	0	0	0	0	0	0	0	germline.null_or_pathogenic	somatic.nonsense	0	0	0	Bi-allelic-inactivation
TCGA-GM-A2DI-01A-31D-A18P-09	TCGA-GM-A2DI	I	T1	2.22044604925031e-16	0	0	0	0	0	0	0	0	0	0	0	0	0	0	0	0	0	0	0	0	0	0	0
TCGA-GM-A2DK-01A-21D-A17W-09	TCGA-GM-A2DK	I	T1	5.80975875904506e-05	0	0	0	0	0	0	0	0	0	0	0	0	0	0	0	0	0	0	0	0	0	0	0
TCGA-GM-A2DL-01A-11D-A18P-09	TCGA-GM-A2DL	I	T1	0.000160533722995519	10.8389884426191	0	0	0	0	0	0	0	0	0	0	0	0	0	0	0	0	0	somatic.missense	0	0	0	0
TCGA-GM-A2DM-01A-11D-A17W-09	TCGA-GM-A2DM	II	T2	9.3352992497119e-05	5.08983214014682	0	0	0	0	0	0	0	0	0	0	0	0	0	0	0	0	0	0	0	0	0	0
TCGA-GM-A2DN-01A-11D-A17W-09	TCGA-GM-A2DN	II	T2	0.000125111912794875	4.56161008129054	0	0	0	0	0	0	0	0	0	0	0	0	0	0	0	0	0	0	0	0	0	0
TCGA-GM-A2DO-01A-11D-A19Y-09	TCGA-GM-A2DO	I	T1	8.72361052145099e-05	18.5419027648997	0	0	0	0	0	0	0	0	0	0	0	0	0	0	0	0	0	0	0	0	0	0
TCGA-GM-A3NW-01A-21D-A228-09	TCGA-GM-A3NW	II	T2	7.19489364802088e-05	4.13749973059799	0	0	0	0	0	0	0	0	0	0	0	0	0	0	0	0	0	0	0	0	0	0
TCGA-GM-A4E0-01A-12D-A25Q-09	TCGA-GM-A4E0	III	T3	0.000139629362381479	5.55830597527711	0	0	0	0	0	0	0	0	0	0	0	0	0	0	0	0	0	0	0	0	0	0
TCGA-GM-A5PV-01A-11D-A28B-09	TCGA-GM-A5PV	II	T2	0.000218483194750442	10.932491756224	0	0	0	0	0	0	0	0	0	0	0	0	0	0	0	0	0	0	0	0	0	0
TCGA-GM-A5PX-01A-12D-A28B-09	TCGA-GM-A5PX	II	T2	7.18377216041384e-05	1.39248965062911	0	0	0	0	0	0	0	0	0	0	0	0	0	0	0	0	0	0	0	0	0	0
TCGA-HN-A2NL-01A-11D-A18P-09	TCGA-HN-A2NL	II	T2	0.000527717858833271	46.2763215179247	0	0	0	0	0	0	0	germline.null_or_pathogenic	0	0	0	0	0	0	0	0	0	0	0	Bi-allelic-inactivation	0	0
TCGA-HN-A2OB-01A-21D-A27P-09	TCGA-HN-A2OB	II	T2	6.37069270748949e-05	8.15867767689733	0	0	0	0	NaN	0	0	0	0	0	0	0	0	NaN	0	0	0	0	0	0	0	0
TCGA-JL-A3YX-01A-11D-A22X-09	TCGA-JL-A3YX	II	T2	6.58548218017239e-05	3.93400356252957	0	0	0	0	0	0	0	0	0	0	0	0	0	0	0	0	0	0	0	0	0	0
TCGA-LD-A66U-01A-11D-A31U-09	TCGA-LD-A66U	II	T2	9.98081989854157e-05	9.20319251481111	0	0	0	0	0	0	0	0	0	0	0	0	0	0	0	0	0	0	0	0	0	0
TCGA-LD-A74U-01A-13D-A33E-09	TCGA-LD-A74U	III	T3	7.50563603164009e-06	0.115166576838676	0	0	0	NaN	0	0	0	0	0	0	NaN	0	NaN	0	0	0	0	somatic.missense	0	0	0	0
TCGA-LD-A7W5-01A-22D-A351-09	TCGA-LD-A7W5	III	T2	8.94236141860815e-05	NA	NA	NA	NA	NA	NA	NA	NA	NA	NA	NA	NA	NA	NA	NA	NA	NA	NA	NA	NA	NA	NA	NA
TCGA-LD-A7W6-01A-81D-A351-09	TCGA-LD-A7W6	II	T2	0.000162343415651474	NA	NA	NA	NA	NA	NA	NA	NA	NA	NA	NA	NA	NA	NA	NA	NA	NA	NA	NA	NA	NA	NA	NA
TCGA-LD-A9QF-01A-32D-A41F-09	TCGA-LD-A9QF	I	T1	0.000113646446404295	NA	NA	NA	NA	NA	NA	NA	NA	NA	NA	NA	NA	NA	NA	NA	NA	NA	NA	NA	NA	NA	NA	NA
TCGA-LL-A440-01A-11D-A243-09	TCGA-LL-A440	I	T1	3.59373395102844e-05	1.10943581866647	0	0	0	0	0	0	0	0	0	0	0	0	0	0	0	0	0	0	0	0	0	0
TCGA-LL-A50Y-01A-11D-A25Q-09	TCGA-LL-A50Y	II	T2	9.2069981751845e-05	0	0	0	0	0	0	0	0	0	0	0	0	0	0	0	0	0	0	0	0	0	0	0
TCGA-LL-A5YL-01A-12D-A29N-09	TCGA-LL-A5YL	II	T2	0.000120419651640945	0	0	0	0	0	0	0	0	0	0	0	0	0	0	0	0	0	0	0	0	0	0	0
TCGA-LL-A5YM-01A-11D-A28B-09	TCGA-LL-A5YM	III	T4	0.000136236983805458	3.43877995015609	0	0	0	0	0	0	0	0	0	0	0	0	0	0	0	0	0	0	0	0	0	0
TCGA-LL-A5YN-01A-11D-A28B-09	TCGA-LL-A5YN	II	T2	0.000148975088021204	4.75606312083452	0	0	0	0	0	0	0	0	0	0	0	0	0	0	0	0	0	0	0	0	0	0
TCGA-LL-A5YO-01A-21D-A28B-09	TCGA-LL-A5YO	I	T1	0.000317520683824955	28.1370286650672	0	0	0	0	0	0	0	0	0	0	0	0	0	0	0	0	0	somatic.missense	0	0	0	0
TCGA-LL-A5YP-01A-21D-A28B-09	TCGA-LL-A5YP	II	T2	0.000601737004242064	46.9685368053	0	0	0	0	0	0	0	0	0	0	0	0	0	0	0	0	0	somatic.missense	0	0	0	0
TCGA-LL-A6FP-01A-11D-A31U-09	TCGA-LL-A6FP	II	T2	0.000195426836858635	0	0	0	0	0	0	mRNA.downregulation	0	0	0	0	0	0	0	0	0	0	0	0	0	0	0	0
TCGA-LL-A6FQ-01A-11D-A31U-09	TCGA-LL-A6FQ	III	T2	9.67574664139559e-05	0	0	0	0	0	0	0	0	0	0	0	0	0	0	0	0	0	0	0	0	0	0	0
TCGA-LL-A6FR-01A-12D-A31U-09	TCGA-LL-A6FR	II	T2	0.000240894889116957	14.5513771021231	0	0	0	0	0	0	0	0	0	0	0	0	0	0	0	0	0	somatic.missense	0	0	0	0
TCGA-LL-A73Y-01A-11D-A33E-09	TCGA-LL-A73Y	I	T1	0.000221532487443347	10.4372752899213	0	0	0	NaN	0	0	0	0	0	0	NaN	0	NaN	0	0	0	0	somatic.splice_site	0	0	0	0
TCGA-LL-A73Z-01A-11D-A32I-09	TCGA-LL-A73Z	IV	T1	0.000245485531796095	NA	NA	NA	NA	NA	NA	NA	NA	NA	NA	NA	NA	NA	NA	NA	NA	NA	NA	NA	NA	NA	NA	NA
TCGA-LL-A740-01A-21D-A32I-09	TCGA-LL-A740	I	T1	0.000230903962378024	NA	NA	NA	NA	NA	NA	NA	NA	NA	NA	NA	NA	NA	NA	NA	NA	NA	NA	NA	NA	NA	NA	NA
TCGA-LL-A7SZ-01A-32D-A351-09	TCGA-LL-A7SZ	II	T2	0.000594519797199038	NA	NA	NA	NA	NA	NA	NA	NA	NA	NA	NA	NA	NA	NA	NA	NA	NA	NA	NA	NA	NA	NA	NA
TCGA-LL-A7T0-01A-31D-A351-09	TCGA-LL-A7T0	II	T2	0.000148422963730606	NA	NA	NA	NA	NA	NA	NA	NA	NA	NA	NA	NA	NA	NA	NA	NA	NA	NA	NA	NA	NA	NA	NA
TCGA-LL-A8F5-01A-11D-A36J-09	TCGA-LL-A8F5	II	T2	0.00108642745051428	NA	NA	NA	NA	NA	NA	NA	NA	NA	NA	NA	NA	NA	NA	NA	NA	NA	NA	NA	NA	NA	NA	NA
TCGA-LL-A9Q3-01A-11D-A41F-09	TCGA-LL-A9Q3	III	T3	0.000190017660880021	NA	NA	NA	NA	NA	NA	NA	NA	NA	NA	NA	NA	NA	NA	NA	NA	NA	NA	NA	NA	NA	NA	NA
TCGA-OK-A5Q2-01A-11D-A27P-09	TCGA-OK-A5Q2	II	T2	6.25092277900821e-05	4.99610914321919	0	0	0	0	NaN	0	0	0	0	0	0	0	0	NaN	0	0	0	0	0	0	0	0
TCGA-OL-A5D6-01A-21D-A27P-09	TCGA-OL-A5D6	II	T2	0.000149854720333436	8.68668689148212	0	0	0	0	NaN	0	0	0	0	0	0	0	0	NaN	0	0	0	somatic.missense	0	0	0	0
TCGA-OL-A5D7-01A-11D-A27P-09	TCGA-OL-A5D7	II	T2	0.000337015457912385	27.8773837107532	0	0	0	0	NaN	0	0	0	0	0	0	0	0	NaN	0	0	0	somatic.missense	0	0	0	0
TCGA-OL-A5D8-01A-11D-A27P-09	TCGA-OL-A5D8	II	T3	0.000142203752130923	10.9413307429688	0	0	0	0	NaN	0	0	0	0	0	0	0	0	NaN	0	0	0	0	0	0	0	0
TCGA-OL-A5DA-01A-11D-A27P-09	TCGA-OL-A5DA	II	T2	0.000119437728252422	1.61128989317487	0	0	0	0	NaN	0	0	0	0	0	0	0	0	NaN	0	0	0	0	0	0	0	0
TCGA-OL-A5RU-01A-11D-A28B-09	TCGA-OL-A5RU	II	T1	0.000116339168175443	0	0	0	0	0	0	0	0	0	0	0	0	0	0	0	0	0	0	0	0	0	0	0
TCGA-OL-A5RV-01A-12D-A28B-09	TCGA-OL-A5RV	III	T2	5.57322673879659e-05	6.14658250827653	0	0	0	0	0	0	0	0	0	0	0	0	0	0	0	0	0	0	0	0	0	0
TCGA-OL-A5RW-01A-11D-A28B-09	TCGA-OL-A5RW	II	T1	0.000938044815742377	70.160460618514	0	0	0	0	epigenetic.silencing	mRNA.downregulation	0	0	0	0	0	0	0	0	0	0	0	somatic.frame_shift	Epigenetic-silencing	0	0	0
TCGA-OL-A5RX-01A-11D-A28B-09	TCGA-OL-A5RX	I	T1	9.02328069543391e-05	4.86400236056879	0	0	0	0	0	0	0	0	0	0	0	0	0	0	0	0	0	0	0	0	0	0
TCGA-OL-A5RY-01A-21D-A28B-09	TCGA-OL-A5RY	II	T1	4.50288144040029e-05	6.75130042261595	0	0	0	0	0	0	0	0	0	0	0	0	0	0	0	0	0	somatic.missense	0	0	0	0
TCGA-OL-A5RZ-01A-11D-A28B-09	TCGA-OL-A5RZ	I	T1	0.000570109773379295	45.5460657600694	0	0	0	0	0	0	0	0	0	0	0	0	0	0	0	0	0	0	0	0	0	0
TCGA-OL-A5S0-01A-11D-A28B-09	TCGA-OL-A5S0	II	T2	8.4253671718689e-05	7.32534747601835	0	0	0	0	0	0	0	0	0	0	0	0	0	0	0	0	0	0	0	0	0	0
TCGA-OL-A66H-01A-11D-A29N-09	TCGA-OL-A66H	I	T1	0.000151822209099375	11.4695441039686	0	0	0	0	0	0	0	0	0	0	0	0	0	0	0	0	0	0	0	0	0	0
TCGA-OL-A66I-01A-21D-A29N-09	TCGA-OL-A66I	II	T1	0.000231491417781595	16.3155044272667	0	0	0	0	0	0	0	0	0	0	0	0	0	0	0	0	0	somatic.nonsense	0	0	0	0
TCGA-OL-A66J-01A-11D-A29N-09	TCGA-OL-A66J	I	T1	9.44144294795206e-05	1.16514406273473	0	0	0	0	0	0	0	0	0	0	0	0	0	0	0	0	0	0	0	0	0	0
TCGA-OL-A66K-01A-11D-A29N-09	TCGA-OL-A66K	II	T2	0.000123168559433688	3.02674076433552	0	0	0	0	0	0	0	0	0	0	0	0	0	0	0	0	0	0	0	0	0	0
TCGA-OL-A66L-01A-12D-A31U-09	TCGA-OL-A66L	I	T1	7.8461621443719e-05	7.06390506659727	0	0	0	0	0	0	0	0	0	0	0	0	0	0	0	0	0	0	0	0	0	0
TCGA-OL-A66N-01A-12D-A31U-09	TCGA-OL-A66N	III	T3	0.000136335363112225	1.61174484406458	0	0	0	0	0	0	0	0	0	0	0	0	0	0	0	0	0	0	0	0	0	0
TCGA-OL-A66O-01A-11D-A31U-09	TCGA-OL-A66O	II	T2	0.000112200535350096	6.84002485992701	0	0	0	0	0	0	0	0	0	0	0	0	0	0	0	0	0	0	0	0	0	0
TCGA-OL-A66P-01A-11D-A31U-09	TCGA-OL-A66P	II	T2	0.000661954893361512	41.6676563595267	0	0	0	0	0	0	0	0	0	0	0	0	0	0	0	0	0	0	0	0	0	0
TCGA-OL-A6VO-01A-12D-A33E-09	TCGA-OL-A6VO	I	T1	0.000257918087397625	18.811275735709	0	0	0	NaN	0	0	0	0	0	0	NaN	0	NaN	0	0	0	0	somatic.missense	0	0	0	0
TCGA-OL-A6VQ-01A-12D-A41F-09	TCGA-OL-A6VQ	II	T2	0.000617753519091135	NA	NA	NA	NA	NA	NA	NA	NA	NA	NA	NA	NA	NA	NA	NA	NA	NA	NA	NA	NA	NA	NA	NA
TCGA-OL-A6VR-01A-32D-A33E-09	TCGA-OL-A6VR	I	T1	0.000228815583744527	5.98088383627553	0	0	0	NaN	0	0	0	0	0	0	NaN	0	NaN	0	0	0	0	0	0	0	0	0
TCGA-OL-A97C-01A-32D-A41F-09	TCGA-OL-A97C	II	T3	0.000277179279751343	NA	NA	NA	NA	NA	NA	NA	NA	NA	NA	NA	NA	NA	NA	NA	NA	NA	NA	NA	NA	NA	NA	NA
TCGA-PE-A5DC-01A-12D-A27P-09	TCGA-PE-A5DC	III	T2	0.000800303484257186	43.3258689620412	0	0	0	0	NaN	0	0	0	0	0	homo.deletion	0	0	NaN	0	0	0	0	0	Bi-allelic-inactivation	0	0
TCGA-PE-A5DD-01A-12D-A27P-09	TCGA-PE-A5DD	II	T2	0.000146047042227348	0	0	0	0	0	NaN	0	0	0	0	0	0	0	0	NaN	0	0	0	0	0	0	0	0
TCGA-PE-A5DE-01A-11D-A27P-09	TCGA-PE-A5DE	II	T2	2.22044604925031e-16	0	0	0	0	0	NaN	0	0	0	0	0	0	0	0	NaN	0	0	0	somatic.missense	0	0	0	0
TCGA-PL-A8LV-01A-21D-A41F-09	TCGA-PL-A8LV	III	T4	0.000661029860405534	NA	NA	NA	NA	NA	NA	NA	NA	NA	NA	NA	NA	NA	NA	NA	NA	NA	NA	NA	NA	NA	NA	NA
TCGA-PL-A8LX-01A-11D-A41F-09	TCGA-PL-A8LX	IV	T4	0.000154328863440797	NA	NA	NA	NA	NA	NA	NA	NA	NA	NA	NA	NA	NA	NA	NA	NA	NA	NA	NA	NA	NA	NA	NA
TCGA-PL-A8LY-01A-11D-A41F-09	TCGA-PL-A8LY	II	T3	1.12003370359213e-05	NA	NA	NA	NA	NA	NA	NA	NA	NA	NA	NA	NA	NA	NA	NA	NA	NA	NA	NA	NA	NA	NA	NA
TCGA-PL-A8LZ-01A-31D-A36J-09	TCGA-PL-A8LZ	III	T4	0.00074972458014983	NA	NA	NA	NA	NA	NA	NA	NA	NA	NA	NA	NA	NA	NA	NA	NA	NA	NA	NA	NA	NA	NA	NA
TCGA-S3-A6ZF-01A-32D-A32I-09	TCGA-S3-A6ZF	II	T2	0.000143609995416102	NA	NA	NA	NA	NA	NA	NA	NA	NA	NA	NA	NA	NA	NA	NA	NA	NA	NA	NA	NA	NA	NA	NA
TCGA-S3-A6ZG-01A-22D-A32I-09	TCGA-S3-A6ZG	II	T2	0.000127950783840482	NA	NA	NA	NA	NA	NA	NA	NA	NA	NA	NA	NA	NA	NA	NA	NA	NA	NA	NA	NA	NA	NA	NA
TCGA-S3-A6ZH-01A-22D-A32I-09	TCGA-S3-A6ZH	III	T3	0.000180586357326594	NA	NA	NA	NA	NA	NA	NA	NA	NA	NA	NA	NA	NA	NA	NA	NA	NA	NA	NA	NA	NA	NA	NA
TCGA-S3-AA0Z-01A-11D-A41F-09	TCGA-S3-AA0Z	II	T2	0.000219740938511128	NA	NA	NA	NA	NA	NA	NA	NA	NA	NA	NA	NA	NA	NA	NA	NA	NA	NA	NA	NA	NA	NA	NA
TCGA-S3-AA10-01A-21D-A41F-09	TCGA-S3-AA10	II	T2	0.0017108585440815	NA	NA	NA	NA	NA	NA	NA	NA	NA	NA	NA	NA	NA	NA	NA	NA	NA	NA	NA	NA	NA	NA	NA
TCGA-S3-AA11-01A-31D-A41F-09	TCGA-S3-AA11	II	T2	0.000637117614212777	NA	NA	NA	NA	NA	NA	NA	NA	NA	NA	NA	NA	NA	NA	NA	NA	NA	NA	NA	NA	NA	NA	NA
TCGA-S3-AA12-01A-11D-A41F-09	TCGA-S3-AA12	III	T3	0.000231079165216786	NA	NA	NA	NA	NA	NA	NA	NA	NA	NA	NA	NA	NA	NA	NA	NA	NA	NA	NA	NA	NA	NA	NA
TCGA-S3-AA14-01A-11D-A41F-09	TCGA-S3-AA14	I	T1	6.34495624603807e-05	NA	NA	NA	NA	NA	NA	NA	NA	NA	NA	NA	NA	NA	NA	NA	NA	NA	NA	NA	NA	NA	NA	NA
TCGA-S3-AA15-01A-11D-A41F-09	TCGA-S3-AA15	II	T2	0.000302766863693291	NA	NA	NA	NA	NA	NA	NA	NA	NA	NA	NA	NA	NA	NA	NA	NA	NA	NA	NA	NA	NA	NA	NA
TCGA-S3-AA17-01A-11D-A41F-09	TCGA-S3-AA17	II	T2	0.000751927028448291	NA	NA	NA	NA	NA	NA	NA	NA	NA	NA	NA	NA	NA	NA	NA	NA	NA	NA	NA	NA	NA	NA	NA
TCGA-UL-AAZ6-01A-11D-A41F-09	TCGA-UL-AAZ6	II	T2	0.000625934259405406	NA	NA	NA	NA	NA	NA	NA	NA	NA	NA	NA	NA	NA	NA	NA	NA	NA	NA	NA	NA	NA	NA	NA
TCGA-UU-A93S-01A-21D-A41F-09	TCGA-UU-A93S	IV	T4	0.00140180759534722	NA	NA	NA	NA	NA	NA	NA	NA	NA	NA	NA	NA	NA	NA	NA	NA	NA	NA	NA	NA	NA	NA	NA
TCGA-V7-A7HQ-01A-11D-A33E-09	TCGA-V7-A7HQ	III	T1	0.000156895470497973	10.3284394631754	0	0	0	NaN	0	0	0	0	0	0	NaN	0	NaN	0	0	0	0	0	0	0	0	0
TCGA-W8-A86G-01A-21D-A36J-09	TCGA-W8-A86G	II	T2	0.000107024480054885	NA	NA	NA	NA	NA	NA	NA	NA	NA	NA	NA	NA	NA	NA	NA	NA	NA	NA	NA	NA	NA	NA	NA
TCGA-WT-AB41-01A-11D-A41F-09	TCGA-WT-AB41	II	T2	7.38728024062505e-05	NA	NA	NA	NA	NA	NA	NA	NA	NA	NA	NA	NA	NA	NA	NA	NA	NA	NA	NA	NA	NA	NA	NA
TCGA-WT-AB44-01A-11D-A41F-09	TCGA-WT-AB44	I	T1	0.000144015331799856	NA	NA	NA	NA	NA	NA	NA	NA	NA	NA	NA	NA	NA	NA	NA	NA	NA	NA	NA	NA	NA	NA	NA
TCGA-XX-A899-01A-11D-A36J-09	TCGA-XX-A899	III	T1	0.000153799078813147	NA	NA	NA	NA	NA	NA	NA	NA	NA	NA	NA	NA	NA	NA	NA	NA	NA	NA	NA	NA	NA	NA	NA
TCGA-XX-A89A-01A-11D-A36J-09	TCGA-XX-A89A	II	T3	8.30332364577183e-05	NA	NA	NA	NA	NA	NA	NA	NA	NA	NA	NA	NA	NA	NA	NA	NA	NA	NA	NA	NA	NA	NA	NA
TCGA-Z7-A8R5-01A-42D-A41F-09	TCGA-Z7-A8R5	III	T3	3.95888555318824e-05	NA	NA	NA	NA	NA	NA	NA	NA	NA	NA	NA	NA	NA	NA	NA	NA	NA	NA	NA	NA	NA	NA	NA
TCGA-Z7-A8R6-01A-11D-A41F-09	TCGA-Z7-A8R6	I	T1	4.31671093322624e-05	NA	NA	NA	NA	NA	NA	NA	NA	NA	NA	NA	NA	NA	NA	NA	NA	NA	NA	NA	NA	NA	NA	NA
NA	TCGA-5L-AAT1	IV	T2	1.54269505330152e-05	NA	NA	NA	NA	NA	NA	NA	NA	NA	NA	NA	NA	NA	NA	NA	NA	NA	NA	NA	NA	NA	NA	NA
NA	TCGA-A1-A0SM	II	T2	8.32770244090694e-05	9.98117340054089	0	0	0	0	0	0	0	0	0	0	0	0	0	0	0	0	0	0	0	0	0	0
NA	TCGA-A2-A04P	III	T2	0.000981192774147489	NA	NA	NA	NA	NA	NA	NA	NA	NA	NA	NA	NA	NA	NA	NA	NA	NA	NA	NA	NA	NA	NA	NA
NA	TCGA-A2-A04T	II	T2	0.000703082492163227	71.8509573590943	0	0	0	0	epigenetic.silencing	mRNA.downregulation	0	0	0	0	0	0	0	0	0	0	0	somatic.missense	Epigenetic-silencing	0	0	0
NA	TCGA-A2-A04X	II	T2	7.48477833175896e-05	11.0972089815685	0	0	0	0	0	0	0	0	0	0	0	0	0	0	0	0	0	0	0	0	0	0
NA	TCGA-A2-A0D0	II	T2	0.000534274878753051	71.5362974522618	0	0	0	0	0	0	0	0	0	0	0	0	0	0	0	0	0	somatic.nonsense	0	0	0	0
NA	TCGA-A2-A0D1	II	T2	0.000185748592308468	8.8309828731151	0	0	0	0	0	0	0	0	0	0	0	0	0	0	0	0	0	somatic.nonsense	0	0	0	0
NA	TCGA-A2-A0D4	II	T2	0.000172653400328318	15.9629185444088	0	0	0	0	0	0	0	0	0	0	0	0	0	0	0	0	0	0	0	0	0	0
NA	TCGA-A2-A0EY	II	T2	0.000255096822606	21.0233532907555	0	0	0	0	0	0	0	0	0	0	0	0	0	0	0	0	0	somatic.missense	0	0	0	0
NA	TCGA-A2-A0YG	III	T2	0.00023324406568779	18.0068159064594	0	0	0	0	0	0	0	0	0	0	0	0	0	0	0	0	0	somatic.splice_site	0	0	0	0
NA	TCGA-A2-A25B	II	T2	0.000723243390008417	65.3447904326936	somatic.nonsense	0	0	0	0	0	0	0	0	0	0	0	0	0	0	0	0	0	Bi-allelic-inactivation	0	0	0
NA	TCGA-A2-A3XX	II	T2	0.000218187269388209	14.2431020786858	0	0	0	0	0	0	0	0	0	0	0	0	0	0	0	0	0	somatic.missense	0	0	0	0
NA	TCGA-A2-A3Y0	II	T2	0.00124030771694439	104.563256724057	0	0	0	0	0	0	0	0	0	0	0	0	0	epigenetic.silencing	mRNA.downregulation	0	0	somatic.nonsense	0	0	Epigenetic-silencing	0
NA	TCGA-A7-A0CE	II	T2	0.00170588295474731	85.8900845611498	0	0	0	0	0	0	0	0	0	0	homo.deletion	0	0	0	0	0	0	somatic.missense	0	Bi-allelic-inactivation	0	0
NA	TCGA-A7-A13D	II	T2	0.0007851022105856	NA	NA	NA	NA	NA	NA	NA	NA	NA	NA	NA	NA	NA	NA	NA	NA	NA	NA	NA	NA	NA	NA	NA
NA	TCGA-A7-A26G	II	T2	0.000301159686926441	27.8070971044056	0	0	0	0	0	0	0	0	0	0	0	0	0	0	0	0	0	somatic.missense	0	0	0	0
NA	TCGA-A8-A075	II	T2	0.000475175528771566	52.9935894732619	0	0	0	0	0	0	0	0	0	0	0	0	homo.deletion	0	mRNA.downregulation	0	0	somatic.splice_site	0	0	Bi-allelic-inactivation	0
NA	TCGA-A8-A07B	II	T2	0.000216317339093294	33.626976716529	0	0	0	0	0	0	0	0	0	0	0	0	0	0	0	0	0	somatic.frame_shift	0	0	0	0
NA	TCGA-A8-A07I	III	T2	0.000208512012087471	8.91939338969348	0	0	0	0	0	0	0	0	0	0	0	0	0	0	0	0	0	0	0	0	0	0
NA	TCGA-A8-A084	II	T2	0.000195819361271819	12.1445693737179	0	0	0	0	0	0	0	0	0	0	0	0	0	0	0	0	0	somatic.splice_site	0	0	0	0
NA	TCGA-A8-A08B	II	T2	0.000140927662011852	12.2466098467176	0	0	0	0	0	0	0	0	0	0	0	0	0	0	0	0	0	0	0	0	0	0
NA	TCGA-A8-A08F	III	T2	0.000989980318288134	114.933510711412	0	0	0	0	epigenetic.silencing	mRNA.downregulation	0	0	0	0	0	0	0	0	0	0	0	0	Epigenetic-silencing	0	0	0
NA	TCGA-A8-A08L	III	T3	0.00108729561593026	116.884104701326	0	0	0	0	0	0	somatic.splice_site	0	0	0	0	0	0	0	0	0	0	0	0	Bi-allelic-inactivation	0	0
NA	TCGA-A8-A08S	II	T1	0.000152508144952377	10.067439374954	0	0	0	0	0	0	0	0	0	0	0	0	0	0	0	0	0	0	0	0	0	0
NA	TCGA-A8-A092	III	T2	0.000111777734355699	8.42010334549191	0	0	0	0	0	0	0	0	0	0	0	0	0	0	0	0	0	somatic.missense	0	0	0	0
NA	TCGA-A8-A094	II	T2	0.000424695021919304	53.5937171470196	0	0	0	0	0	0	0	0	0	0	0	0	0	0	0	0	0	somatic.frame_shift	0	0	0	0
NA	TCGA-A8-A09E	III	T4	0.000405404943808807	25.1609794921019	0	0	0	0	0	0	0	0	0	0	0	0	0	0	0	0	0	0	0	0	0	0
NA	TCGA-A8-A09I	II	T2	0.00030198030602708	25.3814179386234	0	0	0	0	0	0	0	0	0	0	0	0	0	0	0	0	0	0	0	0	0	0
NA	TCGA-A8-A09K	II	T1	0.000126890062732971	21.4968120623599	0	0	0	0	0	0	0	0	0	0	0	0	0	0	0	0	0	0	0	0	0	0
NA	TCGA-A8-A09X	III	T2	0.0001759779893541	19.6033014565259	0	0	0	0	0	0	0	0	0	0	0	0	0	0	0	0	0	somatic.missense	0	0	0	0
NA	TCGA-AC-A2BK	III	T2	0.000579689996612126	41.5040726854103	0	0	0	0	0	0	0	0	0	0	0	0	0	0	0	0	0	somatic.missense	0	0	0	0
NA	TCGA-AN-A04D	II	T2	0.000672275988729383	80.0623456435561	0	0	0	0	0	0	0	0	0	0	homo.deletion	0	0	0	0	0	0	0	0	Bi-allelic-inactivation	0	0
NA	TCGA-AN-A0AT	II	T2	0.000838375882244584	95.7451928293962	0	0	0	0	epigenetic.silencing	mRNA.downregulation	0	0	0	0	0	0	0	0	0	0	0	0	Epigenetic-silencing	0	0	0
NA	TCGA-AN-A0G0	II	T2	0.000183693007603713	13.5588768937371	0	0	0	NaN	0	0	0	0	0	0	NaN	0	NaN	0	0	0	0	somatic.nonsense	0	0	0	0
NA	TCGA-AN-A0XR	III	T2	0.000162741640819244	26.2167122982578	0	0	0	0	0	0	0	0	0	0	0	0	0	0	0	0	0	0	0	0	0	0
NA	TCGA-AO-A03L	III	T3	0.000198652671617496	6.34318641576808	0	0	0	0	0	0	0	0	0	0	0	0	0	0	0	0	0	somatic.splice_site	0	0	0	0
NA	TCGA-AO-A03N	II	T2	0.000114205212505441	1.37981847473177	0	0	0	0	0	0	0	0	0	0	0	0	0	0	0	0	0	somatic.missense	0	0	0	0
NA	TCGA-AO-A0J2	I	T1	0.000471919381008193	51.7688672645728	0	0	0	0	epigenetic.silencing	mRNA.downregulation	0	0	0	0	0	0	0	0	0	0	0	somatic.missense	Epigenetic-silencing	0	0	0
NA	TCGA-AO-A0J4	I	T1	0.000564272198202172	71.0725513355136	0	0	0	0	epigenetic.silencing	mRNA.downregulation	0	0	0	0	0	0	0	0	0	0	0	somatic.missense	Epigenetic-silencing	0	0	0
NA	TCGA-AO-A0J6	II	T2	0.000823795603170636	79.4870606308509	0	0	0	0	0	0	0	0	0	0	0	0	0	epigenetic.silencing	mRNA.downregulation	0	0	somatic.frame_shift	0	0	Epigenetic-silencing	0
NA	TCGA-AO-A0JM	II	T2	0.000133648206987767	11.6417683213154	0	0	0	0	0	0	0	0	0	0	0	0	0	0	0	0	0	0	0	0	0	0
NA	TCGA-AO-A124	II	T2	0.00114726787501937	117.476100327942	0	germline.null_or_pathogenic	0	0	0	0	0	0	0	0	0	0	0	0	0	0	0	somatic.nonsense	Bi-allelic-inactivation	0	0	0
NA	TCGA-AO-A12H	II	T2	6.97753215880769e-05	7.61391999225114	0	0	0	0	epigenetic.silencing	0	0	0	0	0	0	0	0	0	0	0	0	0	Epigenetic-silencing	0	0	0
NA	TCGA-AQ-A04J	II	T2	0.000530473449516912	71.4015105331869	0	0	0	0	epigenetic.silencing	0	0	0	0	0	0	0	0	0	0	0	0	somatic.missense	Epigenetic-silencing	0	0	0
NA	TCGA-AR-A0TX	II	T1	3.65387129680276e-05	0	0	0	0	0	0	0	0	0	0	0	0	0	0	0	0	0	0	somatic.missense	0	0	0	0
NA	TCGA-AR-A1AY	I	T1	0.000225668154450745	44.7676893960542	0	0	0	0	0	0	0	0	0	0	0	0	0	0	0	0	0	0	0	0	0	0
NA	TCGA-AR-A24Z	II	T2	0.00029423696256378	25.1082180432257	0	0	0	0	0	0	0	0	0	0	0	0	0	0	0	0	0	0	0	0	0	0
NA	TCGA-AR-A256	II	T2	0.00136730777181621	134.315613701744	0	0	0	0	0	0	0	0	0	0	0	0	0	epigenetic.silencing	mRNA.downregulation	0	0	somatic.frame_shift	0	0	Epigenetic-silencing	0
NA	TCGA-AR-A2LK	III	T3	0.000105667081077837	0	0	0	0	0	0	0	0	0	0	0	0	0	0	0	0	0	0	0	0	0	0	0
NA	TCGA-AR-A2LL	II	T3	7.92453464724108e-05	8.55634929712795	0	0	0	0	0	0	0	0	0	0	0	0	0	0	0	0	0	0	0	0	0	0
NA	TCGA-AR-A2LR	I	T1	0.000340452128227603	33.0621288583275	0	0	0	0	0	0	0	0	0	0	0	0	0	0	0	0	0	somatic.frame_shift	0	0	0	0
NA	TCGA-B6-A0I1	II	T2	0.000372480086813706	22.8465881736083	0	0	0	0	0	0	0	0	0	0	0	0	0	0	0	0	0	somatic.missense	0	0	0	0
NA	TCGA-B6-A0RE	NA	TX	0.000863769858274315	98.9961909082719	0	0	0	0	0	0	0	0	0	0	0	0	0	0	0	0	0	somatic.frame_shift	0	0	0	0
NA	TCGA-B6-A0RT	III	T3	0.000393060017379886	59.8026493922499	0	0	0	0	0	0	0	0	0	0	0	0	0	0	0	0	0	somatic.missense	0	0	0	0
NA	TCGA-B6-A0RU	I	T1	0.000239999984113501	32.496517982486	0	0	0	0	0	0	0	0	0	0	0	0	0	0	0	0	0	somatic.nonsense	0	0	0	0
NA	TCGA-B6-A0WX	III	T3	0.000224228434727521	21.3518770850116	0	0	0	0	0	0	0	0	0	0	0	0	0	0	0	0	0	somatic.nonsense	0	0	0	0
NA	TCGA-B6-A0X5	II	T2	0.000113007975802786	15.8114491591856	0	0	0	0	0	0	0	0	0	0	0	0	0	0	0	0	0	0	0	0	0	0
NA	TCGA-BH-A0AV	I	T1	0.000471561016578809	54.1253506951567	0	0	0	0	epigenetic.silencing	mRNA.downregulation	0	0	0	0	0	0	0	0	0	0	0	somatic.missense	Epigenetic-silencing	0	0	0
NA	TCGA-BH-A0B3	II	T2	0.000367389359961209	17.6259544907117	0	0	0	0	0	0	0	0	0	0	0	0	0	0	0	0	0	somatic.missense	0	0	0	0
NA	TCGA-BH-A0B6	I	T1	7.9092624961498e-05	0	0	0	0	0	0	mRNA.downregulation	0	0	0	0	0	0	0	0	0	0	0	0	0	0	0	0
NA	TCGA-BH-A0BW	I	T1	0.000920049298889811	50.2065570351123	0	0	0	0	0	0	0	0	0	0	0	0	0	0	0	0	0	somatic.splice_site	0	0	0	0
NA	TCGA-BH-A0DG	II	T2	0.000102782702195205	19.9670415138895	0	0	0	0	0	0	0	0	0	0	0	0	0	0	0	0	0	0	0	0	0	0
NA	TCGA-BH-A0E0	III	T3	0.00031921134625993	11.516202447339	0	0	0	0	0	0	0	0	0	0	0	0	0	0	0	0	0	somatic.missense	0	0	0	0
NA	TCGA-BH-A0H6	I	T1	8.71021309948101e-05	6.7820887169858	0	0	0	0	0	0	0	0	0	0	0	0	0	0	0	0	0	0	0	0	0	0
NA	TCGA-BH-A0WA	I	T1	0.000637358058491866	68.560246145772	somatic.splice_site	0	0	0	0	0	0	0	0	0	0	0	0	0	0	0	0	somatic.missense	Bi-allelic-inactivation	0	0	0
NA	TCGA-BH-A18R	II	T2	0.000227891465530842	23.3311536442359	0	0	0	0	0	0	0	0	0	0	0	0	0	0	0	0	0	0	0	0	0	0
NA	TCGA-BH-A18U	III	T2	0.000256736954947097	35.1099842675158	0	0	0	0	0	0	0	0	0	0	0	0	0	0	0	0	0	somatic.frame_shift	0	0	0	0
NA	TCGA-BH-A1F5	II	T1	0.00014513405246418	17.3557489656002	0	0	0	0	0	0	0	0	0	0	0	0	0	0	0	0	0	0	0	0	0	0
NA	TCGA-BH-A1FC	II	T1	0.00040073690219124	36.8001481476187	0	0	0	0	0	0	0	0	0	0	0	0	0	0	0	0	0	somatic.splice_site	0	0	0	0
NA	TCGA-C8-A12L	II	T2	0.000511868472729579	43.3765010796219	0	0	0	homo.deletion	0	0	0	0	0	0	0	0	0	0	0	0	0	somatic.missense	Bi-allelic-inactivation	0	0	0
NA	TCGA-C8-A12Q	III	T1	0.000176497437226499	1.67577111598628	0	0	0	0	0	0	0	0	0	0	0	0	0	0	0	0	0	somatic.missense	0	0	0	0
NA	TCGA-C8-A130	III	T3	0.000103792315022817	9.62794071274833	0	0	0	0	0	0	0	0	0	0	0	0	0	0	0	0	0	somatic.frame_shift	0	0	0	0
NA	TCGA-D8-A146	II	T2	4.07329689782583e-05	0	0	0	0	0	0	0	0	0	0	0	0	0	0	0	0	0	0	0	0	0	0	0
NA	TCGA-D8-A27F	II	T2	0.000452245505370262	43.6354009934966	0	0	0	0	epigenetic.silencing	mRNA.downregulation	0	0	0	0	0	0	0	0	0	0	0	somatic.frame_shift	Epigenetic-silencing	0	0	0
NA	TCGA-D8-A27H	II	T2	0.000797143812928278	81.269384802153	0	0	0	0	epigenetic.silencing	mRNA.downregulation	0	0	0	0	0	0	0	0	0	0	0	0	Epigenetic-silencing	0	0	0
NA	TCGA-E2-A109	II	T2	0.000356369297056059	17.2059408650704	0	0	0	0	0	0	0	0	0	0	0	0	0	0	0	0	0	somatic.missense	0	0	0	0
NA	TCGA-E2-A14P	III	T2	9.85336475763311e-05	0	0	0	0	0	0	0	0	0	0	0	0	0	0	0	0	0	0	somatic.missense	0	0	0	0
NA	TCGA-E2-A152	I	T1	0.000138941701859329	20.8192406725946	0	0	0	0	0	0	0	0	0	0	0	0	0	0	0	0	0	somatic.missense	0	0	0	0
NA	TCGA-E2-A15E	II	T1	0.000162257970175814	11.6470993640721	0	0	0	0	0	0	0	0	0	0	0	0	0	0	0	0	0	somatic.missense	0	0	0	0
NA	TCGA-E2-A15H	II	T1	3.00535995495326e-05	0	0	0	0	0	0	0	0	0	0	0	0	0	0	0	0	0	0	0	0	0	0	0
NA	TCGA-E2-A15K	II	T2	0.000692961860495525	11.2276894553714	0	0	0	0	0	0	0	0	0	0	0	0	0	0	0	0	0	0	0	0	0	0
NA	TCGA-E2-A1LG	II	T2	1.21721710061279e-05	2.15237973975168	0	0	0	0	0	0	0	0	0	0	0	0	0	0	0	0	0	somatic.in_frame	0	0	0	0
NA	TCGA-E2-A1LK	III	T4	7.77003998972855e-05	0	0	0	0	0	0	0	0	0	0	0	0	0	0	0	0	0	0	somatic.frame_shift	0	0	0	0
NA	TCGA-E2-A1LL	III	T3	0.000325207868638771	34.1356464139175	0	0	0	0	0	0	0	0	0	0	0	0	0	0	0	0	0	0	0	0	0	0
NA	TCGA-E9-A1NH	II	T2	6.31056532302745e-05	1.88742313132439	0	0	0	0	0	0	0	0	0	0	0	0	0	0	0	0	0	0	0	0	0	0
NA	TCGA-EW-A1J5	II	T3	2.22044604925031e-16	1.17487103407574	0	0	0	0	0	0	0	0	0	0	0	0	0	0	0	0	0	0	0	0	0	0
NA	TCGA-EW-A1P8	III	T2	0.000184819882699418	22.5514510672755	0	0	0	0	0	0	0	0	0	0	0	0	0	0	0	0	0	somatic.missense	0	0	0	0
NA	TCGA-EW-A1PB	III	T3	0.00063662492395789	62.1189867298749	0	0	0	0	epigenetic.silencing	mRNA.downregulation	0	0	0	0	0	0	0	0	0	0	0	somatic.missense	Epigenetic-silencing	0	0	0
NA	TCGA-EW-A1PH	II	T1	0.000218501747788361	22.4934393254817	0	0	0	0	0	0	0	0	0	0	0	0	0	0	0	0	0	somatic.frame_shift	0	0	0	0
NA	TCGA-GM-A2DF	II	T1	0.000128675742669775	14.8458842045452	0	0	0	0	epigenetic.silencing	0	0	0	0	0	0	0	0	0	0	0	0	somatic.splice_site	Epigenetic-silencing	0	0	0
NA	TCGA-GM-A3XL	II	T2	0.000682485378861801	49.1481809033546	0	0	0	0	epigenetic.silencing	mRNA.downregulation	0	0	0	0	0	0	0	0	0	0	0	somatic.in_frame	Epigenetic-silencing	0	0	0
NA	TCGA-GM-A3XG	III	T3	NA	0	0	0	0	0	0	0	0	0	0	0	0	0	0	0	0	0	0	0	0	0	0	0
NA	TCGA-A7-A3IZ	II	T2	NA	1.04002472101365	0	0	0	0	0	0	0	0	0	0	0	0	0	0	0	0	0	0	0	0	0	0
NA	TCGA-AR-A1AM	III	T3	NA	0.751466394303017	0	0	germline.null_or_pathogenic	0	0	0	0	0	0	0	0	0	0	0	0	0	0	0	1	0	0	0
NA	TCGA-AC-A3TN	II	T3	NA	1.32145924952129	0	0	0	0	0	0	0	0	0	0	0	0	0	0	0	0	0	0	0	0	0	0
NA	TCGA-AC-A3EH	III	T3	NA	3.98367242017069	0	0	0	0	0	0	0	0	0	0	0	0	0	0	0	0	0	0	0	0	0	0
NA	TCGA-A7-A4SF	II	T2	NA	13.9996513656611	0	0	0	0	0	0	0	0	0	0	0	0	0	0	0	0	0	0	0	0	0	0
NA	TCGA-AC-A2QJ	III	T4	NA	NA	NA	NA	NA	NA	NA	NA	NA	NA	NA	NA	NA	NA	NA	NA	NA	NA	NA	NA	NA	NA	NA	NA
NA	TCGA-E9-A54X	I	T1	NA	0	0	0	0	0	0	0	0	0	0	0	0	0	0	0	0	0	0	0	0	0	0	0
NA	TCGA-AC-A3W7	II	T2	NA	1.31953682661953	0	0	0	0	0	0	0	0	0	0	0	0	0	0	0	0	0	0	0	0	0	0
NA	TCGA-AC-A23G	II	T1	NA	6.52419041817256	0	0	0	0	0	0	0	0	0	0	0	0	0	0	0	0	0	0	0	0	0	0
NA	TCGA-A7-A3IY	I	T1	NA	4.19460475068956	0	0	0	0	0	0	0	0	0	0	0	0	0	0	0	0	0	0	0	0	0	0
NA	TCGA-LQ-A4E4	III	T3	NA	10.074445274501	0	0	0	0	0	0	0	0	0	0	0	0	0	0	0	0	0	0	0	0	0	0
NA	TCGA-A7-A3J1	I	T1	NA	0	0	0	0	0	0	0	0	0	0	0	0	0	0	0	0	0	0	0	0	0	0	0
NA	TCGA-EW-A1PC	II	T3	NA	20.8017670520812	0	0	0	0	0	0	0	0	0	0	0	0	0	0	0	0	0	somatic.missense	0	0	0	0
NA	TCGA-EW-A3U0	III	T3	NA	83.6884703499158	0	0	0	0	0	0	0	0	0	0	0	0	0	0	0	0	0	somatic.nonsense	0	0	0	0
NA	TCGA-E2-A3DX	III	T2	NA	0.939204781511612	0	0	0	0	0	0	0	0	0	0	0	0	0	0	0	0	0	0	0	0	0	0
NA	TCGA-A2-A3XS	III	T1	NA	1.55653217343795	0	0	0	0	0	0	0	0	0	0	0	0	0	0	0	0	0	somatic.frame_shift	0	0	0	0
NA	TCGA-BH-A28O	III	T3	NA	0	0	0	0	0	0	0	0	0	0	0	0	0	0	0	0	0	0	0	0	0	0	0
NA	TCGA-A7-A426	III	T3	NA	5.22746034000854	0	0	0	0	0	0	0	0	0	0	0	0	0	0	0	0	0	0	0	0	0	0
NA	TCGA-A7-A4SB	III	T3	NA	0.33833357841979	0	0	0	0	0	0	0	0	0	0	0	0	0	0	0	0	0	0	0	0	0	0
NA	TCGA-A8-A07R	III	T2	NA	NA	NA	NA	NA	NA	NA	NA	NA	NA	NA	NA	NA	NA	NA	NA	NA	NA	NA	NA	NA	NA	NA	NA
NA	TCGA-AC-A2FM	II	T2	NA	6.12164830309748	0	0	0	0	0	0	0	0	0	0	0	0	0	0	0	0	0	0	0	0	0	0
NA	TCGA-GM-A3XN	III	T1	NA	0	0	0	0	0	0	0	0	0	0	0	0	0	0	0	0	0	0	0	0	0	0	0
NA	TCGA-GI-A2C9	II	T3	NA	80.1679768563406	0	0	0	0	epigenetic.silencing	mRNA.downregulation	0	0	0	0	0	0	0	0	0	0	0	somatic.missense	Epigenetic-silencing	0	0	0
NA	TCGA-LL-A441	I	T1	NA	32.8950117597763	0	0	0	0	0	0	0	0	0	0	0	0	0	epigenetic.silencing	0	0	0	somatic.missense	0	0	Epigenetic-silencing	0
NA	TCGA-A2-A3XY	II	T2	NA	4.66961420818299	0	0	0	0	0	0	0	0	0	0	0	0	0	0	0	0	0	somatic.splice_site	0	0	0	0
NA	TCGA-E9-A3Q9	III	T3	NA	9.59866267649598	0	0	0	0	0	0	0	0	0	0	0	0	0	0	0	0	0	0	0	0	0	0
NA	TCGA-AR-A2LJ	III	T3	NA	0	0	0	0	0	0	0	0	0	0	0	0	0	0	0	0	0	0	0	0	0	0	0
NA	TCGA-AQ-A54N	II	T2	NA	33.3479454646604	0	0	0	0	0	0	0	0	0	0	0	0	0	0	0	0	0	somatic.nonsense	0	0	0	0
NA	TCGA-E2-A14S	I	T1	NA	5.03077406336194	0	0	0	0	0	0	0	0	0	0	0	0	0	0	0	0	0	0	0	0	0	0
NA	TCGA-BH-A1ES	II	T2	NA	2.36840677980126	0	0	0	0	0	0	0	0	0	0	0	0	0	0	0	0	0	0	0	0	0	0
NA	TCGA-B6-A408	III	T2	NA	0	0	0	0	0	0	0	0	0	0	0	0	0	0	0	0	0	0	0	0	0	0	0
NA	TCGA-A7-A13H	II	T2	NA	1.95357229700516	0	0	0	0	0	0	0	0	0	0	0	0	0	0	0	0	0	0	0	0	0	0
NA	TCGA-A2-A3KC	II	T2	NA	0.888950899726877	0	0	0	0	0	0	0	0	0	0	0	0	0	0	0	0	0	0	0	0	0	0
NA	TCGA-A7-A3J0	II	T2	NA	0	0	0	0	0	0	0	0	0	0	0	0	0	0	0	0	0	0	0	0	0	0	0
NA	TCGA-A2-A4RY	III	T3	NA	0.975640500109893	0	0	0	0	0	0	0	0	0	0	0	0	0	0	0	0	0	0	0	0	0	0
NA	TCGA-E2-A14U	I	T1	NA	1.23629484099274	0	0	0	0	0	0	0	0	0	0	0	0	0	0	0	0	0	0	0	0	0	0
NA	TCGA-MS-A51U	II	T2	NA	0	0	0	0	0	0	0	0	0	0	0	0	0	0	0	0	0	0	0	0	0	0	0
NA	TCGA-AC-A3W6	III	T3	NA	0	0	0	0	0	0	0	0	0	0	0	0	0	0	0	0	0	0	0	0	0	0	0
NA	TCGA-AC-A2QI	III	T3	NA	1.21197740350995	0	0	0	0	0	0	0	0	0	0	0	0	0	0	0	0	0	0	0	0	0	0
NA	TCGA-AC-A3TM	III	T3	NA	0	0	0	0	0	0	0	0	0	0	0	0	0	0	0	0	0	0	0	0	0	0	0
NA	TCGA-B6-A0I6	II	T1	NA	78.8062174330111	0	0	0	NaN	epigenetic.silencing	mRNA.downregulation	0	0	0	0	NaN	0	NaN	0	0	0	0	somatic.frame_shift	Epigenetic-silencing	0	0	0
NA	TCGA-E9-A5UP	II	T2	NA	8.68925832437561	0	0	0	0	0	0	0	0	0	0	0	0	0	0	0	0	0	0	0	0	0	0
NA	TCGA-BH-A42T	II	T2	NA	7.75980450795177	0	0	0	0	0	0	0	0	0	0	0	0	0	0	0	0	0	0	0	0	0	0
NA	TCGA-A2-A0CO	II	T3	NA	0	0	0	0	0	0	0	0	0	0	0	0	0	0	0	0	0	0	0	0	0	0	0
NA	TCGA-AC-A3BB	III	T3	NA	0	0	0	0	0	0	0	0	0	0	0	0	0	0	0	0	0	0	0	0	0	0	0
NA	TCGA-B6-A402	I	T1	NA	5.94186036088409	0	0	0	0	0	0	0	0	0	0	0	0	0	0	0	0	0	somatic.nonsense	0	0	0	0
NA	TCGA-B6-A400	III	T2	NA	81.7836344192009	0	0	0	0	0	0	0	0	0	0	0	0	0	epigenetic.silencing	mRNA.downregulation	0	0	somatic.frame_shift	0	0	Epigenetic-silencing	0
NA	TCGA-A2-A4RX	II	T2	NA	0	0	0	0	0	0	0	0	0	0	0	0	0	0	0	0	0	0	0	0	0	0	0
NA	TCGA-JL-A3YW	II	T2	NA	37.2201902675002	0	0	0	0	0	0	0	0	0	0	0	0	0	0	0	0	0	somatic.nonsense	0	0	0	0
NA	TCGA-A2-A4RW	III	T2	NA	23.4887859236508	0	0	0	0	0	0	0	0	0	0	0	0	0	0	0	0	germline.null_or_pathogenic	0	0	0	0	2
NA	TCGA-E2-A2P5	III	T2	NA	14.5187626816417	0	0	0	0	0	0	0	0	0	0	0	0	0	0	0	0	0	somatic.missense	0	0	0	0
NA	TCGA-A7-A4SA	II	T2	NA	31.1714115420901	0	0	0	0	epigenetic.silencing	mRNA.downregulation	0	0	0	0	0	0	0	0	0	0	0	somatic.missense	Epigenetic-silencing	0	0	0
NA	TCGA-E2-A1LE	III	T2	NA	11.7844558876013	0	0	0	0	0	0	0	0	0	0	0	0	0	0	0	0	0	somatic.missense	0	0	0	0
NA	TCGA-AC-A2FE	III	T3	NA	4.02539106038622	0	NaN	NaN	0	0	0	0	NaN	NaN	NaN	0	NaN	0	0	0	0	NaN	0	0	0	0	0
NA	TCGA-GM-A3NY	II	T2	NA	5.34249464855624	0	0	0	0	0	0	0	0	0	0	0	0	0	0	0	0	0	0	0	0	0	0
NA	TCGA-B6-A3ZX	IV	T3	NA	9.11961451084738	0	0	0	0	0	0	0	0	0	0	0	0	0	0	0	0	0	somatic.missense	0	0	0	0
NA	TCGA-EW-A3E8	II	T3	NA	3.98463895407556	0	0	0	0	0	0	0	0	0	0	0	0	0	0	0	0	0	0	0	0	0	0
NA	TCGA-D8-A3Z5	III	T2	NA	5.61921959418262	0	0	0	0	0	0	0	0	0	0	0	0	0	0	0	0	0	0	0	0	0	0
NA	TCGA-A8-A08C	II	T2	NA	1.43379634395136	0	0	0	0	0	0	0	0	0	0	0	0	0	0	0	0	0	0	0	0	0	0
NA	TCGA-A2-A4S0	II	T2	NA	0	0	0	0	0	0	0	0	0	0	0	0	0	0	0	0	0	0	0	0	0	0	0

## Sheet: training_test_samples
slide	sample	top	st	dataset
TCGA-A1-A0SP-01Z-00-DX1.20D689C6-EFA5-4694-BE76-24475A89ACC0	TCGA-A1-A0SP	FALSE	FP	test
TCGA-A2-A0D0-01Z-00-DX1.4FF6B8E5-703B-400F-920A-104F56E0F874	TCGA-A2-A0D0	TRUE	FN	test
TCGA-A2-A0D3-01Z-00-DX1.D18CE1C0-291D-41C1-8F71-2A0551F8C661	TCGA-A2-A0D3	FALSE	TN	test
TCGA-A2-A0EQ-01Z-00-DX1.5FCD8890-4594-4BE2-93B1-B8F698BFD2A0	TCGA-A2-A0EQ	FALSE	TN	test
TCGA-A2-A0ES-01Z-00-DX1.5652EE30-48C1-4EC1-AD77-8C72DFCB9A97	TCGA-A2-A0ES	FALSE	TN	test
TCGA-A2-A0YH-01Z-00-DX1.FBA5E711-8275-45B3-BC20-5A786EE23548	TCGA-A2-A0YH	FALSE	TN	test
TCGA-A2-A0YT-01Z-00-DX1.63CA3E36-B3E4-4D3F-9F80-2703970DBE5B	TCGA-A2-A0YT	FALSE	TN	test
TCGA-A2-A4S3-01Z-00-DX1.50699E65-E536-4C9B-93A7-4C9894624A29	TCGA-A2-A4S3	TRUE	TP	test
TCGA-A7-A0CD-01Z-00-DX1.F045B9C8-049C-41BF-8432-EF89F236D34D	TCGA-A7-A0CD	FALSE	TN	test
TCGA-A7-A0CD-01Z-00-DX2.609CED8D-5947-4753-A75B-73A8343B47EC	TCGA-A7-A0CD	FALSE	TN	test
TCGA-A7-A0CG-01Z-00-DX1.D77019C2-96B1-4EF5-A61E-5F2D5B8D9852	TCGA-A7-A0CG	FALSE	TN	test
TCGA-A7-A0CG-01Z-00-DX2.81138E90-373A-4C12-B9CA-6EEF5F84A5B5	TCGA-A7-A0CG	FALSE	TN	test
TCGA-A7-A4SE-01Z-00-DX1.16BC8401-E40E-4A1A-9BD9-12735C9AE3F6	TCGA-A7-A4SE	TRUE	FN	test
TCGA-A7-A6VV-01Z-00-DX1.07AE0E16-A883-4C86-BC74-4E13081175F2	TCGA-A7-A6VV	FALSE	TN	test
TCGA-A7-A6VV-01Z-00-DX2.4C2BF8C1-CC84-4A6E-BC0F-430BC8BE6B26	TCGA-A7-A6VV	FALSE	TN	test
TCGA-A8-A06T-01Z-00-DX1.BA8B8FC3-6169-48C1-BE1F-37F140CB4D3B	TCGA-A8-A06T	FALSE	FP	test
TCGA-A8-A06X-01Z-00-DX1.21F19EDD-ABCB-4398-B210-D795BB7A34E3	TCGA-A8-A06X	TRUE	TP	test
TCGA-A8-A06Z-01Z-00-DX1.2BC8B71D-E01B-4CC1-B5E7-09BB54A5E1F8	TCGA-A8-A06Z	TRUE	TP	test
TCGA-A8-A07E-01Z-00-DX1.AC684481-979A-46F9-91D7-C56CE85992F2	TCGA-A8-A07E	FALSE	TN	test
TCGA-A8-A08F-01Z-00-DX1.9D2222F6-1425-46FD-BC94-728EF835FAC2	TCGA-A8-A08F	TRUE	TP	test
TCGA-A8-A08L-01Z-00-DX1.0FC652B1-336D-4198-93FE-58D2214866D3	TCGA-A8-A08L	TRUE	FN	test
TCGA-A8-A08X-01Z-00-DX1.01FB49CC-6B8E-4317-8C42-6B6D81187A40	TCGA-A8-A08X	FALSE	FP	test
TCGA-A8-A09M-01Z-00-DX1.E2CEA8B5-C86D-4873-BE67-359FBEECCA09	TCGA-A8-A09M	TRUE	TP	test
TCGA-A8-A09N-01Z-00-DX1.A0E4EF10-5BFF-46A0-94C7-578EA3A88599	TCGA-A8-A09N	FALSE	TN	test
TCGA-A8-A09W-01Z-00-DX1.BF33B0F9-5786-4682-B59E-DCBD33D7BB03	TCGA-A8-A09W	TRUE	FN	test
TCGA-A8-A0A2-01Z-00-DX1.47BCDF13-1065-466A-B7CB-F91F5EAD7D91	TCGA-A8-A0A2	FALSE	TN	test
TCGA-A8-A0A4-01Z-00-DX1.06C38F98-F34B-49F0-AFB5-7F0086188346	TCGA-A8-A0A4	FALSE	TN	test
TCGA-AC-A23H-01Z-00-DX1.8E0AE339-1047-4CA5-BFC5-37A3B10FD8B5	TCGA-AC-A23H	TRUE	FN	test
TCGA-AC-A3TN-01Z-00-DX1.F00E81C7-0CA2-49E8-A30F-DE423538E93C	TCGA-AC-A3TN	FALSE	TN	test
TCGA-AN-A0AM-01Z-00-DX1.169CE39A-DD54-46D8-8D03-60B69A473CDB	TCGA-AN-A0AM	TRUE	FN	test
TCGA-AN-A0FJ-01Z-00-DX1.97B60767-916E-4938-9D0B-E6C0FE1CB3FC	TCGA-AN-A0FJ	TRUE	TP	test
TCGA-AN-A0G0-01Z-00-DX1.BE0BB5DF-DEDA-48D8-B5D8-2735C767F28F	TCGA-AN-A0G0	FALSE	FP	test
TCGA-AN-A0XN-01Z-00-DX1.A8EB9F62-236E-4C59-A206-DF0C7654AC30	TCGA-AN-A0XN	TRUE	TP	test
TCGA-AN-A0XO-01Z-00-DX1.204E554E-B1A8-41AD-8E39-62484DF4E3CD	TCGA-AN-A0XO	FALSE	TN	test
TCGA-AO-A0J4-01Z-00-DX1.2EFC978E-8DF5-4254-9598-C0910B17C5C8	TCGA-AO-A0J4	TRUE	TP	test
TCGA-AO-A0J8-01Z-00-DX1.9BDD4BDE-2A07-4E0C-B146-87365CA9DE3A	TCGA-AO-A0J8	FALSE	TN	test
TCGA-AO-A0JB-01Z-00-DX1.250FE098-345B-4981-9236-0519E1C9058E	TCGA-AO-A0JB	TRUE	FN	test
TCGA-AO-A124-01Z-00-DX1.E3C7B017-6154-4630-9BDE-0CAC946D0209	TCGA-AO-A124	TRUE	TP	test
TCGA-AO-A129-01Z-00-DX1.BF485416-BF57-4F39-866B-4B1E201876FA	TCGA-AO-A129	TRUE	TP	test
TCGA-AR-A0U4-01Z-00-DX1.DE722DC5-859D-4866-ADCC-ED98EDBFB588	TCGA-AR-A0U4	TRUE	TP	test
TCGA-AR-A24H-01Z-00-DX1.5CFC7E16-3F38-4531-968C-A4E4C9D00659	TCGA-AR-A24H	TRUE	TP	test
TCGA-AR-A24P-01Z-00-DX1.08BE8830-C55E-4E2B-9378-371A670C75FD	TCGA-AR-A24P	FALSE	TN	test
TCGA-AR-A24R-01Z-00-DX1.47D79205-63E7-43E6-A513-2CD10DFA53C9	TCGA-AR-A24R	FALSE	TN	test
TCGA-AR-A252-01Z-00-DX1.2E7EE069-A0B8-489B-A2F0-3175FB58F468	TCGA-AR-A252	FALSE	TN	test
TCGA-AR-A256-01Z-00-DX1.950D4546-4BF4-4380-9877-51D86A93D755	TCGA-AR-A256	TRUE	FN	test
TCGA-AR-A2LM-01Z-00-DX1.CB64A062-2E35-41F9-97C7-07BB60754799	TCGA-AR-A2LM	FALSE	TN	test
TCGA-AR-A2LQ-01Z-00-DX1.2F579E62-69A8-40F4-A516-542C7C808628	TCGA-AR-A2LQ	FALSE	TN	test
TCGA-B6-A0IM-01Z-00-DX1.E2CBD42F-D933-4446-BE7C-C2F8B5AFB976	TCGA-B6-A0IM	FALSE	TN	test
TCGA-B6-A0RM-01Z-00-DX1.31DE3E32-7996-4D30-BB5F-72C94409C940	TCGA-B6-A0RM	FALSE	TN	test
TCGA-B6-A0RS-01Z-00-DX1.F72B766D-FC49-4876-A93D-D88B05702267	TCGA-B6-A0RS	TRUE	FN	test
TCGA-BH-A0BL-01Z-00-DX1.D5A413B0-2141-4A6F-A671-6C5EA8641D25	TCGA-BH-A0BL	TRUE	FN	test
TCGA-BH-A0BW-01Z-00-DX1.39B0C363-46A2-4FFB-B1C5-C054A86F4A25	TCGA-BH-A0BW	TRUE	FN	test
TCGA-BH-A0DZ-01Z-00-DX1.138BAEC2-589E-4960-B94E-DF48DDAA5490	TCGA-BH-A0DZ	FALSE	TN	test
TCGA-BH-A18F-01Z-00-DX1.81A81589-2D77-4CD6-BD34-76E292AA031D	TCGA-BH-A18F	FALSE	TN	test
TCGA-BH-A18Q-01Z-00-DX1.E89E49C7-D62A-4408-A3D9-19E79FCB249E	TCGA-BH-A18Q	TRUE	TP	test
TCGA-BH-A1EW-01Z-00-DX1.A6A5F9C5-FB97-4DA3-A1EA-1F84BC006681	TCGA-BH-A1EW	FALSE	TN	test
TCGA-BH-A1F0-01Z-00-DX1.E1557A67-230A-4337-AEC8-158258A917FF	TCGA-BH-A1F0	TRUE	FN	test
TCGA-BH-A1FG-01Z-00-DX1.DA665FB6-9DD9-4B18-A925-2EFD9BC4C43B	TCGA-BH-A1FG	FALSE	TN	test
TCGA-BH-A1FU-01Z-00-DX1.3D195750-8C9E-48C6-92EC-44AC6AB56267	TCGA-BH-A1FU	TRUE	FN	test
TCGA-C8-A12K-01Z-00-DX1.D71C7974-65F7-4EF0-8FFB-9F27CEC85242	TCGA-C8-A12K	TRUE	FN	test
TCGA-C8-A12X-01Z-00-DX1.2967579D-40AE-4425-BE81-5109713C16B4	TCGA-C8-A12X	FALSE	TN	test
TCGA-C8-A137-01Z-00-DX1.87F3775D-A401-4D5E-843F-8FB1D4BE97F8	TCGA-C8-A137	FALSE	TN	test
TCGA-C8-A1HJ-01Z-00-DX1.745159F1-85E7-4CC0-B088-E1CA91916FB8	TCGA-C8-A1HJ	TRUE	TP	test
TCGA-C8-A26Z-01Z-00-DX1.1A15D951-F3BD-4024-91DD-E7633C09A837	TCGA-C8-A26Z	FALSE	TN	test
TCGA-C8-A3M7-01Z-00-DX1.846C75F1-2E7E-44F7-B21F-C246141558FA	TCGA-C8-A3M7	FALSE	TN	test
TCGA-D8-A13Z-01Z-00-DX1.517140BB-D34C-42F8-952C-340EF16D382F	TCGA-D8-A13Z	TRUE	TP	test
TCGA-D8-A1XC-01Z-00-DX1.E7494388-838B-4D35-9CA1-77017CBE77F2	TCGA-D8-A1XC	FALSE	TN	test
TCGA-D8-A1XC-01Z-00-DX2.10BA8536-D6AF-460E-9796-EB77FFE3EF5B	TCGA-D8-A1XC	FALSE	TN	test
TCGA-D8-A1XK-01Z-00-DX1.41EB1BBC-F230-4E3F-8C4E-CE331CAF1935	TCGA-D8-A1XK	TRUE	TP	test
TCGA-D8-A1XL-01Z-00-DX1.FDF07020-8F40-4C00-9023-E5F40E0D8A7C	TCGA-D8-A1XL	TRUE	TP	test
TCGA-D8-A1XL-01Z-00-DX2.FDE2C80D-5DC4-4743-A180-C5AFC5BB0BE2	TCGA-D8-A1XL	TRUE	FN	test
TCGA-D8-A1XQ-01Z-00-DX1.1A17A5C7-F14B-4AD2-AD5F-D3400D86A366	TCGA-D8-A1XQ	TRUE	TP	test
TCGA-D8-A1XW-01Z-00-DX1.10187A1F-086B-4CD9-AC01-ADA2E435CD34	TCGA-D8-A1XW	TRUE	TP	test
TCGA-D8-A1XW-01Z-00-DX2.9849E503-BE3E-417C-ABE8-93A39583DDE0	TCGA-D8-A1XW	TRUE	FN	test
TCGA-D8-A1XZ-01Z-00-DX1.8E51A61D-B01C-4A52-8F5D-44D2ABCA46FC	TCGA-D8-A1XZ	FALSE	TN	test
TCGA-D8-A1XZ-01Z-00-DX2.73D59546-C003-4DED-80D5-866E7055EC79	TCGA-D8-A1XZ	FALSE	TN	test
TCGA-D8-A27F-01Z-00-DX1.C1A87F27-49F1-46BA-B2E2-A89293F7FD0C	TCGA-D8-A27F	TRUE	TP	test
TCGA-D8-A27H-01Z-00-DX1.BE9DFDD4-97C5-4327-B1DA-4B34A6F267C5	TCGA-D8-A27H	TRUE	TP	test
TCGA-D8-A27L-01Z-00-DX1.6572593C-B015-4F9A-8C9B-B634CAA0D3B4	TCGA-D8-A27L	FALSE	TN	test
TCGA-D8-A27M-01Z-00-DX1.3020D223-2400-4A2D-8BFE-08A5B78FE13B	TCGA-D8-A27M	TRUE	FN	test
TCGA-E2-A14W-01Z-00-DX1.2AF665A9-F582-4C41-B2B8-1982648CDEC7	TCGA-E2-A14W	TRUE	FN	test
TCGA-E2-A15M-01Z-00-DX1.6E4671E5-18EA-4464-BE7C-C94767136E5C	TCGA-E2-A15M	TRUE	FN	test
TCGA-E2-A1IO-01Z-00-DX1.C812D02F-3B40-496B-9EF5-7F68ADE64962	TCGA-E2-A1IO	FALSE	TN	test
TCGA-E2-A2P6-01Z-00-DX1.9D8060AA-881F-49FF-AEF5-B40A3625A44A	TCGA-E2-A2P6	FALSE	TN	test
TCGA-E9-A1NA-01Z-00-DX1.2A2FE8BB-621E-43A2-8449-F8FE730C0487	TCGA-E9-A1NA	TRUE	TP	test
TCGA-E9-A1RF-01Z-00-DX1.ee37dfd4-1431-4e80-bd7e-3e1f878273e0	TCGA-E9-A1RF	TRUE	FN	test
TCGA-E9-A22G-01Z-00-DX1.2b47e321-7910-40ec-ad1c-c4e08ed26334	TCGA-E9-A22G	TRUE	TP	test
TCGA-EW-A1OZ-01Z-00-DX1.9639BB06-FF02-475F-A89D-773BE12721CC	TCGA-EW-A1OZ	FALSE	TN	test
TCGA-EW-A3E8-01Z-00-DX1.E185B2E4-3E16-4C66-90D7-FDB9A14BA00D	TCGA-EW-A3E8	FALSE	TN	test
TCGA-GM-A2DB-01Z-00-DX1.9EE36AA6-2594-44C7-B05C-91A0AEC7E511	TCGA-GM-A2DB	TRUE	FN	test
TCGA-GM-A2DH-01Z-00-DX1.5790F15F-2A0F-4929-8FE4-18A557007989	TCGA-GM-A2DH	TRUE	TP	test
TCGA-GM-A3XL-01Z-00-DX1.CCE8AA1D-9194-4E49-9546-DBF25A35847C	TCGA-GM-A3XL	TRUE	TP	test
TCGA-HN-A2NL-01Z-00-DX1.C2EAF378-4B37-4C1C-BB0F-18FAC62EEC13	TCGA-HN-A2NL	TRUE	TP	test
TCGA-LL-A7T0-01Z-00-DX1.B03BBA63-ACF4-4BCA-9F2B-F631F0C6A25C	TCGA-LL-A7T0	FALSE	TN	test
TCGA-S3-AA14-01Z-00-DX1.000A865F-19E6-4018-9352-BFA54EF0CE31	TCGA-S3-AA14	FALSE	TN	test
TCGA-XX-A899-01Z-00-DX1.08FE27B7-73B8-4CE3-ACF4-0689C81C140B	TCGA-XX-A899	FALSE	TN	test
TCGA-Z7-A8R6-01Z-00-DX1.CE4ED818-D762-4324-9DEA-2ACB38B9B0B9	TCGA-Z7-A8R6	FALSE	FP	test
TCGA-3C-AALJ-01Z-00-DX1.777C0957-255A-42F0-9EEB-A3606BCF0C96	TCGA-3C-AALJ	FALSE	NA	train
TCGA-3C-AALJ-01Z-00-DX2.62DFE56B-B84C-40F9-9625-FCB55767B70D	TCGA-3C-AALJ	FALSE	NA	train
TCGA-3C-AALK-01Z-00-DX1.4E6EB156-BB19-410F-878F-FC0EA7BD0B53	TCGA-3C-AALK	FALSE	NA	train
TCGA-4H-AAAK-01Z-00-DX1.ABF1B042-1970-4E28-8671-43AAD393D2F9	TCGA-4H-AAAK	FALSE	NA	train
TCGA-5L-AAT0-01Z-00-DX1.5E171263-30BF-4C6B-88A1-E8EA0522A861	TCGA-5L-AAT0	FALSE	NA	train
TCGA-5L-AAT1-01Z-00-DX1.F3449A5B-2AC4-4ED7-BF44-4C8946CDB47D	TCGA-5L-AAT1	FALSE	NA	train
TCGA-A1-A0SB-01Z-00-DX1.B34C267B-CAAA-4AB6-AD5C-276C26F997A1	TCGA-A1-A0SB	FALSE	NA	train
TCGA-A1-A0SD-01Z-00-DX1.DB17BFA9-D951-42A8-91D2-F4C2EBC6EB9F	TCGA-A1-A0SD	FALSE	NA	train
TCGA-A1-A0SE-01Z-00-DX1.04B09232-C6C4-46EF-AA2C-41D078D0A80A	TCGA-A1-A0SE	FALSE	NA	train
TCGA-A1-A0SF-01Z-00-DX1.7F252D89-EA78-419F-A969-1B7313D77499	TCGA-A1-A0SF	FALSE	NA	train
TCGA-A1-A0SH-01Z-00-DX1.90E71B08-E1D9-4FC2-85AC-062E56DDF17C	TCGA-A1-A0SH	FALSE	NA	train
TCGA-A1-A0SI-01Z-00-DX1.AB717348-F964-4F29-BBE2-972B7C640432	TCGA-A1-A0SI	FALSE	NA	train
TCGA-A1-A0SJ-01Z-00-DX1.C196FA66-C376-4016-86BC-3D8E745B3A51	TCGA-A1-A0SJ	FALSE	NA	train
TCGA-A1-A0SK-01Z-00-DX1.A44D70FA-4D96-43F4-9DD7-A61535786297	TCGA-A1-A0SK	TRUE	NA	train
TCGA-A1-A0SM-01Z-00-DX1.AD503DBD-4D93-4476-B467-F091254FDF78	TCGA-A1-A0SM	FALSE	NA	train
TCGA-A1-A0SN-01Z-00-DX1.5E9B85AE-AFB7-41DC-8A1B-BD6DA39B6540	TCGA-A1-A0SN	FALSE	NA	train
TCGA-A1-A0SQ-01Z-00-DX1.36071264-3407-4224-BCBB-2ED00294569A	TCGA-A1-A0SQ	FALSE	NA	train
TCGA-A2-A04N-01Z-00-DX1.9E9B7DB0-1CF1-4631-8292-A9DBCA0BD37C	TCGA-A2-A04N	FALSE	NA	train
TCGA-A2-A04Q-01Z-00-DX1.DF7ED6B6-7701-486D-9007-F26B6F0682C4	TCGA-A2-A04Q	FALSE	NA	train
TCGA-A2-A04R-01Z-00-DX1.BE3661A3-A2A0-4248-B7D5-D8986E529B6C	TCGA-A2-A04R	TRUE	NA	train
TCGA-A2-A04T-01Z-00-DX1.71444266-BD56-4183-9603-C7AC20C9DA1E	TCGA-A2-A04T	TRUE	NA	train
TCGA-A2-A04U-01Z-00-DX1.06D17357-46A8-4DC3-A22B-2F4EB6EE3F79	TCGA-A2-A04U	FALSE	NA	train
TCGA-A2-A04V-01Z-00-DX1.EB430DDB-8FE9-4302-8829-53DBAD09E79F	TCGA-A2-A04V	FALSE	NA	train
TCGA-A2-A04W-01Z-00-DX1.F7E7B945-2ADC-4741-8FCE-ACEA657DB9C7	TCGA-A2-A04W	FALSE	NA	train
TCGA-A2-A04X-01Z-00-DX1.E01A4522-67B3-4FEF-BD6B-99DFED9E7C85	TCGA-A2-A04X	FALSE	NA	train
TCGA-A2-A04Y-01Z-00-DX1.4DC97AD6-4806-4A3A-A998-FD36F93590A4	TCGA-A2-A04Y	FALSE	NA	train
TCGA-A2-A0CK-01Z-00-DX1.C3226BD1-11B0-4034-946A-BAB42958CE85	TCGA-A2-A0CK	FALSE	NA	train
TCGA-A2-A0CL-01Z-00-DX1.5342E971-DCD2-42C4-B4FF-E6942A95829E	TCGA-A2-A0CL	FALSE	NA	train
TCGA-A2-A0CM-01Z-00-DX1.AC4901DE-4B6D-4185-BB9F-156033839828	TCGA-A2-A0CM	FALSE	NA	train
TCGA-A2-A0CO-01Z-00-DX1.B191DADE-7DEA-4575-AED7-1C52BE15B8D5	TCGA-A2-A0CO	FALSE	NA	train
TCGA-A2-A0CP-01Z-00-DX1.ECFD263C-BB17-4ADA-8F2C-654C2AA4C45F	TCGA-A2-A0CP	FALSE	NA	train
TCGA-A2-A0CQ-01Z-00-DX1.4E5FB4E5-A08C-4C87-A3BE-0640A95AE649	TCGA-A2-A0CQ	FALSE	NA	train
TCGA-A2-A0CR-01Z-00-DX1.F7D36CA5-A4C6-443A-AEED-5B23CD924FA3	TCGA-A2-A0CR	FALSE	NA	train
TCGA-A2-A0CS-01Z-00-DX1.3986B545-63E8-4727-BCC1-701DE947D1FB	TCGA-A2-A0CS	FALSE	NA	train
TCGA-A2-A0CT-01Z-00-DX1.A8564130-49CF-4F5B-B5AB-F4D1A10479FF	TCGA-A2-A0CT	FALSE	NA	train
TCGA-A2-A0CU-01Z-00-DX1.5B77D21C-A497-478B-9752-3730322AD9ED	TCGA-A2-A0CU	FALSE	NA	train
TCGA-A2-A0CV-01Z-00-DX1.B02D017A-61CD-45FE-BB31-705CD127DDAB	TCGA-A2-A0CV	FALSE	NA	train
TCGA-A2-A0CW-01Z-00-DX1.8E313A22-B0E8-44CF-ADEA-8BF29BA23FFE	TCGA-A2-A0CW	FALSE	NA	train
TCGA-A2-A0CX-01Z-00-DX1.F07C75AB-E568-45CB-B497-37C712490393	TCGA-A2-A0CX	FALSE	NA	train
TCGA-A2-A0CZ-01Z-00-DX1.A433A414-4F1B-4F99-8FD9-E64803F5E042	TCGA-A2-A0CZ	FALSE	NA	train
TCGA-A2-A0D4-01Z-00-DX1.35E43827-DABC-4685-A62A-333672923349	TCGA-A2-A0D4	FALSE	NA	train
TCGA-A2-A0EM-01Z-00-DX1.305CF011-7451-4880-9A5D-AB4432CF53A5	TCGA-A2-A0EM	FALSE	NA	train
TCGA-A2-A0EN-01Z-00-DX1.F43A5D17-9267-4963-993A-93AC91BDC031	TCGA-A2-A0EN	FALSE	NA	train
TCGA-A2-A0EO-01Z-00-DX1.D7A09E23-2CAB-4B3B-814C-BF0BA75B7589	TCGA-A2-A0EO	FALSE	NA	train
TCGA-A2-A0EP-01Z-00-DX1.1180C406-5C18-4373-8621-1B7B70875113	TCGA-A2-A0EP	FALSE	NA	train
TCGA-A2-A0ER-01Z-00-DX1.18123C1B-A0CC-4957-9373-5FFAB985C2E8	TCGA-A2-A0ER	FALSE	NA	train
TCGA-A2-A0ET-01Z-00-DX1.41E86BB9-EA52-4615-94E7-0F09DDB094F4	TCGA-A2-A0ET	FALSE	NA	train
TCGA-A2-A0EU-01Z-00-DX1.13335BEB-63D4-469B-A389-8A079A096129	TCGA-A2-A0EU	FALSE	NA	train
TCGA-A2-A0EV-01Z-00-DX1.EA8C5594-BA4F-47A8-949B-D536E00E62C9	TCGA-A2-A0EV	FALSE	NA	train
TCGA-A2-A0EW-01Z-00-DX1.F24495CB-63D8-483F-9834-F761E3F16BF0	TCGA-A2-A0EW	FALSE	NA	train
TCGA-A2-A0EX-01Z-00-DX1.F4C293E9-9BB2-48A1-8080-5F3082E219C5	TCGA-A2-A0EX	FALSE	NA	train
TCGA-A2-A0EY-01Z-00-DX1.2F2428B3-0767-48E0-AC22-443C244CBD16	TCGA-A2-A0EY	FALSE	NA	train
TCGA-A2-A0ST-01Z-00-DX1.AE05A5DB-4861-40DE-B0F5-7955FC903A96	TCGA-A2-A0ST	FALSE	NA	train
TCGA-A2-A0SU-01Z-00-DX1.22420EE2-4FEB-42F3-9547-4739F0F73D50	TCGA-A2-A0SU	FALSE	NA	train
TCGA-A2-A0SV-01Z-00-DX1.F5645E47-3540-4753-AF5D-F5709BD8DFC1	TCGA-A2-A0SV	FALSE	NA	train
TCGA-A2-A0SW-01Z-00-DX1.E1EA0407-B831-4D75-826E-80B82B821797	TCGA-A2-A0SW	FALSE	NA	train
TCGA-A2-A0SX-01Z-00-DX1.219A994C-8974-4458-98FA-FB1F14868E04	TCGA-A2-A0SX	FALSE	NA	train
TCGA-A2-A0SY-01Z-00-DX1.279A5479-E183-4F79-AF40-50BF1834BA4A	TCGA-A2-A0SY	FALSE	NA	train
TCGA-A2-A0T0-01Z-00-DX1.51F904DA-A4B5-4451-8AEF-58E7EF7651DB	TCGA-A2-A0T0	TRUE	NA	train
TCGA-A2-A0T1-01Z-00-DX1.CD1E9C46-18A3-466B-AA0B-24F3055FA851	TCGA-A2-A0T1	FALSE	NA	train
TCGA-A2-A0T2-01Z-00-DX1.29A5C4C8-6AE8-44EE-98C2-ACBCBFBE9D60	TCGA-A2-A0T2	FALSE	NA	train
TCGA-A2-A0T3-01Z-00-DX1.5E96BC87-F4FB-4ABA-8D81-FAB7F4A80661	TCGA-A2-A0T3	FALSE	NA	train
TCGA-A2-A0T4-01Z-00-DX1.AC61ED08-2E42-4D4A-BB81-746D3FEBB653	TCGA-A2-A0T4	FALSE	NA	train
TCGA-A2-A0T5-01Z-00-DX1.128C288B-B357-439B-A8D4-8E7DEBF73E4E	TCGA-A2-A0T5	FALSE	NA	train
TCGA-A2-A0T6-01Z-00-DX1.207A3883-5B41-40EB-95A1-D64C9610650B	TCGA-A2-A0T6	FALSE	NA	train
TCGA-A2-A0T7-01Z-00-DX1.EA4DF9B5-8D04-4BCC-9ECB-CB8CB8ACBE1C	TCGA-A2-A0T7	FALSE	NA	train
TCGA-A2-A0YC-01Z-00-DX1.F01F2268-17D8-45FD-8917-FD89454D0709	TCGA-A2-A0YC	FALSE	NA	train
TCGA-A2-A0YD-01Z-00-DX1.B81FF541-F154-4C49-950B-B6CB723369E2	TCGA-A2-A0YD	FALSE	NA	train
TCGA-A2-A0YE-01Z-00-DX1.8A2E3094-5755-42BC-969D-7F0A2ECA0F39	TCGA-A2-A0YE	FALSE	NA	train
TCGA-A2-A0YF-01Z-00-DX1.6166E995-0669-43D6-B9C7-FE39BCE529CF	TCGA-A2-A0YF	FALSE	NA	train
TCGA-A2-A0YG-01Z-00-DX1.89A39319-F880-47DE-B311-DA1F6A64B6F3	TCGA-A2-A0YG	FALSE	NA	train
TCGA-A2-A0YI-01Z-00-DX1.1CF2EC2D-C722-467F-8832-409B823E8D8F	TCGA-A2-A0YI	FALSE	NA	train
TCGA-A2-A0YJ-01Z-00-DX1.8135C74E-DAA8-4C8E-AF14-A4B5B57695BE	TCGA-A2-A0YJ	TRUE	NA	train
TCGA-A2-A0YK-01Z-00-DX1.FB23FC30-B3B2-452A-A6B0-94129B333207	TCGA-A2-A0YK	FALSE	NA	train
TCGA-A2-A0YL-01Z-00-DX1.69A438C7-B1E0-4990-B1E6-586C551DC79C	TCGA-A2-A0YL	FALSE	NA	train
TCGA-A2-A0YM-01Z-00-DX1.A48B4C96-2CC5-464C-98B7-F0F92AE56533	TCGA-A2-A0YM	FALSE	NA	train
TCGA-A2-A1FV-01Z-00-DX1.F70ACD9A-7819-4296-BD28-4D24BBA8AFF4	TCGA-A2-A1FV	FALSE	NA	train
TCGA-A2-A1FW-01Z-00-DX1.DC2BC5D7-E57B-444E-833F-9A1B6E11DE6D	TCGA-A2-A1FW	FALSE	NA	train
TCGA-A2-A1FX-01Z-00-DX1.35B93F3A-9959-4D72-A702-08B27563D24F	TCGA-A2-A1FX	FALSE	NA	train
TCGA-A2-A1FZ-01Z-00-DX1.0BAAEF41-DCA4-4677-9A27-09E990033FA6	TCGA-A2-A1FZ	FALSE	NA	train
TCGA-A2-A1G0-01Z-00-DX1.9ECB0B8A-EF4E-45A9-82AC-EF36375DEF65	TCGA-A2-A1G0	FALSE	NA	train
TCGA-A2-A1G1-01Z-00-DX1.E52A474F-DE13-41CF-94D4-D00BAC46ECF4	TCGA-A2-A1G1	FALSE	NA	train
TCGA-A2-A1G4-01Z-00-DX1.0274DF5B-5920-419A-B778-2F04D9C602F2	TCGA-A2-A1G4	FALSE	NA	train
TCGA-A2-A1G6-01Z-00-DX1.BCC3EC46-CEBF-4B37-BCF0-266D18170B54	TCGA-A2-A1G6	FALSE	NA	train
TCGA-A2-A259-01Z-00-DX1.7289CD72-CB74-41D4-B4AC-4EA5FDFEC666	TCGA-A2-A259	FALSE	NA	train
TCGA-A2-A25B-01Z-00-DX1.58D7BEDE-5558-4A9E-A95E-DDF24C9267EF	TCGA-A2-A25B	TRUE	NA	train
TCGA-A2-A25C-01Z-00-DX1.F8E6044A-435E-42D5-94FF-C0F572F1ED99	TCGA-A2-A25C	FALSE	NA	train
TCGA-A2-A25D-01Z-00-DX1.41DADDB8-3E3F-4F8F-8BE7-C43F8FBCFD2B	TCGA-A2-A25D	FALSE	NA	train
TCGA-A2-A25E-01Z-00-DX1.46D1950B-0BAF-4A44-B58F-CD738E74CB27	TCGA-A2-A25E	FALSE	NA	train
TCGA-A2-A25F-01Z-00-DX1.87499CD4-E41C-46B1-AAF3-5CE881F2B8BC	TCGA-A2-A25F	FALSE	NA	train
TCGA-A2-A3KC-01Z-00-DX1.2532878B-49E2-48D5-82D5-00730C90EEF8	TCGA-A2-A3KC	FALSE	NA	train
TCGA-A2-A3KD-01Z-00-DX1.E400D529-A0D1-4C78-AD5C-33EB0508B128	TCGA-A2-A3KD	FALSE	NA	train
TCGA-A2-A3XS-01Z-00-DX1.867925C0-91D8-40A0-9FEA-25A635AC31E7	TCGA-A2-A3XS	FALSE	NA	train
TCGA-A2-A3XT-01Z-00-DX1.336D6C78-576A-481B-8C83-F3A0FC4B182C	TCGA-A2-A3XT	TRUE	NA	train
TCGA-A2-A3XU-01Z-00-DX1.174A92D4-50B2-4A59-AD31-D5EC5BBF2F65	TCGA-A2-A3XU	FALSE	NA	train
TCGA-A2-A3XV-01Z-00-DX1.4B58B7CD-B3F6-4C31-863F-924D291EF17C	TCGA-A2-A3XV	FALSE	NA	train
TCGA-A2-A3XW-01Z-00-DX1.45F5F36F-5503-4A38-AF37-E526915A8DBE	TCGA-A2-A3XW	FALSE	NA	train
TCGA-A2-A3XX-01Z-00-DX1.03C6D70F-2833-4E97-91B7-DE70CD083D92	TCGA-A2-A3XX	FALSE	NA	train
TCGA-A2-A3XY-01Z-00-DX1.E57FC9BF-411E-4028-AC10-8BCA5D0C8472	TCGA-A2-A3XY	FALSE	NA	train
TCGA-A2-A3XZ-01Z-00-DX1.B7A1344E-7015-4A21-B3D4-EB760161BE7C	TCGA-A2-A3XZ	FALSE	NA	train
TCGA-A2-A3Y0-01Z-00-DX1.A1EDDF82-FFAA-44A4-A749-7FB6F8133CC0	TCGA-A2-A3Y0	TRUE	NA	train
TCGA-A2-A4RW-01Z-00-DX1.4AF8656E-2478-4895-8C59-B0C969F3E474	TCGA-A2-A4RW	FALSE	NA	train
TCGA-A2-A4RX-01Z-00-DX1.E2C96C9D-5023-4F41-8CC8-24C6E015B252	TCGA-A2-A4RX	FALSE	NA	train
TCGA-A2-A4RY-01Z-00-DX1.143E32FC-E10F-4590-9C72-32094B24EF8C	TCGA-A2-A4RY	FALSE	NA	train
TCGA-A2-A4S0-01Z-00-DX1.5878187D-325F-4274-BE41-86BB2BA5F841	TCGA-A2-A4S0	FALSE	NA	train
TCGA-A2-A4S1-01Z-00-DX1.C69B14F6-5021-4FD8-8F2D-70227A5DA2B1	TCGA-A2-A4S1	TRUE	NA	train
TCGA-A2-A4S2-01Z-00-DX1.D779B63B-8817-43F1-A8F4-236C82DB78F8	TCGA-A2-A4S2	FALSE	NA	train
TCGA-A7-A0CE-01Z-00-DX1.E67322FB-ED25-4B85-B3B0-2B8BD277BB4A	TCGA-A7-A0CE	TRUE	NA	train
TCGA-A7-A0CE-01Z-00-DX2.5AD1DB65-10E7-4996-AB5E-13D7851EC5FA	TCGA-A7-A0CE	TRUE	NA	train
TCGA-A7-A0CH-01Z-00-DX1.48ADDD0B-527A-404C-B794-7D7D35BF861F	TCGA-A7-A0CH	FALSE	NA	train
TCGA-A7-A0CH-01Z-00-DX2.81DDF423-FCA8-46CA-83A4-2E80B611844D	TCGA-A7-A0CH	FALSE	NA	train
TCGA-A7-A0CJ-01Z-00-DX1.E26F2F62-D688-4373-BB7B-790A06734E49	TCGA-A7-A0CJ	FALSE	NA	train
TCGA-A7-A0CJ-01Z-00-DX2.4B591117-5FC9-4B43-8A45-444CCCABC666	TCGA-A7-A0CJ	FALSE	NA	train
TCGA-A7-A0D9-01Z-00-DX1.FBC3B90F-C58B-4476-8354-0AF9248324E3	TCGA-A7-A0D9	FALSE	NA	train
TCGA-A7-A0D9-01Z-00-DX2.66CD9ED8-223B-4AC8-AA1A-2481FB0C47B3	TCGA-A7-A0D9	FALSE	NA	train
TCGA-A7-A0DA-01Z-00-DX1.5F087009-16E9-4A07-BA24-62340E108B17	TCGA-A7-A0DA	TRUE	NA	train
TCGA-A7-A0DA-01Z-00-DX2.90C93176-C3C6-41B3-B34B-B16F1A1779E6	TCGA-A7-A0DA	TRUE	NA	train
TCGA-A7-A0DB-01Z-00-DX1.9CE855BC-0C37-43FB-8806-6625E176BE2E	TCGA-A7-A0DB	FALSE	NA	train
TCGA-A7-A0DB-01Z-00-DX2.6C6A5F9C-294F-4A86-A0F1-B68D4729B535	TCGA-A7-A0DB	FALSE	NA	train
TCGA-A7-A13F-01Z-00-DX1.AB4ADDD3-8E1C-4AB9-813E-D137A2CFB950	TCGA-A7-A13F	FALSE	NA	train
TCGA-A7-A13F-01Z-00-DX2.8CC23BAD-B3CC-4BBC-832A-A3879D6EF62D	TCGA-A7-A13F	FALSE	NA	train
TCGA-A7-A13G-01Z-00-DX1.C258C545-8C1F-41D4-846F-962A746CBDFB	TCGA-A7-A13G	FALSE	NA	train
TCGA-A7-A13G-01Z-00-DX2.72EF429E-75A7-4D1B-AFFC-8767CB213CDA	TCGA-A7-A13G	FALSE	NA	train
TCGA-A7-A13H-01Z-00-DX1.FCB33A3C-6209-474C-83C1-02551F242937	TCGA-A7-A13H	FALSE	NA	train
TCGA-A7-A13H-01Z-00-DX2.6C937651-4D3E-475D-99F6-4A9FD25CD48B	TCGA-A7-A13H	FALSE	NA	train
TCGA-A7-A26E-01Z-00-DX1.BA4A7E28-0563-4C23-82D0-AB34A2E79AE3	TCGA-A7-A26E	FALSE	NA	train
TCGA-A7-A26F-01Z-00-DX1.7ADE881D-325D-48ED-BA2D-30F589CA8EF2	TCGA-A7-A26F	FALSE	NA	train
TCGA-A7-A26G-01Z-00-DX1.29A27673-A16D-4044-BCCF-14BF6236D7D3	TCGA-A7-A26G	FALSE	NA	train
TCGA-A7-A26H-01Z-00-DX1.3344CFD3-5A19-4B01-BEB2-AB89F83FD53A	TCGA-A7-A26H	FALSE	NA	train
TCGA-A7-A26I-01Z-00-DX1.0077D012-BC14-4E96-84F7-A1A6A3A778DF	TCGA-A7-A26I	FALSE	NA	train
TCGA-A7-A26J-01Z-00-DX1.86A92FBD-F346-4206-A1BE-0CBA1596135F	TCGA-A7-A26J	FALSE	NA	train
TCGA-A7-A2KD-01Z-00-DX1.BFF2DFC8-1D95-4DC2-98FC-5BD7D7C6CDF5	TCGA-A7-A2KD	FALSE	NA	train
TCGA-A7-A3IY-01Z-00-DX1.B4E75265-3B2A-456C-996A-F95B5A645BF8	TCGA-A7-A3IY	FALSE	NA	train
TCGA-A7-A3IZ-01Z-00-DX1.7437130B-DF49-40C8-ABCD-FF9364B9B1B0	TCGA-A7-A3IZ	FALSE	NA	train
TCGA-A7-A3J0-01Z-00-DX1.59DB32BC-F59C-43B3-8DDD-4A728EBA8AB8	TCGA-A7-A3J0	FALSE	NA	train
TCGA-A7-A3J1-01Z-00-DX1.92895B92-5F95-4EA3-9237-4CAF63CDE3FF	TCGA-A7-A3J1	FALSE	NA	train
TCGA-A7-A3RF-01Z-00-DX1.E60647BC-229D-4409-A564-EE0945F912EE	TCGA-A7-A3RF	FALSE	NA	train
TCGA-A7-A425-01Z-00-DX1.812A94B1-0403-4298-A6C5-F71AFD3A9995	TCGA-A7-A425	FALSE	NA	train
TCGA-A7-A426-01Z-00-DX1.3058E873-9442-4872-80DA-E8A5B35054D2	TCGA-A7-A426	FALSE	NA	train
TCGA-A7-A4SB-01Z-00-DX1.E8925605-5189-441E-A719-92CFC1118B0B	TCGA-A7-A4SB	FALSE	NA	train
TCGA-A7-A4SC-01Z-00-DX1.171E89D2-2D64-4C3F-A42C-B1167654858B	TCGA-A7-A4SC	FALSE	NA	train
TCGA-A7-A4SD-01Z-00-DX1.677152B3-17B2-42DB-AEEC-C9509ACCE831	TCGA-A7-A4SD	FALSE	NA	train
TCGA-A7-A4SF-01Z-00-DX1.CDCFD4BC-4363-4CF2-95F5-4922E04C3B9D	TCGA-A7-A4SF	FALSE	NA	train
TCGA-A7-A56D-01Z-00-DX1.87D9CCF4-04EE-46D2-B7FC-A83561D7752C	TCGA-A7-A56D	FALSE	NA	train
TCGA-A7-A5ZV-01Z-00-DX1.21F2EA4A-4F31-43D6-A036-E20E326AF37E	TCGA-A7-A5ZV	TRUE	NA	train
TCGA-A7-A5ZW-01Z-00-DX1.5F571EE3-A1A3-4604-BE89-1A46E0EC508B	TCGA-A7-A5ZW	FALSE	NA	train
TCGA-A7-A5ZX-01Z-00-DX1.A4C651F0-DB8E-4534-84A2-AD875F62209F	TCGA-A7-A5ZX	FALSE	NA	train
TCGA-A7-A5ZX-01Z-00-DX2.02F586FE-4775-480B-8035-D6AD3386F45D	TCGA-A7-A5ZX	FALSE	NA	train
TCGA-A7-A6VW-01Z-00-DX1.1BC4790C-DB45-4A3D-9C97-92C92C03FF60	TCGA-A7-A6VW	TRUE	NA	train
TCGA-A7-A6VX-01Z-00-DX1.F74DA243-C65A-4997-BCA0-F1C89675978C	TCGA-A7-A6VX	TRUE	NA	train
TCGA-A7-A6VX-01Z-00-DX2.9EE94B59-6A2C-4507-AA4F-DC6402F2B74F	TCGA-A7-A6VX	TRUE	NA	train
TCGA-A7-A6VY-01Z-00-DX1.38D4EBD7-40B0-4EE3-960A-1F00E8F83ADB	TCGA-A7-A6VY	TRUE	NA	train
TCGA-A8-A06N-01Z-00-DX1.E25E65F8-DFE0-47CF-9FAB-B82EE8E321F7	TCGA-A8-A06N	FALSE	NA	train
TCGA-A8-A06O-01Z-00-DX1.FA4495B2-5B13-4448-ADCB-EF5316E0955B	TCGA-A8-A06O	FALSE	NA	train
TCGA-A8-A06P-01Z-00-DX1.37660D0F-1595-43C5-9D30-58D6CB93B52C	TCGA-A8-A06P	FALSE	NA	train
TCGA-A8-A06Q-01Z-00-DX1.622AC6E4-DB1A-4C8D-8185-52D4FD1F30B4	TCGA-A8-A06Q	FALSE	NA	train
TCGA-A8-A06R-01Z-00-DX1.41476D0D-BA72-4FB8-B143-9EB679F26D28	TCGA-A8-A06R	FALSE	NA	train
TCGA-A8-A06U-01Z-00-DX1.56070AB9-A73E-44B8-8051-D93E8F881BBE	TCGA-A8-A06U	FALSE	NA	train
TCGA-A8-A06Y-01Z-00-DX1.3BC58446-524E-43F3-AAE6-FBC4AA543E66	TCGA-A8-A06Y	FALSE	NA	train
TCGA-A8-A075-01Z-00-DX1.8E06AF51-951F-48E8-934E-42A455F65E5F	TCGA-A8-A075	TRUE	NA	train
TCGA-A8-A076-01Z-00-DX1.BAAC4F9C-0C04-42FB-95F4-D765305089B8	TCGA-A8-A076	FALSE	NA	train
TCGA-A8-A079-01Z-00-DX1.DC32BC20-A3BC-43B3-B69F-1E71E289EA34	TCGA-A8-A079	FALSE	NA	train
TCGA-A8-A07B-01Z-00-DX1.950B5E4E-C5F0-4445-9F88-E8C32CDFE6DA	TCGA-A8-A07B	FALSE	NA	train
TCGA-A8-A07C-01Z-00-DX1.1F069BCA-D2B3-49CF-81FD-9EBA49A3439F	TCGA-A8-A07C	TRUE	NA	train
TCGA-A8-A07F-01Z-00-DX1.E6FE5B3A-A412-4E7B-A710-7DFD3596F4E3	TCGA-A8-A07F	FALSE	NA	train
TCGA-A8-A07G-01Z-00-DX1.37E8A762-8141-4BE6-935A-B3DCB712BB4A	TCGA-A8-A07G	FALSE	NA	train
TCGA-A8-A07I-01Z-00-DX1.37E7BB2E-8210-4216-B75F-0FD06D6C9AE3	TCGA-A8-A07I	FALSE	NA	train
TCGA-A8-A07J-01Z-00-DX1.FE16248C-D890-4750-A9FC-5F72BE8D8B85	TCGA-A8-A07J	FALSE	NA	train
TCGA-A8-A07L-01Z-00-DX1.D9E1051F-724E-4E88-940A-C97005DC5BEB	TCGA-A8-A07L	TRUE	NA	train
TCGA-A8-A07O-01Z-00-DX1.3D657129-F2A7-4BC1-A910-805FBDCE2212	TCGA-A8-A07O	FALSE	NA	train
TCGA-A8-A07P-01Z-00-DX1.2C7C75EF-EEE2-4A42-994C-A1A40850C87A	TCGA-A8-A07P	FALSE	NA	train
TCGA-A8-A07U-01Z-00-DX1.69D356C3-C7FC-47E9-B753-BE421263343F	TCGA-A8-A07U	FALSE	NA	train
TCGA-A8-A07W-01Z-00-DX1.5970CF33-D675-4AF4-800F-7182AA1A44A6	TCGA-A8-A07W	TRUE	NA	train
TCGA-A8-A07Z-01Z-00-DX1.713945D9-6855-456D-87FB-EF8AF8980F51	TCGA-A8-A07Z	FALSE	NA	train
TCGA-A8-A081-01Z-00-DX1.06D727F7-4B41-419B-A251-3D804235ACE5	TCGA-A8-A081	FALSE	NA	train
TCGA-A8-A082-01Z-00-DX1.5F82E38D-0DFD-4C2C-BC05-8F0EFEFC507C	TCGA-A8-A082	FALSE	NA	train
TCGA-A8-A083-01Z-00-DX1.AD121BA9-B5FA-4A03-869B-8FE2C5014CE0	TCGA-A8-A083	FALSE	NA	train
TCGA-A8-A084-01Z-00-DX1.2B52D1B8-5AD4-4BD6-ADF7-9D65B8EE2621	TCGA-A8-A084	FALSE	NA	train
TCGA-A8-A085-01Z-00-DX1.0DA29016-AEA4-4E5F-B679-83095A79F5B3	TCGA-A8-A085	TRUE	NA	train
TCGA-A8-A086-01Z-00-DX1.E5FD8C53-2068-4018-B3C0-08EED253ACD2	TCGA-A8-A086	FALSE	NA	train
TCGA-A8-A08A-01Z-00-DX1.3BB777A0-8652-4483-8DD6-8EB88AB0A8EF	TCGA-A8-A08A	FALSE	NA	train
TCGA-A8-A08B-01Z-00-DX1.416316FD-E8BF-402C-939A-08920F08A181	TCGA-A8-A08B	FALSE	NA	train
TCGA-A8-A08C-01Z-00-DX1.0602211C-1098-4711-AA41-8F56B11DB36F	TCGA-A8-A08C	FALSE	NA	train
TCGA-A8-A08G-01Z-00-DX1.C3BB7FEC-91B7-4B45-8DFC-36CABCC0FD57	TCGA-A8-A08G	FALSE	NA	train
TCGA-A8-A08H-01Z-00-DX1.6AA6A530-3BD3-4582-9D6B-8AE3B4A73948	TCGA-A8-A08H	FALSE	NA	train
TCGA-A8-A08I-01Z-00-DX1.96A0065E-5430-40F6-835E-1A7238A79DDA	TCGA-A8-A08I	FALSE	NA	train
TCGA-A8-A08J-01Z-00-DX1.4607286A-033B-4C44-8306-50DB9C596166	TCGA-A8-A08J	FALSE	NA	train
TCGA-A8-A08O-01Z-00-DX1.BC87C01D-F081-41CA-939A-875C61588E88	TCGA-A8-A08O	FALSE	NA	train
TCGA-A8-A08P-01Z-00-DX1.431A1290-9CF4-4CE7-A9F0-13F9ADA46ADA	TCGA-A8-A08P	FALSE	NA	train
TCGA-A8-A08R-01Z-00-DX1.72FBD9A3-5EB9-4855-89EB-697883C2EA9B	TCGA-A8-A08R	TRUE	NA	train
TCGA-A8-A08S-01Z-00-DX1.C0E044C2-FC3F-4E3D-A779-A725FF375F21	TCGA-A8-A08S	FALSE	NA	train
TCGA-A8-A08T-01Z-00-DX1.ABA1ABF2-DDB1-4E31-89DC-0F7821311D11	TCGA-A8-A08T	FALSE	NA	train
TCGA-A8-A08Z-01Z-00-DX1.D0AADCA6-C27C-4FB8-89C1-94B5901146E7	TCGA-A8-A08Z	FALSE	NA	train
TCGA-A8-A090-01Z-00-DX1.01574070-D65E-486F-B69D-0F8E3816D057	TCGA-A8-A090	FALSE	NA	train
TCGA-A8-A091-01Z-00-DX1.1F38CADB-A093-416E-A8A8-31E61CD730BA	TCGA-A8-A091	FALSE	NA	train
TCGA-A8-A092-01Z-00-DX1.2A55EA0C-47CD-426B-9697-F2B761730585	TCGA-A8-A092	FALSE	NA	train
TCGA-A8-A093-01Z-00-DX1.1C8056D1-11CD-482D-9A23-3A9D1B4E63F0	TCGA-A8-A093	FALSE	NA	train
TCGA-A8-A094-01Z-00-DX1.6750B72A-FEC7-49FA-8520-FCF101CA59AC	TCGA-A8-A094	TRUE	NA	train
TCGA-A8-A095-01Z-00-DX1.97072E53-7323-4836-9D58-22B7C346A7CE	TCGA-A8-A095	FALSE	NA	train
TCGA-A8-A096-01Z-00-DX1.FCECFB0D-4E02-4C69-A0FE-7D6C7F9FEB07	TCGA-A8-A096	FALSE	NA	train
TCGA-A8-A097-01Z-00-DX1.4D06990E-E759-40F0-9106-59408CF350E5	TCGA-A8-A097	TRUE	NA	train
TCGA-A8-A099-01Z-00-DX1.B19C28B5-FEBC-49B4-A60E-E6B85BB00DD7	TCGA-A8-A099	FALSE	NA	train
TCGA-A8-A09A-01Z-00-DX1.78773A6C-BA8A-46BE-AC2A-9C6FDAB45622	TCGA-A8-A09A	TRUE	NA	train
TCGA-A8-A09B-01Z-00-DX1.97CCDA89-AB73-4F05-A900-668160227B78	TCGA-A8-A09B	FALSE	NA	train
TCGA-A8-A09C-01Z-00-DX1.19E0C0E9-0ED6-4E3A-95FE-A5778F5DDBCD	TCGA-A8-A09C	FALSE	NA	train
TCGA-A8-A09D-01Z-00-DX1.66312A8A-88BA-4B58-96DF-1A7AC39F9E4A	TCGA-A8-A09D	FALSE	NA	train
TCGA-A8-A09E-01Z-00-DX1.239A8E03-49EA-4C29-AF86-FC1BD8A9DB20	TCGA-A8-A09E	FALSE	NA	train
TCGA-A8-A09G-01Z-00-DX1.B834728C-DAC5-4463-961D-7E3B220905C1	TCGA-A8-A09G	FALSE	NA	train
TCGA-A8-A09I-01Z-00-DX1.B738E479-8766-4766-B012-B32AC2F27533	TCGA-A8-A09I	FALSE	NA	train
TCGA-A8-A09K-01Z-00-DX1.41B2DF5F-C0E1-43BB-BAA5-2946A9EC4650	TCGA-A8-A09K	FALSE	NA	train
TCGA-A8-A09Q-01Z-00-DX1.C7240AFB-5971-4577-812C-A255C249001A	TCGA-A8-A09Q	TRUE	NA	train
TCGA-A8-A09R-01Z-00-DX1.392580F3-0CE5-4EDB-91CF-814AAD0DB649	TCGA-A8-A09R	TRUE	NA	train
TCGA-A8-A09T-01Z-00-DX1.4183BBA4-AF11-4602-9EC2-35083C34A393	TCGA-A8-A09T	FALSE	NA	train
TCGA-A8-A09V-01Z-00-DX1.2D6731CA-5712-4EB8-8602-E53301BF4238	TCGA-A8-A09V	FALSE	NA	train
TCGA-A8-A09X-01Z-00-DX1.17B5BE28-944F-427B-8F90-44885C3EDD36	TCGA-A8-A09X	FALSE	NA	train
TCGA-A8-A09Z-01Z-00-DX1.D56497BE-5099-4537-9600-60F3213F7BF5	TCGA-A8-A09Z	FALSE	NA	train
TCGA-A8-A0A1-01Z-00-DX1.CA64E221-E2A8-42B5-B611-25B9FE5FB0B0	TCGA-A8-A0A1	FALSE	NA	train
TCGA-A8-A0A7-01Z-00-DX1.A0FD4EEF-B536-47C1-BDA1-7AC71BA3E978	TCGA-A8-A0A7	FALSE	NA	train
TCGA-A8-A0A9-01Z-00-DX1.16524DDD-539D-4E47-9A8F-1B910D4FEC2D	TCGA-A8-A0A9	FALSE	NA	train
TCGA-A8-A0AB-01Z-00-DX1.103ED338-A0F9-403B-A10C-49840BD60EB8	TCGA-A8-A0AB	FALSE	NA	train
TCGA-A8-A0AD-01Z-00-DX1.A831FB53-7605-4138-9341-6BBCA284441C	TCGA-A8-A0AD	FALSE	NA	train
TCGA-AC-A23C-01Z-00-DX1.0E67C785-83D3-49AF-B600-FB5B909AE6ED	TCGA-AC-A23C	FALSE	NA	train
TCGA-AC-A23E-01Z-00-DX1.F12A5A87-72CF-42F8-A6EC-8E7FAD80B1F7	TCGA-AC-A23E	FALSE	NA	train
TCGA-AC-A23G-01Z-00-DX1.2F0326F7-6B77-4B3F-B4FA-59ADB785AA07	TCGA-AC-A23G	FALSE	NA	train
TCGA-AC-A2B8-01Z-00-DX1.14F3A9B2-1382-436A-B53C-92FC8495AD48	TCGA-AC-A2B8	FALSE	NA	train
TCGA-AC-A2BK-01Z-00-DX1.A3A1F275-9CDC-48BA-BB81-BCA6F02ACA94	TCGA-AC-A2BK	TRUE	NA	train
TCGA-AC-A2BM-01Z-00-DX1.162A9FA9-6E61-48BF-B0A5-C6C7640ABD9B	TCGA-AC-A2BM	FALSE	NA	train
TCGA-AC-A2FB-01Z-00-DX1.A4D93E32-BBD7-45E4-8ACF-3724B059ECBC	TCGA-AC-A2FB	FALSE	NA	train
TCGA-AC-A2FE-01Z-00-DX1.C036AE58-3C0D-4DBF-B658-296D03FD6701	TCGA-AC-A2FE	FALSE	NA	train
TCGA-AC-A2FF-01Z-00-DX1.012DAC86-E05C-44FA-81C2-FE4C754F409C	TCGA-AC-A2FF	FALSE	NA	train
TCGA-AC-A2FG-01Z-00-DX1.0F13DE40-9F7A-42C6-AB3D-02E8521B690A	TCGA-AC-A2FG	FALSE	NA	train
TCGA-AC-A2FK-01Z-00-DX1.033F3C27-9860-4EF3-9330-37DE5EC45724	TCGA-AC-A2FK	FALSE	NA	train
TCGA-AC-A2FM-01Z-00-DX1.5D2309D5-C47B-4B04-B7B8-2F0685842889	TCGA-AC-A2FM	FALSE	NA	train
TCGA-AC-A2FO-01Z-00-DX1.46929316-D7ED-4D69-B068-409BFFBCEC4D	TCGA-AC-A2FO	FALSE	NA	train
TCGA-AC-A2QH-01Z-00-DX1.00B8BFFF-F1E2-4F99-A969-8DD7EE4F8E0B	TCGA-AC-A2QH	FALSE	NA	train
TCGA-AC-A2QI-01Z-00-DX1.977549F4-D866-4465-85FB-5C916282A488	TCGA-AC-A2QI	FALSE	NA	train
TCGA-AC-A3BB-01Z-00-DX1.CE889249-2A5E-44DA-B04E-746BE82CD805	TCGA-AC-A3BB	FALSE	NA	train
TCGA-AC-A3EH-01Z-00-DX1.30160436-4DE9-4F99-87E2-214E3CA47289	TCGA-AC-A3EH	FALSE	NA	train
TCGA-AC-A3HN-01Z-00-DX1.1AA71B9B-1B61-41A9-91CF-B7649DEC189E	TCGA-AC-A3HN	FALSE	NA	train
TCGA-AC-A3OD-01Z-00-DX1.E19B311B-BAB1-4CE8-9421-B49D5BE4537E	TCGA-AC-A3OD	FALSE	NA	train
TCGA-AC-A3QP-01Z-00-DX1.4B97E53E-1069-40C5-A062-C988663B37DD	TCGA-AC-A3QP	FALSE	NA	train
TCGA-AC-A3QQ-01Z-00-DX1.86463263-AB12-49FB-8967-D5FD1F7D221A	TCGA-AC-A3QQ	FALSE	NA	train
TCGA-AC-A3TM-01Z-00-DX1.4421EE37-A2CC-4638-AC44-9C26CB09FDC1	TCGA-AC-A3TM	FALSE	NA	train
TCGA-AC-A3W5-01Z-00-DX1.522F702C-776E-45F1-84D3-1648DF04137C	TCGA-AC-A3W5	TRUE	NA	train
TCGA-AC-A3W6-01Z-00-DX1.88CC534C-F032-4E5D-9CC4-4BB50AA46880	TCGA-AC-A3W6	FALSE	NA	train
TCGA-AC-A3W7-01Z-00-DX1.189BB448-ECBA-4042-8A35-4B787271E8FE	TCGA-AC-A3W7	FALSE	NA	train
TCGA-AC-A3YI-01Z-00-DX1.321C0A32-ABF9-48ED-8071-C6B1774E9F7B	TCGA-AC-A3YI	FALSE	NA	train
TCGA-AC-A3YJ-01Z-00-DX1.8E665F69-FD8C-419A-871F-3AEE2E5A3A60	TCGA-AC-A3YJ	FALSE	NA	train
TCGA-AC-A4ZE-01Z-00-DX1.A9BB4DBC-4314-4A77-AA1C-0882DBC370F1	TCGA-AC-A4ZE	FALSE	NA	train
TCGA-AC-A5EH-01Z-00-DX1.DF59B26B-379F-4047-B7AE-4493810D30A0	TCGA-AC-A5EH	TRUE	NA	train
TCGA-AC-A5EI-01Z-00-DX1.A174D91A-730E-460C-AE73-46CA1E5B177B	TCGA-AC-A5EI	FALSE	NA	train
TCGA-AC-A5XS-01Z-00-DX1.E5F2481E-9314-4B20-84B7-370EF82AF4BB	TCGA-AC-A5XS	FALSE	NA	train
TCGA-AC-A5XU-01Z-00-DX1.1AEEFAAF-0906-4086-8022-13B689FAB9F5	TCGA-AC-A5XU	FALSE	NA	train
TCGA-AC-A62V-01Z-00-DX1.2D8994FD-58B8-43C1-B99D-AA964E7DFD60	TCGA-AC-A62V	FALSE	NA	train
TCGA-AC-A62X-01Z-00-DX1.36FDC9AA-4EBE-40E6-92C2-8471049171A4	TCGA-AC-A62X	FALSE	NA	train
TCGA-AC-A62Y-01Z-00-DX1.5075F4DA-488C-40AD-BD73-6DE8953E1864	TCGA-AC-A62Y	FALSE	NA	train
TCGA-AC-A6IV-01Z-00-DX1.DA4F4B9F-9070-4B3A-996F-311E0A989FFB	TCGA-AC-A6IV	FALSE	NA	train
TCGA-AC-A6IW-01Z-00-DX1.C4514189-E64F-4603-8970-230FA2BB77FC	TCGA-AC-A6IW	TRUE	NA	train
TCGA-AC-A6IX-01Z-00-DX1.45B63C4F-9DC3-4CED-9DF9-0F86E647BEA3	TCGA-AC-A6IX	FALSE	NA	train
TCGA-AC-A6NO-01Z-00-DX1.61B7F48C-6D6E-4C1B-B236-DD130ECBDA9D	TCGA-AC-A6NO	FALSE	NA	train
TCGA-AC-A7VB-01Z-00-DX1.62D7FDB3-280D-43B2-92EA-AB810384B0B7	TCGA-AC-A7VB	FALSE	NA	train
TCGA-AC-A7VC-01Z-00-DX1.EB247544-EADE-419C-B7A7-BB9CC978336F	TCGA-AC-A7VC	FALSE	NA	train
TCGA-AC-A8OS-01Z-00-DX1.3FD44846-8BD2-4A7A-9A87-8D3D29C25F60	TCGA-AC-A8OS	FALSE	NA	train
TCGA-AN-A03Y-01Z-00-DX1.074C48E5-ED69-40AE-8709-444898122BF4	TCGA-AN-A03Y	FALSE	NA	train
TCGA-AN-A041-01Z-00-DX1.96D3628B-FB6E-4A41-A5E8-8896B0657F1C	TCGA-AN-A041	FALSE	NA	train
TCGA-AN-A046-01Z-00-DX1.C529B94F-AFE3-4701-BC98-5D6EDF7B82C0	TCGA-AN-A046	FALSE	NA	train
TCGA-AN-A0AJ-01Z-00-DX1.74EE47B0-FE27-44CF-9355-C738DE1BD017	TCGA-AN-A0AJ	FALSE	NA	train
TCGA-AN-A0AK-01Z-00-DX1.4B410152-8588-4000-870A-B31B21161015	TCGA-AN-A0AK	FALSE	NA	train
TCGA-AN-A0AL-01Z-00-DX1.D9E446A3-175F-4242-AFC1-78FFE3FC9AC4	TCGA-AN-A0AL	TRUE	NA	train
TCGA-AN-A0AR-01Z-00-DX1.0CF1267E-C61B-4928-875E-59032F838F07	TCGA-AN-A0AR	TRUE	NA	train
TCGA-AN-A0AS-01Z-00-DX1.51E551E9-E5F4-4C94-9B25-71DA41109E92	TCGA-AN-A0AS	FALSE	NA	train
TCGA-AN-A0AT-01Z-00-DX1.DFD68CD2-C25E-47BE-BC06-8CE3C657B9FD	TCGA-AN-A0AT	TRUE	NA	train
TCGA-AN-A0FD-01Z-00-DX1.8970DBBA-7D43-4C2E-B14A-6D21F1EF3425	TCGA-AN-A0FD	FALSE	NA	train
TCGA-AN-A0FF-01Z-00-DX1.A23982C3-E0EB-4DB2-84EE-26E0005E3F66	TCGA-AN-A0FF	FALSE	NA	train
TCGA-AN-A0FK-01Z-00-DX1.8966A1D5-CE3A-4B08-A1F6-E613BEB1ABD1	TCGA-AN-A0FK	FALSE	NA	train
TCGA-AN-A0FL-01Z-00-DX1.20A041C6-A306-4599-A7D1-65032A252AA9	TCGA-AN-A0FL	TRUE	NA	train
TCGA-AN-A0FN-01Z-00-DX1.CAA3C2D0-7E74-48E5-ACB7-487434C7AAD2	TCGA-AN-A0FN	FALSE	NA	train
TCGA-AN-A0FS-01Z-00-DX1.104368C2-28DA-4E43-8B27-78336AD5ABC8	TCGA-AN-A0FS	FALSE	NA	train
TCGA-AN-A0FT-01Z-00-DX1.6F263AB3-FB1D-4056-AEC2-4F163017324F	TCGA-AN-A0FT	FALSE	NA	train
TCGA-AN-A0FV-01Z-00-DX1.C0D02946-FCDA-472D-895D-7ACF5C96B264	TCGA-AN-A0FV	FALSE	NA	train
TCGA-AN-A0FW-01Z-00-DX1.5EEDFC71-6ABE-4189-8C45-2127403A8F04	TCGA-AN-A0FW	TRUE	NA	train
TCGA-AN-A0FX-01Z-00-DX1.C9656600-F823-4044-972B-7059B39FC539	TCGA-AN-A0FX	TRUE	NA	train
TCGA-AN-A0FY-01Z-00-DX1.25F5E2A1-F92C-4FE1-BD90-0CDDE50DC066	TCGA-AN-A0FY	FALSE	NA	train
TCGA-AN-A0FZ-01Z-00-DX1.9555AF11-3A0D-4FE3-AE91-09DA77B175CA	TCGA-AN-A0FZ	FALSE	NA	train
TCGA-AN-A0XL-01Z-00-DX1.E90AA056-51DC-4A6B-96EB-A0B707496912	TCGA-AN-A0XL	FALSE	NA	train
TCGA-AN-A0XP-01Z-00-DX1.A4EE3970-5C1F-482E-9AED-F1E3C52A776F	TCGA-AN-A0XP	FALSE	NA	train
TCGA-AN-A0XS-01Z-00-DX1.B4D4B73E-2912-4B2E-B18A-FBC35F8160D3	TCGA-AN-A0XS	FALSE	NA	train
TCGA-AN-A0XT-01Z-00-DX1.882AF4CE-62A1-4808-9B4B-780066E5E602	TCGA-AN-A0XT	FALSE	NA	train
TCGA-AN-A0XU-01Z-00-DX1.6B0DD0FF-A20D-4BA2-8D48-FC357BA5313F	TCGA-AN-A0XU	TRUE	NA	train
TCGA-AN-A0XW-01Z-00-DX1.811E11E7-FA67-46BB-9BC6-1FD0106B789D	TCGA-AN-A0XW	FALSE	NA	train
TCGA-AO-A03L-01Z-00-DX1.DE6561A9-E6B8-4BF0-AAA8-F91C87A66037	TCGA-AO-A03L	FALSE	NA	train
TCGA-AO-A03M-01Z-00-DX1.9998A9A0-D0A6-48FC-80FB-AE597CB9E8AA	TCGA-AO-A03M	FALSE	NA	train
TCGA-AO-A03N-01Z-00-DX1.79A8816D-961F-4D79-90B4-341919297A90	TCGA-AO-A03N	FALSE	NA	train
TCGA-AO-A03O-01Z-00-DX1.054BBC89-69F4-4311-814D-E343472CD2C0	TCGA-AO-A03O	FALSE	NA	train
TCGA-AO-A03P-01Z-00-DX1.D34DA321-D8E3-4D68-BCE2-4A8B72B3D0AE	TCGA-AO-A03P	FALSE	NA	train
TCGA-AO-A03R-01Z-00-DX1.DC317201-7F22-4C4A-86A5-ED82C37757C8	TCGA-AO-A03R	FALSE	NA	train
TCGA-AO-A03T-01Z-00-DX1.8B75E203-6DC8-4AC9-A256-6FCB818DA0DD	TCGA-AO-A03T	TRUE	NA	train
TCGA-AO-A03U-01Z-00-DX1.AE2B55F3-8BA1-4546-82B7-4D2292BE1C78	TCGA-AO-A03U	FALSE	NA	train
TCGA-AO-A03V-01Z-00-DX1.52EBCB72-0C65-4E67-B9BB-DA15494327DE	TCGA-AO-A03V	FALSE	NA	train
TCGA-AO-A0J2-01Z-00-DX1.7C9FEC7B-6040-4C58-9563-D10C0D7AC72E	TCGA-AO-A0J2	TRUE	NA	train
TCGA-AO-A0J3-01Z-00-DX1.8F28BFC8-D37E-425F-A9E3-4C23F083237C	TCGA-AO-A0J3	FALSE	NA	train
TCGA-AO-A0J5-01Z-00-DX1.20C14D0C-1A74-4FE9-A5E6-BDDCB8DE7714	TCGA-AO-A0J5	FALSE	NA	train
TCGA-AO-A0J6-01Z-00-DX1.D0C003CE-E112-4375-953D-78404C9D62DA	TCGA-AO-A0J6	TRUE	NA	train
TCGA-AO-A0J7-01Z-00-DX1.DBA7BA24-CEEF-4636-87BB-D12D8DF016A3	TCGA-AO-A0J7	FALSE	NA	train
TCGA-AO-A0J9-01Z-00-DX1.E37C342B-9B6A-4BEE-B064-A82C3579CC66	TCGA-AO-A0J9	FALSE	NA	train
TCGA-AO-A0JA-01Z-00-DX1.E3DDBAAF-6FFA-40BE-83FF-942857CFED5D	TCGA-AO-A0JA	FALSE	NA	train
TCGA-AO-A0JC-01Z-00-DX1.C8DD421B-9799-4FE7-9224-5EAC6ED1028E	TCGA-AO-A0JC	FALSE	NA	train
TCGA-AO-A0JD-01Z-00-DX1.52E3DCE8-32E3-45C0-AB54-7FA0A2F3F722	TCGA-AO-A0JD	TRUE	NA	train
TCGA-AO-A0JE-01Z-00-DX1.82D33053-E305-47D8-9B02-B55511EBB06D	TCGA-AO-A0JE	FALSE	NA	train
TCGA-AO-A0JF-01Z-00-DX1.3277D13C-F257-4D4C-AB5C-BEBA2E1A63D8	TCGA-AO-A0JF	FALSE	NA	train
TCGA-AO-A0JG-01Z-00-DX1.FA785D56-B4FF-4CC3-A631-5C748E8E0558	TCGA-AO-A0JG	FALSE	NA	train
TCGA-AO-A0JI-01Z-00-DX1.4DCDA545-B7E3-49DF-AB10-963E84BEB105	TCGA-AO-A0JI	FALSE	NA	train
TCGA-AO-A0JJ-01Z-00-DX1.D5B636F5-1B47-4033-9938-9DC8CD48CEE9	TCGA-AO-A0JJ	FALSE	NA	train
TCGA-AO-A0JM-01Z-00-DX1.94E75EFD-E5F5-4DF8-93A0-ED94CB4D203A	TCGA-AO-A0JM	FALSE	NA	train
TCGA-AO-A125-01Z-00-DX1.DFC45CE1-5D81-4C2B-9281-60E2F146DDB6	TCGA-AO-A125	FALSE	NA	train
TCGA-AO-A126-01Z-00-DX1.D9D6AA15-32F0-44BD-AF30-36191784FFA2	TCGA-AO-A126	FALSE	NA	train
TCGA-AO-A128-01Z-00-DX1.4E6BFFBC-87AD-4ED4-959D-FEB5545400BE	TCGA-AO-A128	FALSE	NA	train
TCGA-AO-A12A-01Z-00-DX1.4E9609A7-9AAD-40A8-8344-8369DF998006	TCGA-AO-A12A	FALSE	NA	train
TCGA-AO-A12B-01Z-00-DX1.B215230B-5FF7-4B0A-9C1E-5F1658534B11	TCGA-AO-A12B	FALSE	NA	train
TCGA-AO-A12D-01Z-00-DX1.BA006BAD-5C6E-4099-BC99-3888E69F506E	TCGA-AO-A12D	FALSE	NA	train
TCGA-AO-A12E-01Z-00-DX1.F2797928-26EC-4B28-BC50-432EB380624B	TCGA-AO-A12E	FALSE	NA	train
TCGA-AO-A12F-01Z-00-DX1.847C8E4F-3F37-4B1D-8E6E-ACD14391AD89	TCGA-AO-A12F	FALSE	NA	train
TCGA-AO-A12G-01Z-00-DX1.1C37E1FE-CF36-4570-A864-3813B8ADBA36	TCGA-AO-A12G	FALSE	NA	train
TCGA-AO-A12H-01Z-00-DX1.C6CCBD9D-FB41-4F6C-84FB-A43E0A77E696	TCGA-AO-A12H	FALSE	NA	train
TCGA-AO-A1KO-01Z-00-DX1.EEB5E0A0-92B2-42CD-9F7A-00E9250B561F	TCGA-AO-A1KO	FALSE	NA	train
TCGA-AO-A1KP-01Z-00-DX1.612442AB-24E2-489B-9838-7CEE82BCD605	TCGA-AO-A1KP	FALSE	NA	train
TCGA-AO-A1KR-01Z-00-DX1.BFB2E69B-E23C-4542-9CBF-EDD040B985AC	TCGA-AO-A1KR	TRUE	NA	train
TCGA-AO-A1KS-01Z-00-DX1.349F9BCA-C9F0-43B4-BA6A-D20039E1C720	TCGA-AO-A1KS	FALSE	NA	train
TCGA-AO-A1KT-01Z-00-DX1.47878910-4359-4795-B0BB-FAC147C8D932	TCGA-AO-A1KT	FALSE	NA	train
TCGA-AQ-A04H-01Z-00-DX1.5AC1E459-EF27-401D-98FD-0AC16559AF17	TCGA-AQ-A04H	FALSE	NA	train
TCGA-AQ-A04J-01Z-00-DX1.6A4E16D4-2696-4E5F-BCA8-708556FC3A8C	TCGA-AQ-A04J	TRUE	NA	train
TCGA-AQ-A0Y5-01Z-00-DX1.f68f5b49-30fa-4fb6-bec6-5da9f6809d02	TCGA-AQ-A0Y5	FALSE	NA	train
TCGA-AQ-A54O-01Z-00-DX1.85AB0AC4-47BB-4CD8-B7FB-5928108864AC	TCGA-AQ-A54O	FALSE	NA	train
TCGA-AQ-A7U7-01Z-00-DX1.AB5629A1-399E-402B-AD3D-DAF9F97D8300	TCGA-AQ-A7U7	FALSE	NA	train
TCGA-AR-A0TP-01Z-00-DX1.58E6A3A6-D1D7-4AE5-87A5-E823F04CBB2F	TCGA-AR-A0TP	TRUE	NA	train
TCGA-AR-A0TQ-01Z-00-DX1.2BEA298C-6B3D-4133-ADBC-769E62CEFFA0	TCGA-AR-A0TQ	FALSE	NA	train
TCGA-AR-A0TR-01Z-00-DX1.BBCE653F-7DD0-4830-BAD3-C06207A93853	TCGA-AR-A0TR	FALSE	NA	train
TCGA-AR-A0TS-01Z-00-DX1.2DB81A2E-16C1-4EE0-8175-65FA46768277	TCGA-AR-A0TS	TRUE	NA	train
TCGA-AR-A0TT-01Z-00-DX1.127C2A4F-62AC-4E83-99DB-13519BD2949D	TCGA-AR-A0TT	FALSE	NA	train
TCGA-AR-A0TU-01Z-00-DX1.2CBBDDAB-C1DD-4205-A555-431542F9C069	TCGA-AR-A0TU	TRUE	NA	train
TCGA-AR-A0TV-01Z-00-DX1.29AE9996-E73A-41F8-BCC9-23DEDCA5A7AC	TCGA-AR-A0TV	FALSE	NA	train
TCGA-AR-A0TW-01Z-00-DX1.0C1EAE07-6BA6-4908-89E1-0133F3640174	TCGA-AR-A0TW	FALSE	NA	train
TCGA-AR-A0TX-01Z-00-DX1.5BEA4E65-8CEC-49B2-9F29-DBE53E8ED46E	TCGA-AR-A0TX	FALSE	NA	train
TCGA-AR-A0TY-01Z-00-DX1.089EB6B4-9921-441D-84F3-C64C97AFC3B4	TCGA-AR-A0TY	TRUE	NA	train
TCGA-AR-A0TZ-01Z-00-DX1.2D58BE38-03F6-4310-8E06-F1A523FB0904	TCGA-AR-A0TZ	FALSE	NA	train
TCGA-AR-A0U0-01Z-00-DX1.C8BECD9F-68D9-47B1-B31E-C1C6CAE456B6	TCGA-AR-A0U0	FALSE	NA	train
TCGA-AR-A0U1-01Z-00-DX1.276433E7-E841-42D2-AF21-762F2FEA3B9B	TCGA-AR-A0U1	TRUE	NA	train
TCGA-AR-A0U2-01Z-00-DX1.03E2ADD9-F20F-44DA-93D1-D10BBD3844A5	TCGA-AR-A0U2	FALSE	NA	train
TCGA-AR-A0U3-01Z-00-DX1.9BB87F9D-459F-4A18-B591-29822EA5AE18	TCGA-AR-A0U3	FALSE	NA	train
TCGA-AR-A1AH-01Z-00-DX1.5D5D7774-77BB-4EA0-9E8E-A8D28F70A575	TCGA-AR-A1AH	TRUE	NA	train
TCGA-AR-A1AI-01Z-00-DX1.5EF2A589-4284-45CF-BF0C-169E3A85530C	TCGA-AR-A1AI	FALSE	NA	train
TCGA-AR-A1AJ-01Z-00-DX1.34B9FCF0-74D8-4328-9B5A-698AD57EDA85	TCGA-AR-A1AJ	FALSE	NA	train
TCGA-AR-A1AK-01Z-00-DX1.0AFFA0B5-D1A6-43E9-892A-7CB16A79E5F9	TCGA-AR-A1AK	FALSE	NA	train
TCGA-AR-A1AL-01Z-00-DX1.0970370F-6D4B-449A-AF33-76355DD99F91	TCGA-AR-A1AL	FALSE	NA	train
TCGA-AR-A1AM-01Z-00-DX1.B3F006D9-9386-41E5-B0B1-B0832EE104A0	TCGA-AR-A1AM	FALSE	NA	train
TCGA-AR-A1AN-01Z-00-DX1.1118F9FE-6DF2-4496-B102-D3A10D332EC0	TCGA-AR-A1AN	FALSE	NA	train
TCGA-AR-A1AO-01Z-00-DX1.244DEE5B-0896-452F-A14D-E290260A9D8F	TCGA-AR-A1AO	TRUE	NA	train
TCGA-AR-A1AP-01Z-00-DX1.F163EED5-0385-41AA-BA35-54E4910CD99E	TCGA-AR-A1AP	FALSE	NA	train
TCGA-AR-A1AQ-01Z-00-DX1.09D5D7FC-0FA8-4176-94B2-995F44D8ED4C	TCGA-AR-A1AQ	FALSE	NA	train
TCGA-AR-A1AR-01Z-00-DX1.E7B7F6F0-9CC0-4D4F-8C9F-443A74D2BE40	TCGA-AR-A1AR	FALSE	NA	train
TCGA-AR-A1AS-01Z-00-DX1.72979519-0A90-42AD-9F23-1991F75C8CE7	TCGA-AR-A1AS	FALSE	NA	train
TCGA-AR-A1AT-01Z-00-DX1.6ED69002-2CC1-4AD4-9573-B245D7C2D060	TCGA-AR-A1AT	FALSE	NA	train
TCGA-AR-A1AU-01Z-00-DX1.F06647D1-E5A3-46FE-8537-01A10A08A4EC	TCGA-AR-A1AU	FALSE	NA	train
TCGA-AR-A1AV-01Z-00-DX1.93698893-7C5C-44C1-A488-ED358D523693	TCGA-AR-A1AV	FALSE	NA	train
TCGA-AR-A1AW-01Z-00-DX1.E527CA46-D83F-4055-8C7E-AEFEF13C1E29	TCGA-AR-A1AW	FALSE	NA	train
TCGA-AR-A1AX-01Z-00-DX1.2389D54F-545E-499E-B392-DD731834460A	TCGA-AR-A1AX	FALSE	NA	train
TCGA-AR-A1AY-01Z-00-DX1.6AC0BE3B-FFC5-4EDA-9E40-B18CAAC52B81	TCGA-AR-A1AY	FALSE	NA	train
TCGA-AR-A24K-01Z-00-DX1.3A56BAEC-484E-4F9B-BCB4-360ABF6DDB4B	TCGA-AR-A24K	FALSE	NA	train
TCGA-AR-A24L-01Z-00-DX1.218A0AE1-D070-4A16-A277-31185F10724D	TCGA-AR-A24L	FALSE	NA	train
TCGA-AR-A24M-01Z-00-DX1.D81F1BDF-00DD-42A3-AFFE-55655A877213	TCGA-AR-A24M	FALSE	NA	train
TCGA-AR-A24N-01Z-00-DX1.563E9160-9E09-4E3F-8CE9-FFED0AA52927	TCGA-AR-A24N	FALSE	NA	train
TCGA-AR-A24O-01Z-00-DX1.04EFBAC8-7A4A-4005-890C-5CC3E1C67DBD	TCGA-AR-A24O	FALSE	NA	train
TCGA-AR-A24Q-01Z-00-DX1.69DC7E35-DC0D-4F20-88DA-04C25F28628C	TCGA-AR-A24Q	TRUE	NA	train
TCGA-AR-A24S-01Z-00-DX1.317C3B19-0D0F-4315-AC2D-C741F09DD775	TCGA-AR-A24S	FALSE	NA	train
TCGA-AR-A24T-01Z-00-DX1.3B325D54-38EC-4E16-BDE1-628894CC15AA	TCGA-AR-A24T	FALSE	NA	train
TCGA-AR-A24U-01Z-00-DX1.220FD0D0-0DB6-4E3C-92A0-66CD6509F0AD	TCGA-AR-A24U	FALSE	NA	train
TCGA-AR-A24V-01Z-00-DX1.E749C2FE-E26B-4306-80B4-8269EEB23270	TCGA-AR-A24V	FALSE	NA	train
TCGA-AR-A24W-01Z-00-DX1.0663B4A3-6475-4981-91F0-20D2C79CBF89	TCGA-AR-A24W	FALSE	NA	train
TCGA-AR-A24X-01Z-00-DX1.304BF142-B01A-4AE9-B98C-FB3DE3BEAE57	TCGA-AR-A24X	FALSE	NA	train
TCGA-AR-A24Z-01Z-00-DX1.C88AFF18-A8E4-426A-BEA3-70566DE39C46	TCGA-AR-A24Z	FALSE	NA	train
TCGA-AR-A250-01Z-00-DX1.572A2F73-6BF5-4932-BFEF-4B8904755ACF	TCGA-AR-A250	FALSE	NA	train
TCGA-AR-A251-01Z-00-DX1.E91E357A-3AD4-4F79-A698-05F0B21A37EC	TCGA-AR-A251	TRUE	NA	train
TCGA-AR-A254-01Z-00-DX1.EA5CD008-1106-41EC-998A-04EF08EEEC9D	TCGA-AR-A254	FALSE	NA	train
TCGA-AR-A255-01Z-00-DX1.E67C081D-50C9-451C-814B-F097B2671300	TCGA-AR-A255	FALSE	NA	train
TCGA-AR-A2LE-01Z-00-DX1.E8E1FC5C-9A4A-463F-81D7-E9A8AF43EAD9	TCGA-AR-A2LE	FALSE	NA	train
TCGA-AR-A2LH-01Z-00-DX1.40D4FD67-FB13-46D9-A202-56A5791EA11C	TCGA-AR-A2LH	FALSE	NA	train
TCGA-AR-A2LJ-01Z-00-DX1.9D6257FA-2767-4640-9252-9BE18BD9D158	TCGA-AR-A2LJ	FALSE	NA	train
TCGA-AR-A2LK-01Z-00-DX1.FBD59C38-CD4E-4C22-BC74-A57C192A9BBC	TCGA-AR-A2LK	FALSE	NA	train
TCGA-AR-A2LL-01Z-00-DX1.F0AF890C-2B34-4758-A929-58AAFF593EC5	TCGA-AR-A2LL	FALSE	NA	train
TCGA-AR-A2LN-01Z-00-DX1.3EF43524-28B8-4326-9356-6BCBC63A1DA8	TCGA-AR-A2LN	FALSE	NA	train
TCGA-AR-A2LO-01Z-00-DX1.A8C81E1E-B224-4CF4-83D4-FFB2F51A7002	TCGA-AR-A2LO	FALSE	NA	train
TCGA-AR-A2LR-01Z-00-DX1.C686A7D6-0361-49EE-B6CA-672B3086243C	TCGA-AR-A2LR	FALSE	NA	train
TCGA-AR-A5QM-01Z-00-DX1.A9017CED-FF57-4090-95B9-94DC91854347	TCGA-AR-A5QM	FALSE	NA	train
TCGA-AR-A5QN-01Z-00-DX1.BF92AA24-3D44-4FFA-BCC0-CDB934EC3BBC	TCGA-AR-A5QN	FALSE	NA	train
TCGA-AR-A5QP-01Z-00-DX1.256FDB13-1F81-42DA-AF6E-8A94835550C1	TCGA-AR-A5QP	FALSE	NA	train
TCGA-AR-A5QQ-01Z-00-DX1.4185D6D2-498E-4E71-8CB3-EDB4739C6229	TCGA-AR-A5QQ	TRUE	NA	train
TCGA-B6-A0I1-01Z-00-DX1.86BEC5E4-A2D1-4039-8D08-0598FA8BCC2B	TCGA-B6-A0I1	FALSE	NA	train
TCGA-B6-A0I2-01Z-00-DX1.885D2034-73B7-48AE-8343-631F89061C38	TCGA-B6-A0I2	FALSE	NA	train
TCGA-B6-A0I5-01Z-00-DX1.47A30509-4BA0-4BA5-AD9B-F2C2DB701159	TCGA-B6-A0I5	FALSE	NA	train
TCGA-B6-A0I8-01Z-00-DX1.E576652B-C3F6-4A01-83BC-6DD154C75605	TCGA-B6-A0I8	TRUE	NA	train
TCGA-B6-A0I9-01Z-00-DX1.78E1D43A-507E-482E-B988-AF13B12B4497	TCGA-B6-A0I9	FALSE	NA	train
TCGA-B6-A0IA-01Z-00-DX1.8A868F0A-6CE2-46A7-AF0C-C5FC5D657D86	TCGA-B6-A0IA	FALSE	NA	train
TCGA-B6-A0IB-01Z-00-DX1.BAA1D655-1B80-49E2-B1EB-2ECC83DED989	TCGA-B6-A0IB	FALSE	NA	train
TCGA-B6-A0IC-01Z-00-DX1.60ED7BBF-A448-4E4E-80F9-91527A697588	TCGA-B6-A0IC	FALSE	NA	train
TCGA-B6-A0IE-01Z-00-DX1.E6C4E5C0-338C-481D-B691-0385E8D090B1	TCGA-B6-A0IE	FALSE	NA	train
TCGA-B6-A0IG-01Z-00-DX1.4238CB6E-0561-49FD-9C49-9B8AEAFC4618	TCGA-B6-A0IG	FALSE	NA	train
TCGA-B6-A0IH-01Z-00-DX1.3463B12E-D1B0-4FB2-B257-BFD63BA2B6BF	TCGA-B6-A0IH	FALSE	NA	train
TCGA-B6-A0IJ-01Z-00-DX1.BF2E062F-06DA-4CA8-86C4-36674C035CAA	TCGA-B6-A0IJ	TRUE	NA	train
TCGA-B6-A0IK-01Z-00-DX1.1640DB44-4AC0-4A34-9E21-4673C4289A99	TCGA-B6-A0IK	FALSE	NA	train
TCGA-B6-A0IN-01Z-00-DX1.5C1CBEF7-0C4A-4B22-A85B-6F6FD9435573	TCGA-B6-A0IN	FALSE	NA	train
TCGA-B6-A0IO-01Z-00-DX1.D8898C30-4016-4983-9359-5C1507C01715	TCGA-B6-A0IO	FALSE	NA	train
TCGA-B6-A0IP-01Z-00-DX1.3723A250-AA4B-4AFE-A692-C1311E9BA268	TCGA-B6-A0IP	FALSE	NA	train
TCGA-B6-A0IQ-01Z-00-DX1.662EA039-825E-41FF-91D6-021EB0E099BD	TCGA-B6-A0IQ	FALSE	NA	train
TCGA-B6-A0RE-01Z-00-DX1.8933BDB4-EF8D-41FA-9A50-05BB3AB976E5	TCGA-B6-A0RE	TRUE	NA	train
TCGA-B6-A0RG-01Z-00-DX1.C83D21A0-EC61-459C-9776-EA3D91469E72	TCGA-B6-A0RG	TRUE	NA	train
TCGA-B6-A0RH-01Z-00-DX1.33DB5CF9-AC87-435B-A8AF-C4F84BEF15F1	TCGA-B6-A0RH	FALSE	NA	train
TCGA-B6-A0RI-01Z-00-DX1.E39951A4-AC6A-4B07-851B-F35CB86D79AA	TCGA-B6-A0RI	FALSE	NA	train
TCGA-B6-A0RL-01Z-00-DX1.B5B6709B-5F38-4561-A0E7-C78F97B33F22	TCGA-B6-A0RL	FALSE	NA	train
TCGA-B6-A0RN-01Z-00-DX1.0D02A3FB-D694-4A5B-80C1-CF1469E29BFD	TCGA-B6-A0RN	FALSE	NA	train
TCGA-B6-A0RO-01Z-00-DX1.3ADBFF05-92CE-41B5-BD49-CB3CE5B74CC9	TCGA-B6-A0RO	FALSE	NA	train
TCGA-B6-A0RP-01Z-00-DX1.02A55E9D-2AA9-497A-B481-85724EA813AD	TCGA-B6-A0RP	FALSE	NA	train
TCGA-B6-A0RQ-01Z-00-DX1.68B4F49D-9F81-4501-BC66-0349012077C8	TCGA-B6-A0RQ	FALSE	NA	train
TCGA-B6-A0RT-01Z-00-DX1.6C2BA663-D61B-404B-B62C-B81747B6A3AC	TCGA-B6-A0RT	FALSE	NA	train
TCGA-B6-A0RU-01Z-00-DX1.4977531C-6003-4DA6-9925-30E2DA62C076	TCGA-B6-A0RU	FALSE	NA	train
TCGA-B6-A0RV-01Z-00-DX1.C46C2937-868D-47B7-B9B9-E51F5433BE97	TCGA-B6-A0RV	FALSE	NA	train
TCGA-B6-A0WS-01Z-00-DX1.020ED7BF-9497-4F13-AA07-FE0E839F9A06	TCGA-B6-A0WS	FALSE	NA	train
TCGA-B6-A0WT-01Z-00-DX1.7ED21DA2-A3D8-4DCA-9742-963879A658D8	TCGA-B6-A0WT	FALSE	NA	train
TCGA-B6-A0WV-01Z-00-DX1.A8B9E114-A8CF-4389-B47C-2E1B842F7FF9	TCGA-B6-A0WV	FALSE	NA	train
TCGA-B6-A0WW-01Z-00-DX1.64048633-1D1A-4074-8C50-7641159355DB	TCGA-B6-A0WW	FALSE	NA	train
TCGA-B6-A0WX-01Z-00-DX1.1C4F7BCC-8423-4941-9490-0F35038E1878	TCGA-B6-A0WX	FALSE	NA	train
TCGA-B6-A0WY-01Z-00-DX1.FA103E02-3BDC-47DC-BA6E-59FCC58866D1	TCGA-B6-A0WY	FALSE	NA	train
TCGA-B6-A0WZ-01Z-00-DX1.6CFB236E-36F5-43D6-8DE3-C4ECBD3C14C6	TCGA-B6-A0WZ	FALSE	NA	train
TCGA-B6-A0X0-01Z-00-DX1.5D67D9D5-C2F0-40BE-A661-E25B6A6287A2	TCGA-B6-A0X0	FALSE	NA	train
TCGA-B6-A0X1-01Z-00-DX1.2A41630E-A8BF-4966-99F5-D5D8036B1759	TCGA-B6-A0X1	FALSE	NA	train
TCGA-B6-A0X4-01Z-00-DX1.4B7914DE-3436-4D69-9BC6-F6419D3CC518	TCGA-B6-A0X4	FALSE	NA	train
TCGA-B6-A0X5-01Z-00-DX1.02A9FF1E-EA20-4F2D-A2BB-427A287DE3FD	TCGA-B6-A0X5	FALSE	NA	train
TCGA-B6-A0X7-01Z-00-DX1.A2AA8FE9-CF43-434A-AE72-7277D124BD0A	TCGA-B6-A0X7	FALSE	NA	train
TCGA-B6-A1KC-01Z-00-DX1.4DD3E48B-F434-499F-9FF1-0FFD2883A375	TCGA-B6-A1KC	FALSE	NA	train
TCGA-B6-A1KF-01Z-00-DX1.2E08E830-4216-4CD0-9646-1F489300E11D	TCGA-B6-A1KF	FALSE	NA	train
TCGA-B6-A1KI-01Z-00-DX1.EFAA08A8-02EC-4A9B-AC6B-79BF2DC5A2AA	TCGA-B6-A1KI	FALSE	NA	train
TCGA-B6-A1KN-01Z-00-DX1.E769FD65-E5CE-4CA4-8BBE-6FC54A2ED870	TCGA-B6-A1KN	FALSE	NA	train
TCGA-B6-A2IU-01Z-00-DX1.3C7DF701-4ED9-4989-AA63-A6B7B105F6EE	TCGA-B6-A2IU	FALSE	NA	train
TCGA-BH-A0AU-01Z-00-DX1.E852F218-B15C-4CF8-8FD0-F284043834C4	TCGA-BH-A0AU	FALSE	NA	train
TCGA-BH-A0AV-01Z-00-DX1.5A686DA4-A29D-4BA7-9BCA-B707F8755E83	TCGA-BH-A0AV	TRUE	NA	train
TCGA-BH-A0AW-01Z-00-DX1.9D50A0D2-B103-411C-831E-8520C3D50173	TCGA-BH-A0AW	TRUE	NA	train
TCGA-BH-A0AY-01Z-00-DX1.A1153465-D9B3-4D83-BE85-F2524B071EE5	TCGA-BH-A0AY	FALSE	NA	train
TCGA-BH-A0AZ-01Z-00-DX1.E20051E8-DEEF-48E5-B519-40777DDBC96B	TCGA-BH-A0AZ	TRUE	NA	train
TCGA-BH-A0B0-01Z-00-DX1.316D35DB-7F13-4AE5-82A7-5716D2519669	TCGA-BH-A0B0	FALSE	NA	train
TCGA-BH-A0B1-01Z-00-DX1.CC60D284-04FB-4B73-90AA-FCE9185DADB6	TCGA-BH-A0B1	FALSE	NA	train
TCGA-BH-A0B3-01Z-00-DX1.90CB0ED5-FBB7-4ABF-93A0-DD88D60D3D55	TCGA-BH-A0B3	FALSE	NA	train
TCGA-BH-A0B4-01Z-00-DX1.A2CB0BF4-32F9-48FD-9B96-A744013BADDB	TCGA-BH-A0B4	FALSE	NA	train
TCGA-BH-A0B5-01Z-00-DX1.742DB0E8-8EB1-47C8-B698-8E2438FB6299	TCGA-BH-A0B5	FALSE	NA	train
TCGA-BH-A0B6-01Z-00-DX1.4D982935-F600-4F37-ABB5-13AF74F4FDC4	TCGA-BH-A0B6	FALSE	NA	train
TCGA-BH-A0B7-01Z-00-DX1.6950CDDF-8A81-4B10-BFFF-BE0E33A2C6CC	TCGA-BH-A0B7	FALSE	NA	train
TCGA-BH-A0B8-01Z-00-DX1.380ABAE9-EA83-4E9B-BFB2-6476A86C1ADD	TCGA-BH-A0B8	FALSE	NA	train
TCGA-BH-A0B9-01Z-00-DX1.C23ADB4C-52D4-4DFD-B8E3-156E43F0E645	TCGA-BH-A0B9	FALSE	NA	train
TCGA-BH-A0BA-01Z-00-DX1.579E11C9-437C-4D49-8811-DD94D8454712	TCGA-BH-A0BA	FALSE	NA	train
TCGA-BH-A0BC-01Z-00-DX1.7A91831D-9625-49FC-B783-C633F80F898C	TCGA-BH-A0BC	FALSE	NA	train
TCGA-BH-A0BD-01Z-00-DX1.CD4A6FC2-BA8C-4E30-972A-E6CD1BEAD8AD	TCGA-BH-A0BD	FALSE	NA	train
TCGA-BH-A0BF-01Z-00-DX1.934DF984-9054-4B20-B85B-9CF94B8DC3D4	TCGA-BH-A0BF	FALSE	NA	train
TCGA-BH-A0BG-01Z-00-DX1.0838FB7F-8C85-4687-9F70-D136A1063383	TCGA-BH-A0BG	FALSE	NA	train
TCGA-BH-A0BJ-01Z-00-DX1.77BE9A20-3D23-4650-843A-0483BF9DD07B	TCGA-BH-A0BJ	FALSE	NA	train
TCGA-BH-A0BM-01Z-00-DX1.8BD324F2-60F5-4F59-AF2D-533A5FB230BF	TCGA-BH-A0BM	FALSE	NA	train
TCGA-BH-A0BO-01Z-00-DX1.1A704471-FEB3-40F9-9838-3E347A18285F	TCGA-BH-A0BO	FALSE	NA	train
TCGA-BH-A0BP-01Z-00-DX1.63A87C1D-87FA-494D-9836-74290B5DC30D	TCGA-BH-A0BP	TRUE	NA	train
TCGA-BH-A0BQ-01Z-00-DX1.F5C6386B-BB2C-49DF-B3B8-6C4B80D060D4	TCGA-BH-A0BQ	FALSE	NA	train
TCGA-BH-A0BR-01Z-00-DX1.F7912887-8AE9-4391-9B83-9AC7B4FF38EF	TCGA-BH-A0BR	FALSE	NA	train
TCGA-BH-A0BS-01Z-00-DX1.FEE32127-4D0B-4560-A39C-4EAA5B189B70	TCGA-BH-A0BS	FALSE	NA	train
TCGA-BH-A0BT-01Z-00-DX1.9087B9E7-C0CD-4179-AF57-AD9255785169	TCGA-BH-A0BT	FALSE	NA	train
TCGA-BH-A0BV-01Z-00-DX1.3C9CD4F7-A001-430D-AA8D-80CAD61C344E	TCGA-BH-A0BV	FALSE	NA	train
TCGA-BH-A0BZ-01Z-00-DX1.45EB3E93-A871-49C6-9EAE-90D98AE01913	TCGA-BH-A0BZ	TRUE	NA	train
TCGA-BH-A0C0-01Z-00-DX1.2D32D35A-EB7E-4D0E-BE5F-E56F7B930463	TCGA-BH-A0C0	TRUE	NA	train
TCGA-BH-A0C1-01Z-00-DX1.21FE357E-B182-4397-BFEF-7E96E994236A	TCGA-BH-A0C1	FALSE	NA	train
TCGA-BH-A0C3-01Z-00-DX1.14D3210D-0CBE-4DCA-A986-A26AE5382502	TCGA-BH-A0C3	FALSE	NA	train
TCGA-BH-A0C7-01Z-00-DX1.C70D358E-C48F-4F69-86CE-3218E9C95837	TCGA-BH-A0C7	FALSE	NA	train
TCGA-BH-A0DD-01Z-00-DX1.2242DD1F-0B7C-4B43-A7A9-8130D2BDEE78	TCGA-BH-A0DD	FALSE	NA	train
TCGA-BH-A0DE-01Z-00-DX1.64A0340A-8146-48E8-AAF7-4035988B9152	TCGA-BH-A0DE	FALSE	NA	train
TCGA-BH-A0DG-01Z-00-DX1.D3C4F57F-608F-46AA-A978-B558117C9DFB	TCGA-BH-A0DG	FALSE	NA	train
TCGA-BH-A0DH-01Z-00-DX1.968AA1FD-068C-4B90-8C95-85BF2EFC3E3F	TCGA-BH-A0DH	FALSE	NA	train
TCGA-BH-A0DI-01Z-00-DX1.6A42D535-8842-4C36-8299-A40E9E56759D	TCGA-BH-A0DI	FALSE	NA	train
TCGA-BH-A0DK-01Z-00-DX1.0CFED53C-BAD9-4E35-B12F-57E64F3FEF1C	TCGA-BH-A0DK	TRUE	NA	train
TCGA-BH-A0DL-01Z-00-DX1.553F0021-1FC2-4675-810D-BBD9785D065E	TCGA-BH-A0DL	FALSE	NA	train
TCGA-BH-A0DO-01Z-00-DX1.1684557E-A5D4-4828-B2D5-FA899993A019	TCGA-BH-A0DO	FALSE	NA	train
TCGA-BH-A0DP-01Z-00-DX1.5550557D-4E5B-4B57-8C1E-9290A7AA32A9	TCGA-BH-A0DP	FALSE	NA	train
TCGA-BH-A0DQ-01Z-00-DX1.5A98747C-52D9-45AD-BC84-934A96F069EB	TCGA-BH-A0DQ	FALSE	NA	train
TCGA-BH-A0DS-01Z-00-DX1.38E82A1F-21B9-4B97-A304-15B886EA68A0	TCGA-BH-A0DS	FALSE	NA	train
TCGA-BH-A0DT-01Z-00-DX1.73AFCEBB-06B1-4870-ADA2-881511B1BE2D	TCGA-BH-A0DT	FALSE	NA	train
TCGA-BH-A0DV-01Z-00-DX1.2F0B5FB3-40F0-4D27-BFAC-390FB9A42B39	TCGA-BH-A0DV	FALSE	NA	train
TCGA-BH-A0DX-01Z-00-DX1.45C27E71-9A0A-400E-93A9-5CE7780F3C5E	TCGA-BH-A0DX	FALSE	NA	train
TCGA-BH-A0E0-01Z-00-DX1.01E88024-83DF-4282-ABAF-F4E35807DA06	TCGA-BH-A0E0	FALSE	NA	train
TCGA-BH-A0E1-01Z-00-DX1.257EB36A-1008-4890-927B-204EF05DBE90	TCGA-BH-A0E1	FALSE	NA	train
TCGA-BH-A0E2-01Z-00-DX1.5F6FA19C-D59F-45BE-80CE-F738CAB1EF0B	TCGA-BH-A0E2	FALSE	NA	train
TCGA-BH-A0E6-01Z-00-DX1.44DFEFB4-FA05-4246-8D6B-55BA8C3275DB	TCGA-BH-A0E6	FALSE	NA	train
TCGA-BH-A0E7-01Z-00-DX1.7FEE54C4-3795-403C-85B9-FF932BE56788	TCGA-BH-A0E7	FALSE	NA	train
TCGA-BH-A0E9-01Z-00-DX1.5FC4A5E1-3984-4869-9FFB-C0C7F9EAF5FE	TCGA-BH-A0E9	FALSE	NA	train
TCGA-BH-A0EA-01Z-00-DX1.85FF2B48-2AF7-4C15-A7E6-FCA68CAB76C7	TCGA-BH-A0EA	FALSE	NA	train
TCGA-BH-A0EB-01Z-00-DX1.70D7BBA0-214D-4D1A-933C-7CFCDA5416A3	TCGA-BH-A0EB	FALSE	NA	train
TCGA-BH-A0EE-01Z-00-DX1.872EA586-25C8-4835-A138-152DFA1EBF30	TCGA-BH-A0EE	FALSE	NA	train
TCGA-BH-A0EI-01Z-00-DX1.929E126A-C9F8-4240-BF00-B6C4A57B7FF6	TCGA-BH-A0EI	FALSE	NA	train
TCGA-BH-A0GY-01Z-00-DX1.E1AEAA36-94FA-41ED-851F-7BB11DD3C06D	TCGA-BH-A0GY	FALSE	NA	train
TCGA-BH-A0GZ-01Z-00-DX1.9AD4F493-A0A9-499D-B667-B33333FC1A51	TCGA-BH-A0GZ	FALSE	NA	train
TCGA-BH-A0H0-01Z-00-DX1.B3B394DD-1F4E-42CA-BB51-C002E423B3D0	TCGA-BH-A0H0	FALSE	NA	train
TCGA-BH-A0H3-01Z-00-DX1.C6D4DFB9-A4FA-40B2-90EF-75294CBC4523	TCGA-BH-A0H3	FALSE	NA	train
TCGA-BH-A0H5-01Z-00-DX1.28F24D4D-EE80-4EDA-BC30-A194E22FD61C	TCGA-BH-A0H5	FALSE	NA	train
TCGA-BH-A0H6-01Z-00-DX1.0CF7253A-B42C-4778-B1C6-17EC78A039ED	TCGA-BH-A0H6	FALSE	NA	train
TCGA-BH-A0H7-01Z-00-DX1.21502FEA-DB37-4630-BA42-778DDF3A6D17	TCGA-BH-A0H7	FALSE	NA	train
TCGA-BH-A0H9-01Z-00-DX1.8AE869C6-5C78-4D52-AC8B-5B6FD5FD91AA	TCGA-BH-A0H9	FALSE	NA	train
TCGA-BH-A0HA-01Z-00-DX1.5A2F5C86-E1E7-445D-A4E3-29980FA37708	TCGA-BH-A0HA	FALSE	NA	train
TCGA-BH-A0HB-01Z-00-DX1.F90F7139-B804-4548-9FAF-9B475BF225EB	TCGA-BH-A0HB	FALSE	NA	train
TCGA-BH-A0HF-01Z-00-DX1.1EB2F7CE-54F4-4E41-A3CF-78209770B7CE	TCGA-BH-A0HF	FALSE	NA	train
TCGA-BH-A0HI-01Z-00-DX1.89DB9F79-0DCC-4C65-831E-96AE026C2C4E	TCGA-BH-A0HI	FALSE	NA	train
TCGA-BH-A0HK-01Z-00-DX1.019036F5-647A-4EC4-8479-F2C100291AEF	TCGA-BH-A0HK	FALSE	NA	train
TCGA-BH-A0HL-01Z-00-DX1.972DE96D-51F4-4A2D-B074-8D965023DC01	TCGA-BH-A0HL	FALSE	NA	train
TCGA-BH-A0HN-01Z-00-DX1.4997F641-C593-41F6-82ED-6A0E4EFA55F3	TCGA-BH-A0HN	FALSE	NA	train
TCGA-BH-A0HO-01Z-00-DX1.D3D66547-F5D4-40F5-B737-2FECEEB35ACB	TCGA-BH-A0HO	FALSE	NA	train
TCGA-BH-A0HP-01Z-00-DX1.F1FF6E88-B2D1-40AA-8373-1714D82E666F	TCGA-BH-A0HP	FALSE	NA	train
TCGA-BH-A0HQ-01Z-00-DX1.0921FCEF-20A2-4D4B-A198-91AF9F6C814C	TCGA-BH-A0HQ	FALSE	NA	train
TCGA-BH-A0HU-01Z-00-DX1.73B38904-E4F8-4F45-BD75-A27EC833B6DE	TCGA-BH-A0HU	FALSE	NA	train
TCGA-BH-A0HW-01Z-00-DX1.44DCCE00-133F-4469-A4DA-5057C011B4AC	TCGA-BH-A0HW	FALSE	NA	train
TCGA-BH-A0HX-01Z-00-DX1.44EBA39E-383D-4820-915E-4E5FDA1D43DA	TCGA-BH-A0HX	TRUE	NA	train
TCGA-BH-A0HY-01Z-00-DX1.D7A1BF42-F268-4220-B71B-354CE2AF32D8	TCGA-BH-A0HY	FALSE	NA	train
TCGA-BH-A0RX-01Z-00-DX1.B4ABAFB9-6696-4F22-9468-DA56E1AD32D3	TCGA-BH-A0RX	FALSE	NA	train
TCGA-BH-A0W3-01Z-00-DX1.38DCA2B7-1A54-4FFA-BABA-29F80974BB17	TCGA-BH-A0W3	FALSE	NA	train
TCGA-BH-A0W4-01Z-00-DX1.23E017DC-15CB-4838-AC91-CFB11B932AB0	TCGA-BH-A0W4	FALSE	NA	train
TCGA-BH-A0W5-01Z-00-DX1.84EA3913-667B-4694-A0F0-E629CAC615C8	TCGA-BH-A0W5	FALSE	NA	train
TCGA-BH-A0W7-01Z-00-DX1.93F11232-A1FB-4682-B744-3531D4DF11AF	TCGA-BH-A0W7	FALSE	NA	train
TCGA-BH-A0WA-01Z-00-DX1.C0EB7B73-5529-49EC-B660-3F849B041963	TCGA-BH-A0WA	TRUE	NA	train
TCGA-BH-A18G-01Z-00-DX1.DB2B5819-CE83-4E07-BD03-2CD9CF2E246C	TCGA-BH-A18G	FALSE	NA	train
TCGA-BH-A18H-01Z-00-DX1.4EC9108F-04C2-4B28-BD74-97A414C9A536	TCGA-BH-A18H	FALSE	NA	train
TCGA-BH-A18I-01Z-00-DX1.EE699DE3-EBF4-4AB4-8319-9911F027FA18	TCGA-BH-A18I	FALSE	NA	train
TCGA-BH-A18J-01Z-00-DX1.AE20ADB6-050C-405D-BF17-1EE4A1A4979A	TCGA-BH-A18J	FALSE	NA	train
TCGA-BH-A18L-01Z-00-DX1.01D6E3EF-6857-4CC6-BEA1-0BBC1A0B728F	TCGA-BH-A18L	FALSE	NA	train
TCGA-BH-A18M-01Z-00-DX1.56E6935A-62CB-4CBE-BDCA-60DA56422CE0	TCGA-BH-A18M	FALSE	NA	train
TCGA-BH-A18N-01Z-00-DX1.FE0E24A1-8AE9-4021-B9C7-B408EE0DE329	TCGA-BH-A18N	FALSE	NA	train
TCGA-BH-A18P-01Z-00-DX1.C66642D3-BE44-4D65-B4AE-C1C3D959D22C	TCGA-BH-A18P	FALSE	NA	train
TCGA-BH-A18R-01Z-00-DX1.07E6FA7F-5072-4327-9982-A40F010B7532	TCGA-BH-A18R	FALSE	NA	train
TCGA-BH-A18S-01Z-00-DX1.B36FC684-0010-4ABB-9E25-303C8DF1C4E2	TCGA-BH-A18S	FALSE	NA	train
TCGA-BH-A18T-01Z-00-DX1.90123A74-F631-4538-AB2E-4076486ADF88	TCGA-BH-A18T	TRUE	NA	train
TCGA-BH-A18U-01Z-00-DX1.63940315-59BC-462B-87A8-2BBB33C9503E	TCGA-BH-A18U	FALSE	NA	train
TCGA-BH-A18V-01Z-00-DX1.7797760A-05CD-436E-97DA-31D6201F943B	TCGA-BH-A18V	TRUE	NA	train
TCGA-BH-A1EN-01Z-00-DX1.F535657F-E2FA-4283-87AE-7DAB663B196B	TCGA-BH-A1EN	FALSE	NA	train
TCGA-BH-A1EO-01Z-00-DX1.0E624888-D7E4-48DF-B51A-9AD8F75A66B7	TCGA-BH-A1EO	FALSE	NA	train
TCGA-BH-A1ES-01Z-00-DX1.C54C809F-748F-4BB0-B018-A8A83A4134C0	TCGA-BH-A1ES	FALSE	NA	train
TCGA-BH-A1ET-01Z-00-DX1.05C126CD-CC10-44BF-9A68-6CDDE97272B2	TCGA-BH-A1ET	FALSE	NA	train
TCGA-BH-A1EU-01Z-00-DX1.5A0956EF-0100-47FD-9026-1994CF22D0F1	TCGA-BH-A1EU	FALSE	NA	train
TCGA-BH-A1EV-01Z-00-DX1.106CF220-1D7D-40DD-88B2-A7F00B758F8F	TCGA-BH-A1EV	FALSE	NA	train
TCGA-BH-A1EX-01Z-00-DX1.16B6A817-6729-446E-9FCF-A4A333C5295D	TCGA-BH-A1EX	FALSE	NA	train
TCGA-BH-A1EY-01Z-00-DX1.25C3DE1F-C702-4959-8DFA-69EF78AD9307	TCGA-BH-A1EY	FALSE	NA	train
TCGA-BH-A1F2-01Z-00-DX1.17E2FD6F-0DCF-425B-864B-21ADCDAE734B	TCGA-BH-A1F2	FALSE	NA	train
TCGA-BH-A1F5-01Z-00-DX1.9A1AA3BB-80B1-473D-B075-8D65A94C4E0B	TCGA-BH-A1F5	FALSE	NA	train
TCGA-BH-A1F6-01Z-00-DX1.E83F0DC0-EA2C-4641-81B0-8702B9C5D579	TCGA-BH-A1F6	FALSE	NA	train
TCGA-BH-A1F8-01Z-00-DX1.8BB026F7-35CB-483F-B665-4C3A3EF47E1B	TCGA-BH-A1F8	FALSE	NA	train
TCGA-BH-A1FC-01Z-00-DX1.B816A21B-1559-42F5-902A-A1532E59C015	TCGA-BH-A1FC	TRUE	NA	train
TCGA-BH-A1FE-01Z-00-DX1.8FB57ECF-350B-44E4-8612-63E8374D3C4B	TCGA-BH-A1FE	FALSE	NA	train
TCGA-BH-A1FH-01Z-00-DX1.F90A691F-B6DB-4C4A-9975-9A2CB01F29E2	TCGA-BH-A1FH	FALSE	NA	train
TCGA-BH-A1FJ-01Z-00-DX1.BCED4CEF-2B33-45BA-ABC7-29BEE818F4A3	TCGA-BH-A1FJ	FALSE	NA	train
TCGA-BH-A1FL-01Z-00-DX1.D3E9F46E-9A28-4AAE-8C87-D6F1851227A3	TCGA-BH-A1FL	FALSE	NA	train
TCGA-BH-A1FM-01Z-00-DX1.860C5169-FE2B-43A6-A13D-E736374303DD	TCGA-BH-A1FM	FALSE	NA	train
TCGA-BH-A1FN-01Z-00-DX1.CEE3C59B-6CF0-4D41-8334-6067BB5A8BF7	TCGA-BH-A1FN	TRUE	NA	train
TCGA-BH-A1FR-01Z-00-DX1.03E51FCD-DDF2-4924-827D-85A02280C9C7	TCGA-BH-A1FR	FALSE	NA	train
TCGA-BH-A201-01Z-00-DX1.6D6E3224-50A0-45A2-B231-EEF27CA7EFD2	TCGA-BH-A201	FALSE	NA	train
TCGA-BH-A202-01Z-00-DX1.8CECDB74-5E6F-4CE8-B52C-A89E574F38FB	TCGA-BH-A202	FALSE	NA	train
TCGA-BH-A203-01Z-00-DX1.FAE40A13-0C4A-415F-9396-01041FF6B855	TCGA-BH-A203	FALSE	NA	train
TCGA-BH-A204-01Z-00-DX1.9DCE8242-E862-45AB-9452-D7299110973F	TCGA-BH-A204	FALSE	NA	train
TCGA-BH-A208-01Z-00-DX1.C7A2885D-0535-4506-B06E-82BC62D6DFE9	TCGA-BH-A208	FALSE	NA	train
TCGA-BH-A209-01Z-00-DX1.88B11AEB-11FA-4D23-BC21-378EF177E04B	TCGA-BH-A209	FALSE	NA	train
TCGA-BH-A28O-01Z-00-DX1.B37603E3-BC80-4DDA-B44D-B5F794E3398E	TCGA-BH-A28O	FALSE	NA	train
TCGA-BH-A28Q-01Z-00-DX1.C6D1CA93-6B2A-4722-9270-5D56592D833D	TCGA-BH-A28Q	FALSE	NA	train
TCGA-BH-A2L8-01Z-00-DX1.ACA51CA9-3C38-48A6-B4A9-C12FFAB9AB56	TCGA-BH-A2L8	FALSE	NA	train
TCGA-BH-A42T-01Z-00-DX1.6E4609B9-BE7E-4CA9-A1C0-A77A7DEFBB2B	TCGA-BH-A42T	FALSE	NA	train
TCGA-BH-A42U-01Z-00-DX1.130D060A-3DD8-407E-B8B0-EBBF743491AE	TCGA-BH-A42U	FALSE	NA	train
TCGA-BH-A42V-01Z-00-DX1.B6D78256-05D1-45FA-826A-1B8554D60B7D	TCGA-BH-A42V	FALSE	NA	train
TCGA-BH-A5IZ-01Z-00-DX1.6C871030-82E1-463E-A67B-976A5F3DCDB2	TCGA-BH-A5IZ	TRUE	NA	train
TCGA-BH-A5J0-01Z-00-DX1.73CFBC85-8449-48FF-86F8-D4D49A90498B	TCGA-BH-A5J0	FALSE	NA	train
TCGA-C8-A12L-01Z-00-DX1.01863BE4-F4AB-45DE-894A-46544777C519	TCGA-C8-A12L	TRUE	NA	train
TCGA-C8-A12M-01Z-00-DX1.0C5F2DED-873F-4C86-97A2-2AA76A6236DF	TCGA-C8-A12M	FALSE	NA	train
TCGA-C8-A12N-01Z-00-DX1.8E50110E-A6C0-496F-B44E-7190096C113E	TCGA-C8-A12N	FALSE	NA	train
TCGA-C8-A12O-01Z-00-DX1.A77E552B-7B69-45B7-B341-A03571F2A06C	TCGA-C8-A12O	FALSE	NA	train
TCGA-C8-A12P-01Z-00-DX1.670B5DE8-07B0-4E4C-93FA-FA3DFFCCE50D	TCGA-C8-A12P	FALSE	NA	train
TCGA-C8-A12Q-01Z-00-DX1.CE74E5B7-FD30-4CBE-8716-ECCF2213AAC3	TCGA-C8-A12Q	FALSE	NA	train
TCGA-C8-A12T-01Z-00-DX1.EF628C26-C570-4D15-A0C0-58B2CC40ABFC	TCGA-C8-A12T	FALSE	NA	train
TCGA-C8-A12U-01Z-00-DX1.8E90FC9F-630E-4611-A5D2-D6F11DBE81EF	TCGA-C8-A12U	FALSE	NA	train
TCGA-C8-A12V-01Z-00-DX1.84B29360-B87B-4648-A697-B6610336C2BB	TCGA-C8-A12V	FALSE	NA	train
TCGA-C8-A12W-01Z-00-DX1.3727E7BB-831E-42DB-B5CB-F2D7C649290F	TCGA-C8-A12W	FALSE	NA	train
TCGA-C8-A12Y-01Z-00-DX1.A15CB3E2-E145-4C75-8FEA-1DD503CD7C20	TCGA-C8-A12Y	FALSE	NA	train
TCGA-C8-A12Z-01Z-00-DX1.22616420-7C80-42DE-9C44-0F00327681C6	TCGA-C8-A12Z	FALSE	NA	train
TCGA-C8-A130-01Z-00-DX1.F6810204-C35A-4461-A18A-0A117739B988	TCGA-C8-A130	FALSE	NA	train
TCGA-C8-A131-01Z-00-DX1.5CB27A29-9951-40B9-B4DB-26A4D2EA89B8	TCGA-C8-A131	FALSE	NA	train
TCGA-C8-A132-01Z-00-DX1.6CCE1FE0-BB4B-4046-BAF0-43AA110B2EBE	TCGA-C8-A132	FALSE	NA	train
TCGA-C8-A133-01Z-00-DX1.AFEE2057-2793-49E4-A477-E0DE3F6C67F9	TCGA-C8-A133	FALSE	NA	train
TCGA-C8-A134-01Z-00-DX1.78D10BCC-98B3-4587-897D-3E27DA28D2EB	TCGA-C8-A134	TRUE	NA	train
TCGA-C8-A135-01Z-00-DX1.B69A605E-B577-4F43-9471-2C95312B05D9	TCGA-C8-A135	FALSE	NA	train
TCGA-C8-A138-01Z-00-DX1.845A0680-23A4-4A58-A9C4-2EE17BDBD371	TCGA-C8-A138	FALSE	NA	train
TCGA-C8-A1HE-01Z-00-DX1.83A5D816-E3A6-46B8-B1B8-B31486EB686E	TCGA-C8-A1HE	FALSE	NA	train
TCGA-C8-A1HF-01Z-00-DX1.81EF9A57-54E1-4750-9816-5571FD18A297	TCGA-C8-A1HF	FALSE	NA	train
TCGA-C8-A1HG-01Z-00-DX1.F2AB6D0F-4D6B-491F-915B-92E838E79D67	TCGA-C8-A1HG	FALSE	NA	train
TCGA-C8-A1HI-01Z-00-DX1.C6D0F8B8-55ED-477F-BAF7-AA05D0449CC8	TCGA-C8-A1HI	FALSE	NA	train
TCGA-C8-A1HK-01Z-00-DX1.A15F452B-1260-4106-86D1-05F00082F0CE	TCGA-C8-A1HK	FALSE	NA	train
TCGA-C8-A1HL-01Z-00-DX1.CC21CAE9-DE48-4ADE-A959-5A99010AAFAC	TCGA-C8-A1HL	FALSE	NA	train
TCGA-C8-A1HM-01Z-00-DX1.F93C3F56-3AA6-4D38-B51E-4694CBEA3830	TCGA-C8-A1HM	FALSE	NA	train
TCGA-C8-A1HN-01Z-00-DX1.7EBBEAB1-EBB7-456F-8848-AFE2263242B7	TCGA-C8-A1HN	FALSE	NA	train
TCGA-C8-A1HO-01Z-00-DX1.0C702CEE-C373-4D00-A706-32206D41AC17	TCGA-C8-A1HO	FALSE	NA	train
TCGA-C8-A26V-01Z-00-DX1.6E86DF74-D575-4969-8142-963D9DF5208F	TCGA-C8-A26V	FALSE	NA	train
TCGA-C8-A26W-01Z-00-DX1.CFF07941-6CD1-4CF9-BE5F-387DA67B66CC	TCGA-C8-A26W	FALSE	NA	train
TCGA-C8-A26X-01Z-00-DX1.FBD86F91-BAD7-4484-8D50-202340FBF242	TCGA-C8-A26X	FALSE	NA	train
TCGA-C8-A26Y-01Z-00-DX1.166EE604-4EF3-401D-99E9-3A9711316CC4	TCGA-C8-A26Y	TRUE	NA	train
TCGA-C8-A273-01Z-00-DX1.6E5D581F-DF80-478D-82D1-6D6525EED1B5	TCGA-C8-A273	FALSE	NA	train
TCGA-C8-A274-01Z-00-DX1.B667DAB1-C944-4285-A312-5E4DDAE0EE78	TCGA-C8-A274	FALSE	NA	train
TCGA-C8-A275-01Z-00-DX1.44D27E67-4DD6-4893-B38A-01E48F5A358A	TCGA-C8-A275	FALSE	NA	train
TCGA-C8-A278-01Z-00-DX1.188B3FE0-7B20-401A-A6B7-8F1798018162	TCGA-C8-A278	FALSE	NA	train
TCGA-C8-A27A-01Z-00-DX1.0E26C46D-CD65-40F3-8976-EB4415582934	TCGA-C8-A27A	FALSE	NA	train
TCGA-C8-A27B-01Z-00-DX1.5A8A14E8-6430-4147-9C71-805024E098CB	TCGA-C8-A27B	TRUE	NA	train
TCGA-C8-A3M8-01Z-00-DX1.97AC85E0-6281-4F2E-8034-24AD5F52D5A6	TCGA-C8-A3M8	FALSE	NA	train
TCGA-C8-A8HP-01Z-00-DX1.B6EE8271-2E51-4184-9B0C-2ADA69B4A714	TCGA-C8-A8HP	FALSE	NA	train
TCGA-C8-A8HQ-01Z-00-DX1.A08190B5-F17E-4057-9DBD-B2F34CAEAFDC	TCGA-C8-A8HQ	FALSE	NA	train
TCGA-C8-A8HR-01Z-00-DX1.8E841CA8-1CE2-4242-AC5A-3247075CF8F4	TCGA-C8-A8HR	FALSE	NA	train
TCGA-C8-A9FZ-01Z-00-DX1.FA6B5909-3024-44B9-9CC5-71F8AB133A45	TCGA-C8-A9FZ	FALSE	NA	train
TCGA-D8-A13Y-01Z-00-DX1.02321E77-A11E-41A5-95FE-BB897EA5CE58	TCGA-D8-A13Y	FALSE	NA	train
TCGA-D8-A13Y-01Z-00-DX2.0043D2BB-B04D-4A44-AAB1-1CAAD97AC246	TCGA-D8-A13Y	FALSE	NA	train
TCGA-D8-A140-01Z-00-DX1.5B9382C0-332C-4FBF-82CD-B9453D02B815	TCGA-D8-A140	FALSE	NA	train
TCGA-D8-A140-01Z-00-DX2.0C0A62BB-1FB8-47D8-8FAF-112D221F18BE	TCGA-D8-A140	FALSE	NA	train
TCGA-D8-A141-01Z-00-DX1.10F6EEB2-C920-43FF-B5A7-B5A651CBDBE3	TCGA-D8-A141	FALSE	NA	train
TCGA-D8-A141-01Z-00-DX2.DBD0D81E-28FC-4466-BDE3-94753BD6CBEB	TCGA-D8-A141	FALSE	NA	train
TCGA-D8-A142-01Z-00-DX1.F6D58989-9120-40C9-918D-6B1650C1A8E8	TCGA-D8-A142	TRUE	NA	train
TCGA-D8-A143-01Z-00-DX1.4697FB2F-91D5-4506-AF23-7DE304D44A3F	TCGA-D8-A143	FALSE	NA	train
TCGA-D8-A145-01Z-00-DX1.34D4EC27-7FD7-4BE2-95A4-CA521CB5590E	TCGA-D8-A145	FALSE	NA	train
TCGA-D8-A145-01Z-00-DX2.B834BF47-1CD6-45EA-BB88-D8ECE1FDDC6A	TCGA-D8-A145	FALSE	NA	train
TCGA-D8-A146-01Z-00-DX1.D93FB315-E5D7-49BA-8380-38B16B70361B	TCGA-D8-A146	FALSE	NA	train
TCGA-D8-A147-01Z-00-DX1.159094F2-BB78-4910-B7AE-3D7CAAB1DAD9	TCGA-D8-A147	TRUE	NA	train
TCGA-D8-A1J8-01Z-00-DX1.EADAB43A-87C6-47FA-9120-25B69E23366D	TCGA-D8-A1J8	FALSE	NA	train
TCGA-D8-A1J8-01Z-00-DX2.5DCB3447-548D-442C-86B1-CEF79B8689DF	TCGA-D8-A1J8	FALSE	NA	train
TCGA-D8-A1J9-01Z-00-DX1.F81FA9EF-8129-4E17-A9AD-2B850782CC18	TCGA-D8-A1J9	FALSE	NA	train
TCGA-D8-A1J9-01Z-00-DX2.E1C59487-9563-4501-845F-2067A0C5C59B	TCGA-D8-A1J9	FALSE	NA	train
TCGA-D8-A1JA-01Z-00-DX1.BD43F94A-D5A8-490E-AED4-5F3AB24080FA	TCGA-D8-A1JA	FALSE	NA	train
TCGA-D8-A1JB-01Z-00-DX1.6CF48257-066C-4B8C-91AA-30A6B4AD4307	TCGA-D8-A1JB	FALSE	NA	train
TCGA-D8-A1JC-01Z-00-DX1.16D32FE8-4D76-4EEC-9739-D394087605BC	TCGA-D8-A1JC	FALSE	NA	train
TCGA-D8-A1JC-01Z-00-DX2.854ABF5D-40F1-48AE-802F-97D75497F1FD	TCGA-D8-A1JC	FALSE	NA	train
TCGA-D8-A1JD-01Z-00-DX1.6D215B14-DD90-4635-8645-AF06EBD9BA3F	TCGA-D8-A1JD	TRUE	NA	train
TCGA-D8-A1JD-01Z-00-DX2.C6A7667E-25C9-48BD-A4E7-F4BB740FE589	TCGA-D8-A1JD	TRUE	NA	train
TCGA-D8-A1JE-01Z-00-DX1.714805A1-E337-46DA-88D9-6CE4B4E3C2D0	TCGA-D8-A1JE	FALSE	NA	train
TCGA-D8-A1JE-01Z-00-DX2.CCF3DFEF-E851-425A-BCD0-0F7B377A00BC	TCGA-D8-A1JE	FALSE	NA	train
TCGA-D8-A1JF-01Z-00-DX1.224EDA43-F822-4A88-814A-BA7D4C60F8CC	TCGA-D8-A1JF	FALSE	NA	train
TCGA-D8-A1JG-01Z-00-DX1.BA6D5CC7-3A9B-4D17-A86A-B159D345A216	TCGA-D8-A1JG	FALSE	NA	train
TCGA-D8-A1JH-01Z-00-DX1.4A4F2502-612C-421D-9F64-444BF2C85620	TCGA-D8-A1JH	FALSE	NA	train
TCGA-D8-A1JI-01Z-00-DX1.9BDB647F-EEAB-4235-BE44-A3815A48CCE0	TCGA-D8-A1JI	FALSE	NA	train
TCGA-D8-A1JI-01Z-00-DX2.E688E270-26C9-43EC-BC26-86BF8B74A31D	TCGA-D8-A1JI	FALSE	NA	train
TCGA-D8-A1JJ-01Z-00-DX1.a986b48f-b295-4d7a-b778-ce829cdf9c38	TCGA-D8-A1JJ	FALSE	NA	train
TCGA-D8-A1JJ-01Z-00-DX2.7D20F308-7DC6-4367-9459-3AC4C654E7F7	TCGA-D8-A1JJ	FALSE	NA	train
TCGA-D8-A1JK-01Z-00-DX1.3190C919-A403-460D-9F6C-D2AB5FD3FD05	TCGA-D8-A1JK	TRUE	NA	train
TCGA-D8-A1JL-01Z-00-DX1.FE3F0C6B-F98A-4036-BF9A-25A8CC66B1FD	TCGA-D8-A1JL	TRUE	NA	train
TCGA-D8-A1JM-01Z-00-DX1.3CD15BC8-08B3-4BEE-9FD7-A8BEED33268E	TCGA-D8-A1JM	FALSE	NA	train
TCGA-D8-A1JN-01Z-00-DX1.3B02989C-CEA0-4EDD-A6DC-21C3A957C640	TCGA-D8-A1JN	FALSE	NA	train
TCGA-D8-A1JP-01Z-00-DX1.B02959C4-6AAD-4ACA-9838-61D224D838E4	TCGA-D8-A1JP	TRUE	NA	train
TCGA-D8-A1JS-01Z-00-DX1.76C592B0-DC6D-401A-9533-C9FE5B6CA08D	TCGA-D8-A1JS	FALSE	NA	train
TCGA-D8-A1JT-01Z-00-DX1.F278C419-E405-4BDA-BA50-BFBA08801168	TCGA-D8-A1JT	FALSE	NA	train
TCGA-D8-A1JT-01Z-00-DX2.8DB9BB5B-17F3-4D80-835D-872BA275FD3B	TCGA-D8-A1JT	FALSE	NA	train
TCGA-D8-A1JU-01Z-00-DX1.355D93B4-E69E-417C-B3D1-3E1AAF1E02FE	TCGA-D8-A1JU	FALSE	NA	train
TCGA-D8-A1X5-01Z-00-DX1.81B10B43-0D99-44D0-A245-D652041B8FEE	TCGA-D8-A1X5	FALSE	NA	train
TCGA-D8-A1X5-01Z-00-DX2.E4D28EE2-9C87-4613-BD2E-89FBEF960DEE	TCGA-D8-A1X5	FALSE	NA	train
TCGA-D8-A1X6-01Z-00-DX1.ABF237D4-708C-46A5-AEF8-58712E5DCC04	TCGA-D8-A1X6	FALSE	NA	train
TCGA-D8-A1X6-01Z-00-DX2.F36D68F2-70C3-4E0E-ABE6-6969170BA6DC	TCGA-D8-A1X6	FALSE	NA	train
TCGA-D8-A1X7-01Z-00-DX1.3529AEED-2827-4D94-9A8B-32F116EE49D5	TCGA-D8-A1X7	FALSE	NA	train
TCGA-D8-A1X7-01Z-00-DX2.F0631B8C-EB75-4995-8ED7-1A8972BE8997	TCGA-D8-A1X7	FALSE	NA	train
TCGA-D8-A1X8-01Z-00-DX1.DDA3866E-C7CC-4650-BE2B-5C9A98A2D531	TCGA-D8-A1X8	FALSE	NA	train
TCGA-D8-A1X9-01Z-00-DX1.28CE7849-EEC5-4ABB-A319-A977A1FD3CD1	TCGA-D8-A1X9	TRUE	NA	train
TCGA-D8-A1XA-01Z-00-DX1.36A807F0-2D35-4CE3-8A27-CC59181B1A3D	TCGA-D8-A1XA	FALSE	NA	train
TCGA-D8-A1XB-01Z-00-DX1.DA8E2FA4-DBBA-4157-8052-B90FB3BB58F1	TCGA-D8-A1XB	FALSE	NA	train
TCGA-D8-A1XB-01Z-00-DX2.B262C269-F22B-4306-8195-079C0874EF8E	TCGA-D8-A1XB	FALSE	NA	train
TCGA-D8-A1XF-01Z-00-DX1.8B9AB4A1-DEC5-4587-B022-3077CCD220F9	TCGA-D8-A1XF	FALSE	NA	train
TCGA-D8-A1XF-01Z-00-DX2.1460E522-5B87-4690-8B6B-3183C5D282D6	TCGA-D8-A1XF	FALSE	NA	train
TCGA-D8-A1XG-01Z-00-DX1.0A58EF43-B97E-4111-8DC3-2F8D9BDBE7D6	TCGA-D8-A1XG	FALSE	NA	train
TCGA-D8-A1XJ-01Z-00-DX1.660DDF8D-6816-4EBE-AF37-6F7A374F4E9E	TCGA-D8-A1XJ	FALSE	NA	train
TCGA-D8-A1XM-01Z-00-DX1.5F6A140E-5D20-45F6-B76F-0F98AB27AD08	TCGA-D8-A1XM	FALSE	NA	train
TCGA-D8-A1XO-01Z-00-DX1.A9EF6AFF-62B0-4E2D-ABC7-DC06FF473890	TCGA-D8-A1XO	FALSE	NA	train
TCGA-D8-A1XR-01Z-00-DX1.7F443346-C564-47B6-9736-6944230CAF46	TCGA-D8-A1XR	FALSE	NA	train
TCGA-D8-A1XR-01Z-00-DX2.A103FB8B-4397-4DD4-8587-90A736407484	TCGA-D8-A1XR	FALSE	NA	train
TCGA-D8-A1XS-01Z-00-DX1.E5C78E5A-947C-499D-9E95-619FEEC63E69	TCGA-D8-A1XS	FALSE	NA	train
TCGA-D8-A1XS-01Z-00-DX2.ED8BBDB4-CEA6-4E47-8214-4666F3CC6E44	TCGA-D8-A1XS	FALSE	NA	train
TCGA-D8-A1XT-01Z-00-DX1.9E4DEEEB-AB0A-45F6-A69B-65B3E6F22D46	TCGA-D8-A1XT	FALSE	NA	train
TCGA-D8-A1XU-01Z-00-DX1.769DBC38-6F0D-425B-A904-79EBA1C119EF	TCGA-D8-A1XU	FALSE	NA	train
TCGA-D8-A1XV-01Z-00-DX1.D0D78B02-2A0D-4107-8083-D2FE1D3F1207	TCGA-D8-A1XV	FALSE	NA	train
TCGA-D8-A1XV-01Z-00-DX2.D1988E01-5FDC-4F50-8183-F0CCE74D0CB2	TCGA-D8-A1XV	FALSE	NA	train
TCGA-D8-A1XY-01Z-00-DX1.AC051FB4-1D51-449B-BF2D-9DDB4382414C	TCGA-D8-A1XY	FALSE	NA	train
TCGA-D8-A1XY-01Z-00-DX2.33D96E5C-5291-4864-B282-8BACA2043586	TCGA-D8-A1XY	FALSE	NA	train
TCGA-D8-A1Y0-01Z-00-DX1.10F40197-4174-43CC-AAD3-8CB85154FB2D	TCGA-D8-A1Y0	FALSE	NA	train
TCGA-D8-A1Y0-01Z-00-DX2.7C25E941-12A6-46CE-B1A5-488D08E35684	TCGA-D8-A1Y0	FALSE	NA	train
TCGA-D8-A1Y1-01Z-00-DX1.477390C8-2141-4ADD-813E-25220D2A71FC	TCGA-D8-A1Y1	FALSE	NA	train
TCGA-D8-A1Y1-01Z-00-DX2.B58DC955-F864-4E78-8B1A-8156E2F7D554	TCGA-D8-A1Y1	FALSE	NA	train
TCGA-D8-A1Y2-01Z-00-DX1.77451A0F-00FD-44A9-A0D0-CB7A39CE74CC	TCGA-D8-A1Y2	FALSE	NA	train
TCGA-D8-A1Y2-01Z-00-DX2.A563ABFE-18DE-4D78-BB66-9CD18D3CBE3A	TCGA-D8-A1Y2	FALSE	NA	train
TCGA-D8-A1Y3-01Z-00-DX1.8AA5F695-A06C-4DEA-AD71-16254A48B218	TCGA-D8-A1Y3	FALSE	NA	train
TCGA-D8-A1Y3-01Z-00-DX2.B9BD14AF-52A6-4241-B3B3-03F8F5DFC8DA	TCGA-D8-A1Y3	FALSE	NA	train
TCGA-D8-A27E-01Z-00-DX1.7950998F-7E23-4C70-A926-1ADAA5A20BED	TCGA-D8-A27E	FALSE	NA	train
TCGA-D8-A27G-01Z-00-DX1.04FCF306-67AA-4F56-AE90-44A4F5DD56D4	TCGA-D8-A27G	FALSE	NA	train
TCGA-D8-A27I-01Z-00-DX1.ACAE0048-7AF0-41C9-992B-6ACDABF80B1C	TCGA-D8-A27I	FALSE	NA	train
TCGA-D8-A27K-01Z-00-DX1.25AF7928-046B-45BF-BAD6-F34156203F5A	TCGA-D8-A27K	FALSE	NA	train
TCGA-D8-A27N-01Z-00-DX1.85613A4F-1FFB-4091-B925-8E8A7C7A6D95	TCGA-D8-A27N	FALSE	NA	train
TCGA-D8-A27N-01Z-00-DX2.EB803DEC-438B-43A9-B906-FD7C3B9A0138	TCGA-D8-A27N	FALSE	NA	train
TCGA-D8-A27P-01Z-00-DX1.EF426996-D0DC-4418-BEC4-F7CE3C82C869	TCGA-D8-A27P	FALSE	NA	train
TCGA-D8-A27R-01Z-00-DX1.F6E2FD1C-0666-4788-8D95-A76D15907270	TCGA-D8-A27R	FALSE	NA	train
TCGA-D8-A27R-01Z-00-DX2.31F47D8F-DFD7-42AE-BBBA-7DBBA12FA97D	TCGA-D8-A27R	FALSE	NA	train
TCGA-D8-A27T-01Z-00-DX1.1E3A4D57-9CF2-4EBF-B74D-ADD7BD8CBFA5	TCGA-D8-A27T	FALSE	NA	train
TCGA-D8-A27T-01Z-00-DX2.7CCFE3AA-955B-4D77-9EDB-7B36D5A01168	TCGA-D8-A27T	FALSE	NA	train
TCGA-D8-A27V-01Z-00-DX1.F937C53B-0B55-4271-843E-2C28F72CF28E	TCGA-D8-A27V	FALSE	NA	train
TCGA-D8-A27V-01Z-00-DX2.81E4FFDF-7123-4AC3-BE24-A82564A6C34C	TCGA-D8-A27V	FALSE	NA	train
TCGA-D8-A27W-01Z-00-DX1.CE2D4FEA-284C-44AF-A70F-7956D91CCB29	TCGA-D8-A27W	FALSE	NA	train
TCGA-D8-A27W-01Z-00-DX2.4E0D2E4E-5662-4305-8FC2-C651CDDA4998	TCGA-D8-A27W	FALSE	NA	train
TCGA-D8-A3Z5-01Z-00-DX1.4DBF937F-623C-4212-8493-ECE3C8F555E3	TCGA-D8-A3Z5	FALSE	NA	train
TCGA-D8-A3Z5-01Z-00-DX2.6196B9FF-F09E-4D44-873D-E53BFB2BF4E1	TCGA-D8-A3Z5	FALSE	NA	train
TCGA-D8-A3Z5-01Z-00-DX3.BB83C7D4-F795-47E7-9A5C-7DBF0EB7FDAA	TCGA-D8-A3Z5	FALSE	NA	train
TCGA-D8-A3Z6-01Z-00-DX1.4076A770-5901-4325-85C3-AF7B192272F5	TCGA-D8-A3Z6	FALSE	NA	train
TCGA-D8-A3Z6-01Z-00-DX2.19C6AA07-5D58-46CD-91D0-90DD5CC84022	TCGA-D8-A3Z6	FALSE	NA	train
TCGA-D8-A3Z6-01Z-00-DX3.66566DB7-661D-4002-90C1-B15BF3425903	TCGA-D8-A3Z6	FALSE	NA	train
TCGA-D8-A4Z1-01Z-00-DX1.D39D38B5-FC9F-4298-8720-016407DC6591	TCGA-D8-A4Z1	FALSE	NA	train
TCGA-D8-A73U-01Z-00-DX1.6ECEF7C0-00CC-4AC2-87BD-DBFB6E0DC042	TCGA-D8-A73U	FALSE	NA	train
TCGA-D8-A73U-01Z-00-DX2.91F571C8-303C-463D-952C-263FAA5097DF	TCGA-D8-A73U	FALSE	NA	train
TCGA-D8-A73W-01Z-00-DX1.2A4B8A37-BE62-42C8-A109-800A7970FF0F	TCGA-D8-A73W	FALSE	NA	train
TCGA-D8-A73W-01Z-00-DX2.EBBBBA5A-AB7C-49EC-9F7F-14248C928F3A	TCGA-D8-A73W	FALSE	NA	train
TCGA-D8-A73X-01Z-00-DX1.5F0DF75C-594C-42DF-BE3F-E00E5E01DCD6	TCGA-D8-A73X	FALSE	NA	train
TCGA-D8-A73X-01Z-00-DX2.1ABCCE71-A70C-48C3-924E-2C8F5F71E269	TCGA-D8-A73X	FALSE	NA	train
TCGA-E2-A105-01Z-00-DX1.192813F9-2D7B-40C7-88D9-BFA939D43FEE	TCGA-E2-A105	FALSE	NA	train
TCGA-E2-A107-01Z-00-DX1.3BFCCC24-7286-488D-A9E9-98E498AD0767	TCGA-E2-A107	FALSE	NA	train
TCGA-E2-A108-01Z-00-DX1.B110ED43-08A4-476A-A658-1CA75F7C0DDE	TCGA-E2-A108	FALSE	NA	train
TCGA-E2-A109-01Z-00-DX1.FCF5E9FC-F9FE-4F5F-96DD-5628E2609BEF	TCGA-E2-A109	FALSE	NA	train
TCGA-E2-A10A-01Z-00-DX1.98B19EF1-0DAE-4DC6-8B0E-963CFABC6724	TCGA-E2-A10A	FALSE	NA	train
TCGA-E2-A10B-01Z-00-DX1.148CFC4B-EE65-4A7E-918F-10C72F37CB0F	TCGA-E2-A10B	FALSE	NA	train
TCGA-E2-A10C-01Z-00-DX1.29A2B20B-29C6-4491-ADAB-0584C772EF25	TCGA-E2-A10C	FALSE	NA	train
TCGA-E2-A10F-01Z-00-DX1.18F9324C-A38F-478E-95DF-B8E172D0DD07	TCGA-E2-A10F	FALSE	NA	train
TCGA-E2-A14N-01Z-00-DX1.15F5644F-CA9F-4688-B56E-BCC00CA4769B	TCGA-E2-A14N	TRUE	NA	train
TCGA-E2-A14O-01Z-00-DX1.432DB252-35D4-4B02-B0A7-39BF85A38F89	TCGA-E2-A14O	FALSE	NA	train
TCGA-E2-A14P-01Z-00-DX1.663B02FF-C64B-41A6-8685-FD61CD76F9C6	TCGA-E2-A14P	FALSE	NA	train
TCGA-E2-A14Q-01Z-00-DX1.C19BA7FD-D986-4E3B-9A79-F3531A78F05D	TCGA-E2-A14Q	FALSE	NA	train
TCGA-E2-A14R-01Z-00-DX1.DDE62ED5-1FC0-4B3B-A874-95C08B33AB20	TCGA-E2-A14R	TRUE	NA	train
TCGA-E2-A14S-01Z-00-DX1.5C332E99-7296-473A-9917-7EFC38A8251D	TCGA-E2-A14S	FALSE	NA	train
TCGA-E2-A14T-01Z-00-DX1.61B4C988-6D75-447B-A5F4-9DE92CEACC9F	TCGA-E2-A14T	FALSE	NA	train
TCGA-E2-A14U-01Z-00-DX1.F788A244-6C96-4CDC-AD9A-157DE951A723	TCGA-E2-A14U	FALSE	NA	train
TCGA-E2-A14V-01Z-00-DX1.D6274B5E-644C-478C-817F-B8BB9262D6F4	TCGA-E2-A14V	FALSE	NA	train
TCGA-E2-A14X-01Z-00-DX1.24ADDA43-F127-4A6B-9AAD-2FAD982A853D	TCGA-E2-A14X	FALSE	NA	train
TCGA-E2-A14Y-01Z-00-DX1.804A22A3-FD8D-4C8A-A766-48D28434DE22	TCGA-E2-A14Y	FALSE	NA	train
TCGA-E2-A14Z-01Z-00-DX1.A1344A78-1842-4578-8CDE-921E50656891	TCGA-E2-A14Z	FALSE	NA	train
TCGA-E2-A150-01Z-00-DX1.55643D23-83E6-4058-8EA5-18AAA8547839	TCGA-E2-A150	FALSE	NA	train
TCGA-E2-A152-01Z-00-DX1.B0860DEB-D34B-4C5D-97F5-C1C646437424	TCGA-E2-A152	FALSE	NA	train
TCGA-E2-A153-01Z-00-DX1.CA994467-E541-4131-A9FC-DCD9944F29C4	TCGA-E2-A153	FALSE	NA	train
TCGA-E2-A154-01Z-00-DX1.01FC9B1A-8ECD-4467-9EDD-0B02E4AEEF72	TCGA-E2-A154	FALSE	NA	train
TCGA-E2-A155-01Z-00-DX1.A5AF232A-61BB-4FDC-ABF9-2FE9BA461BDC	TCGA-E2-A155	FALSE	NA	train
TCGA-E2-A156-01Z-00-DX1.CEF32B4D-A676-4230-992D-45A046E4043A	TCGA-E2-A156	FALSE	NA	train
TCGA-E2-A158-01Z-00-DX1.994C60FE-E651-4224-95E7-4669834F2338	TCGA-E2-A158	TRUE	NA	train
TCGA-E2-A159-01Z-00-DX1.C8DC3356-CAE9-4E7A-AEFF-ABB4BE38192B	TCGA-E2-A159	FALSE	NA	train
TCGA-E2-A15A-01Z-00-DX1.B9D22735-FE9F-46D9-84E6-0C71A1BF84D6	TCGA-E2-A15A	TRUE	NA	train
TCGA-E2-A15C-01Z-00-DX1.26E13415-1D37-43C7-9EBB-4411BE7FCE10	TCGA-E2-A15C	FALSE	NA	train
TCGA-E2-A15D-01Z-00-DX1.AA5AF847-3635-4BAF-AAC3-BADB4A1B2CB1	TCGA-E2-A15D	FALSE	NA	train
TCGA-E2-A15E-06Z-00-DX1.D394A007-91A2-4445-9B4A-1629EE684A51	TCGA-E2-A15E	FALSE	NA	train
TCGA-E2-A15F-01Z-00-DX1.F022214A-3F0C-4DA4-A0EE-735D27480A45	TCGA-E2-A15F	FALSE	NA	train
TCGA-E2-A15G-01Z-00-DX1.BAA5235E-1022-463B-A852-586ED7CA75FF	TCGA-E2-A15G	FALSE	NA	train
TCGA-E2-A15H-01Z-00-DX1.E3A9DFDC-204D-4F03-98D9-97BBBB74E840	TCGA-E2-A15H	FALSE	NA	train
TCGA-E2-A15I-01Z-00-DX1.DFF60A40-B03D-438F-A233-06132A213619	TCGA-E2-A15I	FALSE	NA	train
TCGA-E2-A15J-01Z-00-DX1.BF7901D1-30B1-4A76-B0A5-E9B8B36EF4C9	TCGA-E2-A15J	FALSE	NA	train
TCGA-E2-A15K-01Z-00-DX1.9F424BE2-9BFE-4DFF-8CC9-10D2DADBBEA7	TCGA-E2-A15K	FALSE	NA	train
TCGA-E2-A15L-01Z-00-DX1.626032DC-D396-48E7-B888-DFEBCF7102FF	TCGA-E2-A15L	FALSE	NA	train
TCGA-E2-A15O-01Z-00-DX1.4D0F3975-93EA-4DC2-AD0C-A76A24C3AE0C	TCGA-E2-A15O	FALSE	NA	train
TCGA-E2-A15P-01Z-00-DX1.4C7F95DC-B319-4A78-8F34-8CB9166EA6A8	TCGA-E2-A15P	FALSE	NA	train
TCGA-E2-A15R-01Z-00-DX1.B58D2D9D-05EE-4D66-8DC0-9E5C6AD2E3D3	TCGA-E2-A15R	FALSE	NA	train
TCGA-E2-A15S-01Z-00-DX1.77CFA95F-F1AE-41BD-BAF8-BCA6F0DFA3A3	TCGA-E2-A15S	FALSE	NA	train
TCGA-E2-A15T-01Z-00-DX1.23913E37-53A8-4E11-9B64-CDD016F6D87A	TCGA-E2-A15T	FALSE	NA	train
TCGA-E2-A1AZ-01Z-00-DX1.FE769F5F-385B-4DCF-819A-735C98D84FA8	TCGA-E2-A1AZ	FALSE	NA	train
TCGA-E2-A1B0-01Z-00-DX1.4C50EC91-A62A-450E-88C0-7DCAB8E9724C	TCGA-E2-A1B0	FALSE	NA	train
TCGA-E2-A1B1-01Z-00-DX1.7C8DF153-B09B-44C7-87B8-14591E319354	TCGA-E2-A1B1	FALSE	NA	train
TCGA-E2-A1B4-01Z-00-DX1.E585C4FB-0D3E-4160-8192-53A329648F5C	TCGA-E2-A1B4	FALSE	NA	train
TCGA-E2-A1B5-01Z-00-DX1.AB19FF3D-5C42-4D49-ABEA-D2315709B6EA	TCGA-E2-A1B5	FALSE	NA	train
TCGA-E2-A1B6-01Z-00-DX1.8CD458BE-C4F9-4AF3-A927-18C042E9B4B7	TCGA-E2-A1B6	FALSE	NA	train
TCGA-E2-A1BC-01Z-00-DX1.FD19F2F8-497F-4D7D-97C6-271DC6B75173	TCGA-E2-A1BC	FALSE	NA	train
TCGA-E2-A1BD-01Z-00-DX1.A2AFF7AD-ED47-43E4-87FE-62882BAEB8DA	TCGA-E2-A1BD	FALSE	NA	train
TCGA-E2-A1IE-01Z-00-DX1.D6BF29A7-4FBD-4F7D-B093-991FA0F49FE8	TCGA-E2-A1IE	FALSE	NA	train
TCGA-E2-A1IF-01Z-00-DX1.51F5B0AC-E4D6-439D-8168-34934471FA06	TCGA-E2-A1IF	FALSE	NA	train
TCGA-E2-A1IG-01Z-00-DX1.C894EEA1-708A-4043-8C60-3BCA98AA751E	TCGA-E2-A1IG	FALSE	NA	train
TCGA-E2-A1IH-01Z-00-DX1.816F0C54-D87E-4E23-891B-98169F5B439B	TCGA-E2-A1IH	FALSE	NA	train
TCGA-E2-A1II-01Z-00-DX1.7F782477-0F92-4C57-8735-A1E3F95A6B94	TCGA-E2-A1II	FALSE	NA	train
TCGA-E2-A1IJ-01Z-00-DX1.00093877-7B01-42D3-857C-987BC1F604A3	TCGA-E2-A1IJ	FALSE	NA	train
TCGA-E2-A1IK-01Z-00-DX1.25C554BB-AA90-4FF4-9D68-EEC899B8A27D	TCGA-E2-A1IK	FALSE	NA	train
TCGA-E2-A1IL-01Z-00-DX1.46B6AA99-C7CE-4573-B15D-2C56A708B082	TCGA-E2-A1IL	FALSE	NA	train
TCGA-E2-A1IN-01Z-00-DX1.F63F004F-847D-41B0-BAEF-3189D4965838	TCGA-E2-A1IN	FALSE	NA	train
TCGA-E2-A1IU-01Z-00-DX1.E2F24814-24BA-4158-8841-F27A8E100589	TCGA-E2-A1IU	FALSE	NA	train
TCGA-E2-A1L6-01Z-00-DX1.AFE87067-2BFD-42C2-9334-9DDE8AB61B49	TCGA-E2-A1L6	FALSE	NA	train
TCGA-E2-A1L7-01Z-00-DX1.BE796CD2-2E81-44E8-8CA2-85B4D2A31B64	TCGA-E2-A1L7	TRUE	NA	train
TCGA-E2-A1L8-01Z-00-DX1.842BF73D-2D64-4ABA-880D-DBE8F4C2AA19	TCGA-E2-A1L8	FALSE	NA	train
TCGA-E2-A1L9-01Z-00-DX1.F2CC1036-8EEE-4664-962E-541B8ACB10DE	TCGA-E2-A1L9	FALSE	NA	train
TCGA-E2-A1LA-01Z-00-DX1.AE49E943-B830-4ED9-B09E-E499441BC2EC	TCGA-E2-A1LA	TRUE	NA	train
TCGA-E2-A1LB-01Z-00-DX1.B4AFDB08-BA09-4F6E-806E-4054B790AB8E	TCGA-E2-A1LB	FALSE	NA	train
TCGA-E2-A1LE-01Z-00-DX1.22856B2A-FBAA-4530-AEEC-E8F77BDA7F7F	TCGA-E2-A1LE	FALSE	NA	train
TCGA-E2-A1LG-01Z-00-DX1.8ff0fdd8-e5d5-4ff8-8707-4a760aaa5d36	TCGA-E2-A1LG	FALSE	NA	train
TCGA-E2-A1LH-01Z-00-DX1.F85384B7-1EBF-4F57-A45B-4A668B68E535	TCGA-E2-A1LH	TRUE	NA	train
TCGA-E2-A1LI-01Z-00-DX1.503dd2fa-23ef-4b11-8aab-301e069eaa88	TCGA-E2-A1LI	FALSE	NA	train
TCGA-E2-A1LK-01Z-00-DX1.5EBAA1F4-F1B4-4938-A51F-0246621BB0ED	TCGA-E2-A1LK	FALSE	NA	train
TCGA-E2-A1LL-01Z-00-DX1.D1AA1613-902C-4579-9612-48A76042B0AE	TCGA-E2-A1LL	FALSE	NA	train
TCGA-E2-A1LS-01Z-00-DX1.9a43a58a-df40-4375-8456-ef0071bc9eb9	TCGA-E2-A1LS	FALSE	NA	train
TCGA-E2-A2P5-01Z-00-DX1.375B5E5D-D8D0-425C-9163-6DF26E31BBE1	TCGA-E2-A2P5	FALSE	NA	train
TCGA-E2-A3DX-01Z-00-DX1.75094CA2-CE51-4886-A564-BD10043A6E4C	TCGA-E2-A3DX	FALSE	NA	train
TCGA-E2-A56Z-01Z-00-DX1.EC28E279-B869-4485-A19F-C732D4CCD374	TCGA-E2-A56Z	FALSE	NA	train
TCGA-E2-A570-01Z-00-DX1.64E5F2CA-9396-40DC-A300-04A54657BDE6	TCGA-E2-A570	FALSE	NA	train
TCGA-E2-A572-01Z-00-DX1.7DDF1C25-58E2-4AF9-B831-598222A4E85D	TCGA-E2-A572	FALSE	NA	train
TCGA-E2-A573-01Z-00-DX1.D6633BC2-524D-4153-952F-6B1D8D067370	TCGA-E2-A573	FALSE	NA	train
TCGA-E2-A574-01Z-00-DX1.60341091-B118-4F20-9ADB-FB2886790B0E	TCGA-E2-A574	FALSE	NA	train
TCGA-E2-A576-01Z-00-DX1.2E045763-7EB0-48F5-8C47-E4B84287D739	TCGA-E2-A576	FALSE	NA	train
TCGA-E2-A9RU-01Z-00-DX1.A06BE284-B9DC-4B45-A202-A9D027AEEDD9	TCGA-E2-A9RU	FALSE	NA	train
TCGA-E9-A1N3-01Z-00-DX1.608fb360-17bf-4f85-b090-b8fc867831a3	TCGA-E9-A1N3	FALSE	NA	train
TCGA-E9-A1N4-01Z-00-DX1.71c8d4a5-ec99-4012-9fe2-ddb3349ad5bc	TCGA-E9-A1N4	FALSE	NA	train
TCGA-E9-A1N5-01Z-00-DX1.94DE7B4B-3798-4CC2-8A64-77796A58821A	TCGA-E9-A1N5	FALSE	NA	train
TCGA-E9-A1N8-01Z-00-DX1.1243AB1C-75A3-4A5E-9674-53992E6DD377	TCGA-E9-A1N8	FALSE	NA	train
TCGA-E9-A1N9-01Z-00-DX1.982C83A6-0E06-47B3-A7C7-1773A2CD1771	TCGA-E9-A1N9	FALSE	NA	train
TCGA-E9-A1NC-01Z-00-DX1.20edf036-8ba6-4187-a74c-124fc39f5aa1	TCGA-E9-A1NC	TRUE	NA	train
TCGA-E9-A1ND-01Z-00-DX1.5C2F5250-A3B2-4B97-9E11-56CF3C7CA2DB	TCGA-E9-A1ND	TRUE	NA	train
TCGA-E9-A1NE-01Z-00-DX1.f332124a-cdab-4ab5-82d1-4b8b7f3c9821	TCGA-E9-A1NE	FALSE	NA	train
TCGA-E9-A1NF-01Z-00-DX1.08779060-F710-45CB-A016-56D3C5B745E0	TCGA-E9-A1NF	FALSE	NA	train
TCGA-E9-A1NG-01Z-00-DX1.30d2a611-21ad-4ba0-a03c-31f36ecb83d5	TCGA-E9-A1NG	FALSE	NA	train
TCGA-E9-A1NH-01Z-00-DX1.20FF11B7-DAF0-41C2-B7C5-449BA5268EC0	TCGA-E9-A1NH	FALSE	NA	train
TCGA-E9-A1NI-01Z-00-DX1.AF90ACEF-EDED-40E6-955B-80ACC49778F9	TCGA-E9-A1NI	FALSE	NA	train
TCGA-E9-A1QZ-01Z-00-DX1.CDAECCA9-4F09-491F-A975-B775D47E46F0	TCGA-E9-A1QZ	FALSE	NA	train
TCGA-E9-A1R0-01Z-00-DX1.187C58EA-132E-4B3C-BAD0-7F59101D5C4D	TCGA-E9-A1R0	FALSE	NA	train
TCGA-E9-A1R2-01Z-00-DX1.5529C856-4F4F-4F17-94A2-5CEF94A940EB	TCGA-E9-A1R2	FALSE	NA	train
TCGA-E9-A1R3-01Z-00-DX1.779642c7-b3b0-4ff2-af97-201d4bcfc197	TCGA-E9-A1R3	FALSE	NA	train
TCGA-E9-A1R4-01Z-00-DX1.B04D5A22-8CE5-49FD-8510-14444F46894D	TCGA-E9-A1R4	FALSE	NA	train
TCGA-E9-A1R5-01Z-00-DX1.b870d5eb-6259-4b49-86e4-569a9e32ecd5	TCGA-E9-A1R5	FALSE	NA	train
TCGA-E9-A1R6-01Z-00-DX1.59770592-498A-47EA-AE32-42AC1D8E99BE	TCGA-E9-A1R6	FALSE	NA	train
TCGA-E9-A1R7-01Z-00-DX1.af9ff432-440e-44ac-bc33-298f5db9a706	TCGA-E9-A1R7	FALSE	NA	train
TCGA-E9-A1RA-01Z-00-DX1.E1C527C3-EDF2-442A-80FE-3E3AFBC5EF5A	TCGA-E9-A1RA	FALSE	NA	train
TCGA-E9-A1RB-01Z-00-DX1.845074ea-43bc-4752-9dc0-fca72d2ab5de	TCGA-E9-A1RB	FALSE	NA	train
TCGA-E9-A1RC-01Z-00-DX1.8e1008da-b17b-4096-a070-f536fe8ce52d	TCGA-E9-A1RC	FALSE	NA	train
TCGA-E9-A1RD-01Z-00-DX1.34083668-cbd2-4610-b857-d50ee9f3e5bd	TCGA-E9-A1RD	FALSE	NA	train
TCGA-E9-A1RE-01Z-00-DX1.fd100503-ba95-4af8-8e59-689b2cea145c	TCGA-E9-A1RE	FALSE	NA	train
TCGA-E9-A1RG-01Z-00-DX1.044C235A-75AE-4C7D-AC7F-56C8E64354AA	TCGA-E9-A1RG	FALSE	NA	train
TCGA-E9-A1RH-01Z-00-DX1.CC9CEDCC-7BF2-4C96-A0F1-C98071DA2CD3	TCGA-E9-A1RH	TRUE	NA	train
TCGA-E9-A1RI-01Z-00-DX1.3259644B-0888-4B18-B16F-397D55167EAD	TCGA-E9-A1RI	FALSE	NA	train
TCGA-E9-A226-01Z-00-DX1.14f1f4c7-4e6e-4574-af20-60d2ab511b2a	TCGA-E9-A226	FALSE	NA	train
TCGA-E9-A227-01Z-00-DX1.823062BF-3444-489B-AF91-AAD4ECAA1DC7	TCGA-E9-A227	FALSE	NA	train
TCGA-E9-A228-01Z-00-DX1.adbeed20-3b14-44fe-a98a-3bf7cecea30a	TCGA-E9-A228	FALSE	NA	train
TCGA-E9-A229-01Z-00-DX1.5B448B88-DA0C-44FF-87B3-20649A4A26FE	TCGA-E9-A229	FALSE	NA	train
TCGA-E9-A22A-01Z-00-DX1.d986c9eb-2c54-4663-a54b-04c0756db6db	TCGA-E9-A22A	FALSE	NA	train
TCGA-E9-A22B-01Z-00-DX1.01692f98-bd7c-4b02-990c-53560276baa0	TCGA-E9-A22B	FALSE	NA	train
TCGA-E9-A22D-01Z-00-DX1.b2867437-0add-4b7d-8002-fb09ed961942	TCGA-E9-A22D	FALSE	NA	train
TCGA-E9-A22E-01Z-00-DX1.3d5b1ba6-466f-4852-b1fc-bc29ef3be9a2	TCGA-E9-A22E	TRUE	NA	train
TCGA-E9-A22H-01Z-00-DX1.0ee39fd1-b077-40ea-bd0d-8a3db474fdd5	TCGA-E9-A22H	FALSE	NA	train
TCGA-E9-A243-01Z-00-DX1.9A3B34E5-25EF-4243-8680-FABF2F1CCDA9	TCGA-E9-A243	TRUE	NA	train
TCGA-E9-A244-01Z-00-DX1.4FDAA892-9DBF-4E5D-89F3-2A84C8AC8F0A	TCGA-E9-A244	TRUE	NA	train
TCGA-E9-A245-01Z-00-DX1.648850D5-EB80-4FBE-8507-32313FAD1060	TCGA-E9-A245	FALSE	NA	train
TCGA-E9-A247-01Z-00-DX1.3B2DF1CB-054A-44C4-9AD5-D8FA6D386A93	TCGA-E9-A247	FALSE	NA	train
TCGA-E9-A248-01Z-00-DX1.C991932F-39D4-4F2C-91C3-CE12B5BAEDB1	TCGA-E9-A248	FALSE	NA	train
TCGA-E9-A249-01Z-00-DX1.CA244384-FD89-44F6-8F94-A060A4C241CA	TCGA-E9-A249	FALSE	NA	train
TCGA-E9-A24A-01Z-00-DX1.F0342837-5750-4172-B60D-5F902E2A02FD	TCGA-E9-A24A	FALSE	NA	train
TCGA-E9-A295-01Z-00-DX1.ED6CC024-56E7-45A9-B41F-F84550A899F7	TCGA-E9-A295	FALSE	NA	train
TCGA-E9-A2JS-01Z-00-DX1.445BA2F8-3A4A-49D2-8D41-4ACFD32F2074	TCGA-E9-A2JS	FALSE	NA	train
TCGA-E9-A2JT-01Z-00-DX1.49C2B936-3B1A-4014-8B43-26D483DEF53A	TCGA-E9-A2JT	FALSE	NA	train
TCGA-E9-A3HO-01Z-00-DX1.8C897764-4CD4-40DE-9F8B-7F1BE5FF89C7	TCGA-E9-A3HO	TRUE	NA	train
TCGA-E9-A3Q9-01Z-00-DX1.2D0CA5D4-CCE5-4647-BFB3-D5359F53DA83	TCGA-E9-A3Q9	FALSE	NA	train
TCGA-E9-A3QA-01Z-00-DX1.9D664AF3-9ABD-4EED-B826-4C4FBFC33F3E	TCGA-E9-A3QA	FALSE	NA	train
TCGA-E9-A3X8-01Z-00-DX1.D1532F80-F5F8-47AF-8A1B-B59E345F5D70	TCGA-E9-A3X8	FALSE	NA	train
TCGA-E9-A54X-01Z-00-DX1.9BF3DE15-FA5A-459D-9B2E-8EB92F34228D	TCGA-E9-A54X	FALSE	NA	train
TCGA-E9-A54Y-01Z-00-DX1.5FD70369-6514-4E5E-8BEF-65DAC5671E1A	TCGA-E9-A54Y	FALSE	NA	train
TCGA-E9-A5FK-01Z-00-DX1.3F002C99-B4CA-4068-A816-EAC370A2E8C4	TCGA-E9-A5FK	FALSE	NA	train
TCGA-E9-A5FL-01Z-00-DX1.FB810D6A-303E-45DF-BEF1-D9CE83B4417E	TCGA-E9-A5FL	TRUE	NA	train
TCGA-E9-A5UO-01Z-00-DX1.96BFEB0C-86DB-4D3B-9364-C708937219B2	TCGA-E9-A5UO	FALSE	NA	train
TCGA-E9-A5UP-01Z-00-DX1.135466CC-601C-48B2-935D-42F8D7C4CDF7	TCGA-E9-A5UP	FALSE	NA	train
TCGA-E9-A6HE-01Z-00-DX1.97514DBA-9BC0-4554-9A43-99C48C6B953A	TCGA-E9-A6HE	FALSE	NA	train
TCGA-EW-A1IW-01Z-00-DX1.0DE87057-951F-4887-A2D5-485736D66E4E	TCGA-EW-A1IW	FALSE	NA	train
TCGA-EW-A1IX-01Z-00-DX1.72AE0E0F-B213-454F-8275-76A7C43FAB86	TCGA-EW-A1IX	FALSE	NA	train
TCGA-EW-A1IY-01Z-00-DX1.3FD00274-C2CD-491A-915B-23FD535A4723	TCGA-EW-A1IY	FALSE	NA	train
TCGA-EW-A1IZ-01Z-00-DX1.81D5544E-0A7D-4A92-A3B0-4F22CFB8BBB2	TCGA-EW-A1IZ	FALSE	NA	train
TCGA-EW-A1J1-01Z-00-DX1.FFC2D5DB-E6D0-4143-A1E7-0A2027846C8C	TCGA-EW-A1J1	FALSE	NA	train
TCGA-EW-A1J2-01Z-00-DX1.F1D8E593-2DF4-44C3-873D-FD3C910011E4	TCGA-EW-A1J2	FALSE	NA	train
TCGA-EW-A1J3-01Z-00-DX1.F736F6F4-0859-439A-A417-98B520C8D65A	TCGA-EW-A1J3	FALSE	NA	train
TCGA-EW-A1J5-01Z-00-DX1.FFE303B1-7F36-4276-B931-C2A6B2CBD1F2	TCGA-EW-A1J5	FALSE	NA	train
TCGA-EW-A1J6-01Z-00-DX1.F668E978-13B6-4284-9522-37C65C57A21A	TCGA-EW-A1J6	FALSE	NA	train
TCGA-EW-A1OV-01Z-00-DX1.93698123-5B34-4163-848B-2D75A5F7B001	TCGA-EW-A1OV	FALSE	NA	train
TCGA-EW-A1OX-01Z-00-DX1.9B19CBEE-E592-4A4D-839F-CECDCA20F4B1	TCGA-EW-A1OX	FALSE	NA	train
TCGA-EW-A1OY-01Z-00-DX1.42AF5C9A-A90F-4A58-B5D4-B615F8CD4333	TCGA-EW-A1OY	FALSE	NA	train
TCGA-EW-A1P0-01Z-00-DX1.6C75EEBD-CE05-4DE2-8C43-8B6435F1379F	TCGA-EW-A1P0	FALSE	NA	train
TCGA-EW-A1P1-01Z-00-DX1.4B670029-4B3B-4D76-8EA4-F4F29EEF9E37	TCGA-EW-A1P1	FALSE	NA	train
TCGA-EW-A1P3-01Z-00-DX1.EF69B964-57D6-4F8E-A183-A3022AF6E835	TCGA-EW-A1P3	FALSE	NA	train
TCGA-EW-A1P4-01Z-00-DX1.3E9AE553-83D4-4B09-AB7F-D096BCE3BC4D	TCGA-EW-A1P4	TRUE	NA	train
TCGA-EW-A1P5-01Z-00-DX1.B0D59A56-116E-48B3-BC90-237EA4B3F95B	TCGA-EW-A1P5	FALSE	NA	train
TCGA-EW-A1P6-01Z-00-DX1.A8024C26-6336-4858-88FD-5679795899BA	TCGA-EW-A1P6	FALSE	NA	train
TCGA-EW-A1P7-01Z-00-DX1.97575C9F-C318-45A5-A4B7-1A902B93FA3F	TCGA-EW-A1P7	FALSE	NA	train
TCGA-EW-A1P8-01Z-00-DX1.E9852193-8CDD-49EF-B49B-DA6931198F0D	TCGA-EW-A1P8	FALSE	NA	train
TCGA-EW-A1PA-01Z-00-DX1.03B033F8-62C0-49E1-BDEA-C5217AB3460A	TCGA-EW-A1PA	FALSE	NA	train
TCGA-EW-A1PB-01Z-00-DX1.B2E9B88F-C371-4821-9B7B-8A63BB120D95	TCGA-EW-A1PB	TRUE	NA	train
TCGA-EW-A1PC-01Z-00-DX1.45369705-AD49-419F-A0F0-EC51473BBAB9	TCGA-EW-A1PC	FALSE	NA	train
TCGA-EW-A1PD-01Z-00-DX1.6F6A0122-A50B-4D00-9A3F-7A2502D44E38	TCGA-EW-A1PD	TRUE	NA	train
TCGA-EW-A1PE-01Z-00-DX1.8EF56824-0B37-4AD1-AF3E-7988FCBEF773	TCGA-EW-A1PE	FALSE	NA	train
TCGA-EW-A1PG-01Z-00-DX1.A31B2048-D04D-467C-A9E4-6A63942A58C6	TCGA-EW-A1PG	FALSE	NA	train
TCGA-EW-A1PH-01Z-00-DX1.77e0f907-fe59-4dc2-b582-6f10330a9c01	TCGA-EW-A1PH	FALSE	NA	train
TCGA-EW-A2FR-01Z-00-DX1.FF521BBF-F5BA-4B03-9CA1-101A337F4B45	TCGA-EW-A2FR	FALSE	NA	train
TCGA-EW-A2FS-01Z-00-DX1.A01C9183-2AC8-456A-B5A6-85C5BB0361D8	TCGA-EW-A2FS	FALSE	NA	train
TCGA-EW-A2FV-01Z-00-DX1.0C59AC06-DD9B-413A-8A03-B71774F662FA	TCGA-EW-A2FV	FALSE	NA	train
TCGA-EW-A2FW-01Z-00-DX1.4F948681-81F3-46C5-A4E8-FDE8A4116F7A	TCGA-EW-A2FW	FALSE	NA	train
TCGA-EW-A423-01Z-00-DX1.31502D62-9C83-4A9C-9682-05A185486EAA	TCGA-EW-A423	FALSE	NA	train
TCGA-EW-A423-01Z-00-DX2.5EF1CF39-600A-4ED3-A5A2-AF4435A5F8B5	TCGA-EW-A423	FALSE	NA	train
TCGA-EW-A6S9-01Z-00-DX1.4A8CD2D4-D528-465C-82DC-9CAE35DD424B	TCGA-EW-A6S9	FALSE	NA	train
TCGA-EW-A6SA-01Z-00-DX1.DE032DD7-169D-4AA2-A4E0-1EFC158431FA	TCGA-EW-A6SA	FALSE	NA	train
TCGA-EW-A6SB-01Z-00-DX1.D56E1922-01A9-4AEE-AB95-D69447DD13EE	TCGA-EW-A6SB	FALSE	NA	train
TCGA-EW-A6SC-01Z-00-DX1.C2D50E7C-3AD0-4038-9A1C-CAE54A3FBE2F	TCGA-EW-A6SC	FALSE	NA	train
TCGA-EW-A6SD-01Z-00-DX1.32D8240E-2076-492B-BB95-300A9FCA96E7	TCGA-EW-A6SD	FALSE	NA	train
TCGA-GI-A2C8-01Z-00-DX1.09BD8AC9-645A-4C8B-9B36-77D833BDBA09	TCGA-GI-A2C8	TRUE	NA	train
TCGA-GM-A2D9-01Z-00-DX1.AF4BF2DD-05FB-400B-A1BC-6E7C9B9DDF05	TCGA-GM-A2D9	FALSE	NA	train
TCGA-GM-A2DA-01Z-00-DX1.6E409F88-F654-48C8-A753-BB054037BE16	TCGA-GM-A2DA	FALSE	NA	train
TCGA-GM-A2DC-01Z-00-DX1.39F956BB-52D0-4385-9923-4D7D36D78862	TCGA-GM-A2DC	FALSE	NA	train
TCGA-GM-A2DD-01Z-00-DX1.01332FF3-7488-41B7-A515-7841715DE92B	TCGA-GM-A2DD	FALSE	NA	train
TCGA-GM-A2DF-01Z-00-DX1.CD0BE6D7-2DB3-4193-84CC-F9BE7BF18CC2	TCGA-GM-A2DF	FALSE	NA	train
TCGA-GM-A2DI-01Z-00-DX1.5E9715EA-9D2B-49D0-8F1D-972CF24B1960	TCGA-GM-A2DI	FALSE	NA	train
TCGA-GM-A2DK-01Z-00-DX1.4F81A585-9549-454C-8E15-2E4545795460	TCGA-GM-A2DK	FALSE	NA	train
TCGA-GM-A2DL-01Z-00-DX1.1CE6992E-B1CE-45AB-B2EB-75338B6FEE9D	TCGA-GM-A2DL	FALSE	NA	train
TCGA-GM-A2DM-01Z-00-DX1.652038F4-C370-40EB-A545-51062783C74C	TCGA-GM-A2DM	FALSE	NA	train
TCGA-GM-A2DN-01Z-00-DX1.593003B0-BA87-486B-B472-D6B85867D54D	TCGA-GM-A2DN	FALSE	NA	train
TCGA-GM-A2DO-01Z-00-DX1.60817A51-93B7-483D-ABC9-8ED6341C6660	TCGA-GM-A2DO	FALSE	NA	train
TCGA-GM-A3NW-01Z-00-DX1.3B0324F0-4007-4390-AF26-3789A50684E5	TCGA-GM-A3NW	FALSE	NA	train
TCGA-GM-A3NY-01Z-00-DX1.BEED8B8F-5A1B-4CE2-BB5D-A7ED40551AE4	TCGA-GM-A3NY	FALSE	NA	train
TCGA-GM-A3XG-01Z-00-DX1.68FFB600-8573-451F-8100-D11DB091F457	TCGA-GM-A3XG	FALSE	NA	train
TCGA-GM-A3XN-01Z-00-DX1.49F5C8AC-0328-4BC2-9FE2-E7150B7A42E2	TCGA-GM-A3XN	FALSE	NA	train
TCGA-GM-A4E0-01Z-00-DX1.55A5D765-AA35-4052-9185-6872B580F0F6	TCGA-GM-A4E0	FALSE	NA	train
TCGA-HN-A2OB-01Z-00-DX1.14F1FBFB-4540-43CE-9D79-5BC628640424	TCGA-HN-A2OB	FALSE	NA	train
TCGA-JL-A3YX-01Z-00-DX1.0FE8F389-F79A-4CF8-A83C-420380A02552	TCGA-JL-A3YX	FALSE	NA	train
TCGA-LD-A66U-01Z-00-DX1.AEC25C62-0519-47ED-A85B-2A964BA2BA87	TCGA-LD-A66U	FALSE	NA	train
TCGA-LD-A74U-01Z-00-DX1.F3C1EBBB-4AED-49A9-A8D2-B6145E162BE4	TCGA-LD-A74U	FALSE	NA	train
TCGA-LD-A7W5-01Z-00-DX1.C9920081-C2FE-461E-AEF8-625D4A95BE2F	TCGA-LD-A7W5	FALSE	NA	train
TCGA-LD-A7W6-01Z-00-DX1.3E125146-B447-4973-AE09-6D374970B46C	TCGA-LD-A7W6	FALSE	NA	train
TCGA-LD-A9QF-01Z-00-DX1.092108DF-1A60-459E-ACE6-5A71826A98D1	TCGA-LD-A9QF	FALSE	NA	train
TCGA-LL-A440-01Z-00-DX1.6E031FD6-236C-49FA-B920-4CB120C59037	TCGA-LL-A440	FALSE	NA	train
TCGA-LL-A50Y-01Z-00-DX1.7F08413F-2C59-4322-9296-84F8CD3DF619	TCGA-LL-A50Y	FALSE	NA	train
TCGA-LL-A5YL-01Z-00-DX1.164C74AB-87D5-46CC-9D96-33FE1F88DC80	TCGA-LL-A5YL	FALSE	NA	train
TCGA-LL-A5YM-01Z-00-DX1.2B8904A9-6A45-4FFD-AF15-EB81773E5B79	TCGA-LL-A5YM	FALSE	NA	train
TCGA-LL-A5YN-01Z-00-DX1.F221939B-3680-4B95-93A9-BE8599550E87	TCGA-LL-A5YN	FALSE	NA	train
TCGA-LL-A5YO-01Z-00-DX1.B5B6DFDB-1020-41FF-AA50-9C633E17DE5F	TCGA-LL-A5YO	FALSE	NA	train
TCGA-LL-A5YP-01Z-00-DX1.ADA978DF-6625-4C4D-AE0C-F589B2BA4897	TCGA-LL-A5YP	TRUE	NA	train
TCGA-LL-A6FP-01Z-00-DX1.6261398A-7288-4924-BBE2-FC1949256E40	TCGA-LL-A6FP	FALSE	NA	train
TCGA-LL-A6FQ-01Z-00-DX1.D4FEEC16-FC67-4C4A-A4B1-F8BA34ECBCBD	TCGA-LL-A6FQ	FALSE	NA	train
TCGA-LL-A6FR-01Z-00-DX1.107010FD-8EDD-406D-B4DE-DEC9E85576FF	TCGA-LL-A6FR	FALSE	NA	train
TCGA-LL-A73Y-01Z-00-DX1.50C20931-3AA9-40B4-8A73-56B1976423A8	TCGA-LL-A73Y	FALSE	NA	train
TCGA-LL-A73Z-01Z-00-DX1.C010142E-29C0-411D-9E0E-4B7D8A4C09BF	TCGA-LL-A73Z	FALSE	NA	train
TCGA-LL-A740-01Z-00-DX1.757D94A5-EF0F-4A0E-99A9-8809B66438DA	TCGA-LL-A740	FALSE	NA	train
TCGA-LL-A9Q3-01Z-00-DX1.94FA76F5-008A-401B-BFDC-817804BAE5F6	TCGA-LL-A9Q3	FALSE	NA	train
TCGA-LQ-A4E4-01Z-00-DX1.CF422C39-614F-4F14-813B-95BB7B171977	TCGA-LQ-A4E4	FALSE	NA	train
TCGA-MS-A51U-01Z-00-DX1.490DE85A-ECE5-4E2A-9657-841BE6FFCCA0	TCGA-MS-A51U	FALSE	NA	train
TCGA-OK-A5Q2-01Z-00-DX1.0D169898-37C6-44CA-AC87-27887123AA6F	TCGA-OK-A5Q2	FALSE	NA	train
TCGA-OK-A5Q2-01Z-00-DX2.C828A160-87DF-4625-A8C5-2057F61D54F4	TCGA-OK-A5Q2	FALSE	NA	train
TCGA-OK-A5Q2-01Z-00-DX3.5F9215C3-E407-46F8-968E-503D7D14605C	TCGA-OK-A5Q2	FALSE	NA	train
TCGA-OK-A5Q2-01Z-00-DX4.83B45D6C-E350-4436-812F-4155D9F7D331	TCGA-OK-A5Q2	FALSE	NA	train
TCGA-OL-A5D6-01Z-00-DX1.6B11331B-4A0D-4E13-B054-A5C7A6FC3AAC	TCGA-OL-A5D6	FALSE	NA	train
TCGA-OL-A5D7-01Z-00-DX1.A4A45393-9AE1-4370-8B92-CB85CDB04934	TCGA-OL-A5D7	FALSE	NA	train
TCGA-OL-A5D8-01Z-00-DX1.C0A75731-1DDC-4FAF-A2C5-2E2ECB23DC13	TCGA-OL-A5D8	FALSE	NA	train
TCGA-OL-A5DA-01Z-00-DX1.1B1E9CC4-7B42-43BB-A1D7-A26F1D1F8557	TCGA-OL-A5DA	FALSE	NA	train
TCGA-OL-A66H-01Z-00-DX1.E54AF3FA-E59E-404C-BB83-A6FC6FC9B312	TCGA-OL-A66H	FALSE	NA	train
TCGA-OL-A66I-01Z-00-DX1.8CE9DCAB-98D3-4163-94AC-1557D86C1E25	TCGA-OL-A66I	FALSE	NA	train
TCGA-OL-A66J-01Z-00-DX1.661F7F70-E4D4-4875-B8C4-556F7927F3BA	TCGA-OL-A66J	FALSE	NA	train
TCGA-OL-A66K-01Z-00-DX1.C1DC85F1-4FAE-4411-9886-11DCB5E70CC3	TCGA-OL-A66K	FALSE	NA	train
TCGA-OL-A66L-01Z-00-DX1.E01BA275-57A5-49DF-9376-1AD0BDFFF7E2	TCGA-OL-A66L	FALSE	NA	train
TCGA-OL-A66N-01Z-00-DX1.ABDA3014-7B3A-4D48-A415-CB9608491ECB	TCGA-OL-A66N	FALSE	NA	train
TCGA-OL-A66O-01Z-00-DX1.5F1E4C60-5CE8-41B4-A94D-4AA80D9253F9	TCGA-OL-A66O	FALSE	NA	train
TCGA-OL-A66P-01Z-00-DX1.5ADD0D6D-37C6-4BC9-8C2B-64DB18BE99B3	TCGA-OL-A66P	TRUE	NA	train
TCGA-OL-A6VO-01Z-00-DX1.291D54D6-EBAF-4622-BD42-97AA5997F014	TCGA-OL-A6VO	FALSE	NA	train
TCGA-OL-A97C-01Z-00-DX1.BDEEDEE2-6D07-4046-A8A9-D6FF8F337393	TCGA-OL-A97C	FALSE	NA	train
TCGA-PE-A5DC-01Z-00-DX1.8E6953AD-C14A-43F5-B062-E31AB13C7BDF	TCGA-PE-A5DC	TRUE	NA	train
TCGA-PE-A5DD-01Z-00-DX1.E1EF11EC-B87B-49DE-A544-2E162F9AE789	TCGA-PE-A5DD	FALSE	NA	train
TCGA-PE-A5DE-01Z-00-DX1.88B354F2-5485-44AA-A057-89E40B988F69	TCGA-PE-A5DE	FALSE	NA	train
TCGA-PL-A8LX-01A-01-DX1.9646D69F-A764-4246-9243-67A63006DE96	TCGA-PL-A8LX	FALSE	NA	train
TCGA-PL-A8LX-01A-02-DX2.84DA8B75-1196-4704-B6B2-C5E7BF645E95	TCGA-PL-A8LX	FALSE	NA	train
TCGA-PL-A8LY-01A-01-DX1.32047D5E-8A42-480A-B2B8-A56B47B949FD	TCGA-PL-A8LY	FALSE	NA	train
TCGA-PL-A8LY-01A-02-DX2.6F9520F1-3210-4A96-81C2-A14424F650D1	TCGA-PL-A8LY	FALSE	NA	train
TCGA-S3-A6ZF-01Z-00-DX1.E50205A0-63CA-49DE-8831-2A8916DEF403	TCGA-S3-A6ZF	FALSE	NA	train
TCGA-S3-A6ZG-01Z-00-DX1.659A0BFB-D99B-474F-B4C2-6590C9161BD1	TCGA-S3-A6ZG	FALSE	NA	train
TCGA-S3-A6ZH-01Z-00-DX1.E728FF79-4921-436F-BFF5-5B782C0EEB9A	TCGA-S3-A6ZH	FALSE	NA	train
TCGA-S3-AA0Z-01Z-00-DX1.4D96156A-4067-41F2-90B8-41EF7ED794CF	TCGA-S3-AA0Z	FALSE	NA	train
TCGA-S3-AA12-01Z-00-DX1.2A991B9F-E7E6-410B-B0BF-635E3CC40C7E	TCGA-S3-AA12	FALSE	NA	train
TCGA-S3-AA12-01Z-00-DX2.4F0A4F18-41C7-4497-A7B8-5DCE610E08AD	TCGA-S3-AA12	FALSE	NA	train
TCGA-S3-AA15-01Z-00-DX1.A2456A4A-E6E8-4429-8F09-B997AA497BB0	TCGA-S3-AA15	FALSE	NA	train
TCGA-S3-AA15-01Z-00-DX2.915A4F90-25CB-4535-99C7-D0D0CFC90412	TCGA-S3-AA15	FALSE	NA	train
TCGA-W8-A86G-01Z-00-DX2.DEC2CC1C-3662-43C6-A5CB-EC94B343FA3D	TCGA-W8-A86G	FALSE	NA	train
TCGA-WT-AB41-01Z-00-DX1.75BDFDF2-CD87-46D1-B32C-725741CB02BE	TCGA-WT-AB41	FALSE	NA	train
TCGA-WT-AB44-01Z-00-DX1.B6ECEA7C-DA26-4B34-88CE-6834631DFA35	TCGA-WT-AB44	FALSE	NA	train
TCGA-XX-A89A-01Z-00-DX1.671E2AD6-4D1A-4579-88C1-5B0B15818126	TCGA-XX-A89A	FALSE	NA	train
TCGA-Z7-A8R5-01Z-00-DX1.3BDB407F-514C-4131-B058-FA1E69154276	TCGA-Z7-A8R5	FALSE	NA	train

## Sheet: RNN_validation
slide	sample	mutpat.SBS3	H2	HRD	p0	p1	st
TCGA-A1-A0SP-01Z-00-DX1.20D689C6-EFA5-4694-BE76-24475A89ACC0	TCGA-A1-A0SP	2.55e-4	33.51	FALSE	-0.43040233850479126	-0.36922135949134827	FP
TCGA-A2-A0D0-01Z-00-DX1.4FF6B8E5-703B-400F-920A-104F56E0F874	TCGA-A2-A0D0	5.34e-4	71.54	TRUE	-0.4090442657470703	-0.472896009683609	FN
TCGA-A2-A0D3-01Z-00-DX1.D18CE1C0-291D-41C1-8F71-2A0551F8C661	TCGA-A2-A0D3	5.600000000000001e-5	0	FALSE	0.18816854059696198	-0.24390137195587158	TN
TCGA-A2-A0EQ-01Z-00-DX1.5FCD8890-4594-4BE2-93B1-B8F698BFD2A0	TCGA-A2-A0EQ	3.99e-4	42.12	FALSE	-0.3163742125034332	-0.5612271428108215	TN
TCGA-A2-A0ES-01Z-00-DX1.5652EE30-48C1-4EC1-AD77-8C72DFCB9A97	TCGA-A2-A0ES	6.500000000000001e-5	5.48	FALSE	0.20285038650035858	-0.16612760722637177	TN
TCGA-A2-A0YH-01Z-00-DX1.FBA5E711-8275-45B3-BC20-5A786EE23548	TCGA-A2-A0YH	2.02e-4	17.03	FALSE	-0.31392836570739746	-0.3207778334617615	TN
TCGA-A2-A0YT-01Z-00-DX1.63CA3E36-B3E4-4D3F-9F80-2703970DBE5B	TCGA-A2-A0YT	2.38e-4	18.58	FALSE	-0.21090278029441833	-0.40985146164894104	TN
TCGA-A2-A4S3-01Z-00-DX1.50699E65-E536-4C9B-93A7-4C9894624A29	TCGA-A2-A4S3	4.35e-4	32.99	TRUE	-0.7880892157554626	-0.4572390019893646	TP
TCGA-A7-A0CD-01Z-00-DX1.F045B9C8-049C-41BF-8432-EF89F236D34D	TCGA-A7-A0CD	1.03e-4	17.54	FALSE	0.05149872601032257	-0.41057583689689636	TN
TCGA-A7-A0CD-01Z-00-DX2.609CED8D-5947-4753-A75B-73A8343B47EC	TCGA-A7-A0CD	1.03e-4	17.54	FALSE	-0.2065042108297348	-0.2757050395011902	TN
TCGA-A7-A0CG-01Z-00-DX1.D77019C2-96B1-4EF5-A61E-5F2D5B8D9852	TCGA-A7-A0CG	1.14e-4	10.15	FALSE	-0.06682559847831726	-0.5453576445579529	TN
TCGA-A7-A0CG-01Z-00-DX2.81138E90-373A-4C12-B9CA-6EEF5F84A5B5	TCGA-A7-A0CG	1.14e-4	10.15	FALSE	-0.026642072945833206	-0.2027837187051773	TN
TCGA-A7-A4SE-01Z-00-DX1.16BC8401-E40E-4A1A-9BD9-12735C9AE3F6	TCGA-A7-A4SE	0.001478	49.21	TRUE	-0.086944080889225	-0.6931637525558472	FN
TCGA-A7-A6VV-01Z-00-DX1.07AE0E16-A883-4C86-BC74-4E13081175F2	TCGA-A7-A6VV	1.68e-4	NaN	FALSE	-0.2777026295661926	-0.2987649738788605	TN
TCGA-A7-A6VV-01Z-00-DX2.4C2BF8C1-CC84-4A6E-BC0F-430BC8BE6B26	TCGA-A7-A6VV	1.68e-4	NaN	FALSE	0.06714257597923279	-0.5319165587425232	TN
TCGA-A8-A06T-01Z-00-DX1.BA8B8FC3-6169-48C1-BE1F-37F140CB4D3B	TCGA-A8-A06T	1.05e-4	5.91	FALSE	-0.4333881139755249	-0.3184317648410797	FP
TCGA-A8-A06X-01Z-00-DX1.21F19EDD-ABCB-4398-B210-D795BB7A34E3	TCGA-A8-A06X	0.0017010000000000007	186.11	TRUE	-0.8782122731208801	0.11629308760166168	TP
TCGA-A8-A06Z-01Z-00-DX1.2BC8B71D-E01B-4CC1-B5E7-09BB54A5E1F8	TCGA-A8-A06Z	6.68e-4	89.16	TRUE	-0.3110772967338562	-0.15744048357009888	TP
TCGA-A8-A07E-01Z-00-DX1.AC684481-979A-46F9-91D7-C56CE85992F2	TCGA-A8-A07E	5.8e-5	0.9	FALSE	0.0038469284772872925	-0.2390614151954651	TN
TCGA-A8-A08F-01Z-00-DX1.9D2222F6-1425-46FD-BC94-728EF835FAC2	TCGA-A8-A08F	9.9e-4	114.93	TRUE	-0.2733798027038574	-0.19752736389636993	TP
TCGA-A8-A08L-01Z-00-DX1.0FC652B1-336D-4198-93FE-58D2214866D3	TCGA-A8-A08L	0.001087	116.88	TRUE	-0.21202342212200165	-0.4004673957824707	FN
TCGA-A8-A08X-01Z-00-DX1.01FB49CC-6B8E-4317-8C42-6B6D81187A40	TCGA-A8-A08X	1.04e-4	16.53	FALSE	-0.4579423666000366	-0.11398394405841827	FP
TCGA-A8-A09M-01Z-00-DX1.E2CEA8B5-C86D-4873-BE67-359FBEECCA09	TCGA-A8-A09M	0.001049	139.75	TRUE	-0.06508726626634598	-0.0032698139548301697	TP
TCGA-A8-A09N-01Z-00-DX1.A0E4EF10-5BFF-46A0-94C7-578EA3A88599	TCGA-A8-A09N	2.08e-4	18.07	FALSE	0.08501024544239044	-0.1529175043106079	TN
TCGA-A8-A09W-01Z-00-DX1.BF33B0F9-5786-4682-B59E-DCBD33D7BB03	TCGA-A8-A09W	6.44e-4	63.12	TRUE	-0.06593959033489227	-0.14426112174987793	FN
TCGA-A8-A0A2-01Z-00-DX1.47BCDF13-1065-466A-B7CB-F91F5EAD7D91	TCGA-A8-A0A2	1.22e-4	3.57	FALSE	-0.18397143483161926	-0.35314512252807617	TN
TCGA-A8-A0A4-01Z-00-DX1.06C38F98-F34B-49F0-AFB5-7F0086188346	TCGA-A8-A0A4	1.5e-4	7.49	FALSE	-0.022213302552700043	-0.39715448021888733	TN
TCGA-AC-A23H-01Z-00-DX1.8E0AE339-1047-4CA5-BFC5-37A3B10FD8B5	TCGA-AC-A23H	0.001083	115.32	TRUE	-0.26969730854034424	-0.42120030522346497	FN
TCGA-AC-A3TN-01Z-00-DX1.F00E81C7-0CA2-49E8-A30F-DE423538E93C	TCGA-AC-A3TN	NaN	1.32	FALSE	-0.19720673561096191	-0.32750403881073	TN
TCGA-AN-A0AM-01Z-00-DX1.169CE39A-DD54-46D8-8D03-60B69A473CDB	TCGA-AN-A0AM	4.280000000000001e-4	35.02	TRUE	-0.3553885221481323	-0.5205491781234741	FN
TCGA-AN-A0FJ-01Z-00-DX1.97B60767-916E-4938-9D0B-E6C0FE1CB3FC	TCGA-AN-A0FJ	4.95e-4	48.71	TRUE	-1.0837130546569824	-0.4055546522140503	TP
TCGA-AN-A0G0-01Z-00-DX1.BE0BB5DF-DEDA-48D8-B5D8-2735C767F28F	TCGA-AN-A0G0	1.84e-4	13.56	FALSE	-0.61281818151474	-0.4137713313102722	FP
TCGA-AN-A0XN-01Z-00-DX1.A8EB9F62-236E-4C59-A206-DF0C7654AC30	TCGA-AN-A0XN	0.001004	105.3	TRUE	-0.5663444995880127	-0.3367565870285034	TP
TCGA-AN-A0XO-01Z-00-DX1.204E554E-B1A8-41AD-8E39-62484DF4E3CD	TCGA-AN-A0XO	1.16e-4	14.31	FALSE	-0.14287002384662628	-0.272213339805603	TN
TCGA-AO-A0J4-01Z-00-DX1.2EFC978E-8DF5-4254-9598-C0910B17C5C8	TCGA-AO-A0J4	5.639999999999999e-4	71.07	TRUE	-1.116178035736084	-0.09388592094182968	TP
TCGA-AO-A0J8-01Z-00-DX1.9BDD4BDE-2A07-4E0C-B146-87365CA9DE3A	TCGA-AO-A0J8	9.3e-5	8.15	FALSE	0.028631001710891724	-0.23836874961853027	TN
TCGA-AO-A0JB-01Z-00-DX1.250FE098-345B-4981-9236-0519E1C9058E	TCGA-AO-A0JB	5.92e-4	68.87	TRUE	-0.029106467962265015	-0.43028390407562256	FN
TCGA-AO-A124-01Z-00-DX1.E3C7B017-6154-4630-9BDE-0CAC946D0209	TCGA-AO-A124	0.001147	117.48	TRUE	-0.3010381758213043	-0.17592795193195343	TP
TCGA-AO-A129-01Z-00-DX1.BF485416-BF57-4F39-866B-4B1E201876FA	TCGA-AO-A129	7.94e-4	77	TRUE	-0.827021598815918	-0.45797038078308105	TP
TCGA-AR-A0U4-01Z-00-DX1.DE722DC5-859D-4866-ADCC-ED98EDBFB588	TCGA-AR-A0U4	0.001052	124.25	TRUE	-0.6512450575828552	-0.3898429572582245	TP
TCGA-AR-A24H-01Z-00-DX1.5CFC7E16-3F38-4531-968C-A4E4C9D00659	TCGA-AR-A24H	9.08e-4	97.2	TRUE	-0.5533275008201599	-0.5461423397064209	TP
TCGA-AR-A24P-01Z-00-DX1.08BE8830-C55E-4E2B-9378-371A670C75FD	TCGA-AR-A24P	8.3e-5	3.42	FALSE	-0.19167329370975494	-0.33898594975471497	TN
TCGA-AR-A24R-01Z-00-DX1.47D79205-63E7-43E6-A513-2CD10DFA53C9	TCGA-AR-A24R	6.1e-5	1.04	FALSE	-0.17013470828533173	-0.3481418788433075	TN
TCGA-AR-A252-01Z-00-DX1.2E7EE069-A0B8-489B-A2F0-3175FB58F468	TCGA-AR-A252	0	3.78	FALSE	-0.3190159797668457	-0.5459104180335999	TN
TCGA-AR-A256-01Z-00-DX1.950D4546-4BF4-4380-9877-51D86A93D755	TCGA-AR-A256	0.001367	134.32	TRUE	-0.590959370136261	-0.6633996963500977	FN
TCGA-AR-A2LM-01Z-00-DX1.CB64A062-2E35-41F9-97C7-07BB60754799	TCGA-AR-A2LM	1.03e-4	5.78	FALSE	-0.13951852917671204	-0.49949002265930176	TN
TCGA-AR-A2LQ-01Z-00-DX1.2F579E62-69A8-40F4-A516-542C7C808628	TCGA-AR-A2LQ	7.4e-5	0	FALSE	-0.07924803346395493	-0.33239027857780457	TN
TCGA-B6-A0IM-01Z-00-DX1.E2CBD42F-D933-4446-BE7C-C2F8B5AFB976	TCGA-B6-A0IM	1.61e-4	19.7	FALSE	0.09150682389736176	-0.4596650302410126	TN
TCGA-B6-A0RM-01Z-00-DX1.31DE3E32-7996-4D30-BB5F-72C94409C940	TCGA-B6-A0RM	5.400000000000001e-5	0	FALSE	-0.1301005780696869	-0.19734728336334229	TN
TCGA-B6-A0RS-01Z-00-DX1.F72B766D-FC49-4876-A93D-D88B05702267	TCGA-B6-A0RS	0.001198	116.81	TRUE	-0.1773640215396881	-0.4041672945022583	FN
TCGA-BH-A0BL-01Z-00-DX1.D5A413B0-2141-4A6F-A671-6C5EA8641D25	TCGA-BH-A0BL	9.33e-4	46.83	TRUE	-0.11744993925094604	-0.18770821392536163	FN
TCGA-BH-A0BW-01Z-00-DX1.39B0C363-46A2-4FFB-B1C5-C054A86F4A25	TCGA-BH-A0BW	9.2e-4	50.21	TRUE	-0.11247323453426361	-0.23428432643413544	FN
TCGA-BH-A0DZ-01Z-00-DX1.138BAEC2-589E-4960-B94E-DF48DDAA5490	TCGA-BH-A0DZ	1.7e-4	11.42	FALSE	-0.3149644732475281	-0.5689399838447571	TN
TCGA-BH-A18F-01Z-00-DX1.81A81589-2D77-4CD6-BD34-76E292AA031D	TCGA-BH-A18F	6.9e-5	0	FALSE	-0.036147743463516235	-0.3717913031578064	TN
TCGA-BH-A18Q-01Z-00-DX1.E89E49C7-D62A-4408-A3D9-19E79FCB249E	TCGA-BH-A18Q	7.599999999999999e-4	88.69	TRUE	-0.5987004041671753	-0.04980717599391937	TP
TCGA-BH-A1EW-01Z-00-DX1.A6A5F9C5-FB97-4DA3-A1EA-1F84BC006681	TCGA-BH-A1EW	4.8e-5	4.34	FALSE	-0.0617225281894207	-0.5820441246032715	TN
TCGA-BH-A1F0-01Z-00-DX1.E1557A67-230A-4337-AEC8-158258A917FF	TCGA-BH-A1F0	4.190000000000001e-4	49.38	TRUE	-0.4177558422088623	-0.5662579536437988	FN
TCGA-BH-A1FG-01Z-00-DX1.DA665FB6-9DD9-4B18-A925-2EFD9BC4C43B	TCGA-BH-A1FG	6.9e-5	8.61	FALSE	-0.15816345810890198	-0.27692723274230957	TN
TCGA-BH-A1FU-01Z-00-DX1.3D195750-8C9E-48C6-92EC-44AC6AB56267	TCGA-BH-A1FU	4.61e-4	74.78	TRUE	-0.1467905044555664	-0.34474995732307434	FN
TCGA-C8-A12K-01Z-00-DX1.D71C7974-65F7-4EF0-8FFB-9F27CEC85242	TCGA-C8-A12K	8.269999999999999e-4	86.97	TRUE	-0.17729605734348297	-0.21292367577552795	FN
TCGA-C8-A12X-01Z-00-DX1.2967579D-40AE-4425-BE81-5109713C16B4	TCGA-C8-A12X	2.09e-4	21.48	FALSE	-0.36840224266052246	-0.6178111433982849	TN
TCGA-C8-A137-01Z-00-DX1.87F3775D-A401-4D5E-843F-8FB1D4BE97F8	TCGA-C8-A137	1.01e-4	11.46	FALSE	-0.3015921115875244	-0.32561954855918884	TN
TCGA-C8-A1HJ-01Z-00-DX1.745159F1-85E7-4CC0-B088-E1CA91916FB8	TCGA-C8-A1HJ	8.119999999999999e-4	85.59	TRUE	-0.43572843074798584	-0.15569543838500977	TP
TCGA-C8-A26Z-01Z-00-DX1.1A15D951-F3BD-4024-91DD-E7633C09A837	TCGA-C8-A26Z	2.46e-4	18.32	FALSE	-0.2858017683029175	-0.659299373626709	TN
TCGA-C8-A3M7-01Z-00-DX1.846C75F1-2E7E-44F7-B21F-C246141558FA	TCGA-C8-A3M7	7.7e-5	0	FALSE	-0.15117642283439636	-0.7230406403541565	TN
TCGA-D8-A13Z-01Z-00-DX1.517140BB-D34C-42F8-952C-340EF16D382F	TCGA-D8-A13Z	5.54e-4	62.98	TRUE	-0.6578068733215332	-0.4133532643318176	TP
TCGA-D8-A1XC-01Z-00-DX1.E7494388-838B-4D35-9CA1-77017CBE77F2	TCGA-D8-A1XC	8.6e-5	7.09	FALSE	0.024454504251480103	-0.19664882123470306	TN
TCGA-D8-A1XC-01Z-00-DX2.10BA8536-D6AF-460E-9796-EB77FFE3EF5B	TCGA-D8-A1XC	8.6e-5	7.09	FALSE	-0.17964547872543335	-0.660127580165863	TN
TCGA-D8-A1XK-01Z-00-DX1.41EB1BBC-F230-4E3F-8C4E-CE331CAF1935	TCGA-D8-A1XK	0.002704	285.15	TRUE	-0.5171059370040894	-0.5139412879943848	TP
TCGA-D8-A1XL-01Z-00-DX1.FDF07020-8F40-4C00-9023-E5F40E0D8A7C	TCGA-D8-A1XL	6.15e-4	89.49	TRUE	-0.4946516156196594	-0.41162052750587463	TP
TCGA-D8-A1XL-01Z-00-DX2.FDE2C80D-5DC4-4743-A180-C5AFC5BB0BE2	TCGA-D8-A1XL	6.15e-4	89.49	TRUE	-0.4622741937637329	-0.8617641925811768	FN
TCGA-D8-A1XQ-01Z-00-DX1.1A17A5C7-F14B-4AD2-AD5F-D3400D86A366	TCGA-D8-A1XQ	0.002349	232.33	TRUE	-0.2914178967475891	-0.20536573231220245	TP
TCGA-D8-A1XW-01Z-00-DX1.10187A1F-086B-4CD9-AC01-ADA2E435CD34	TCGA-D8-A1XW	6.87e-4	75.63	TRUE	-0.7530046701431274	-0.5047781467437744	TP
TCGA-D8-A1XW-01Z-00-DX2.9849E503-BE3E-417C-ABE8-93A39583DDE0	TCGA-D8-A1XW	6.87e-4	75.63	TRUE	-0.008980982005596161	-0.16346067190170288	FN
TCGA-D8-A1XZ-01Z-00-DX1.8E51A61D-B01C-4A52-8F5D-44D2ABCA46FC	TCGA-D8-A1XZ	1.99e-4	17.75	FALSE	-0.23180104792118073	-0.366034597158432	TN
TCGA-D8-A1XZ-01Z-00-DX2.73D59546-C003-4DED-80D5-866E7055EC79	TCGA-D8-A1XZ	1.99e-4	17.75	FALSE	-0.12633037567138672	-0.24118615686893463	TN
TCGA-D8-A27F-01Z-00-DX1.C1A87F27-49F1-46BA-B2E2-A89293F7FD0C	TCGA-D8-A27F	4.52e-4	43.64	TRUE	-0.7330224514007568	-0.2098061740398407	TP
TCGA-D8-A27H-01Z-00-DX1.BE9DFDD4-97C5-4327-B1DA-4B34A6F267C5	TCGA-D8-A27H	7.97e-4	81.27	TRUE	-0.14185328781604767	-0.07020151615142822	TP
TCGA-D8-A27L-01Z-00-DX1.6572593C-B015-4F9A-8C9B-B634CAA0D3B4	TCGA-D8-A27L	6.1e-5	0	FALSE	-0.2594984769821167	-0.4106042683124542	TN
TCGA-D8-A27M-01Z-00-DX1.3020D223-2400-4A2D-8BFE-08A5B78FE13B	TCGA-D8-A27M	5.57e-4	57.23	TRUE	-0.17139533162117004	-0.2960261106491089	FN
TCGA-E2-A14W-01Z-00-DX1.2AF665A9-F582-4C41-B2B8-1982648CDEC7	TCGA-E2-A14W	6.53e-4	69.49	TRUE	-0.06737357378005981	-0.41570693254470825	FN
TCGA-E2-A15M-01Z-00-DX1.6E4671E5-18EA-4464-BE7C-C94767136E5C	TCGA-E2-A15M	6.389999999999999e-4	53.47	TRUE	0.02799203246831894	-0.2670910954475403	FN
TCGA-E2-A1IO-01Z-00-DX1.C812D02F-3B40-496B-9EF5-7F68ADE64962	TCGA-E2-A1IO	2e-5	0	FALSE	-0.3205888867378235	-0.6436004042625427	TN
TCGA-E2-A2P6-01Z-00-DX1.9D8060AA-881F-49FF-AEF5-B40A3625A44A	TCGA-E2-A2P6	4.5e-5	0.81	FALSE	-0.23890356719493866	-0.6549411416053772	TN
TCGA-E9-A1NA-01Z-00-DX1.2A2FE8BB-621E-43A2-8449-F8FE730C0487	TCGA-E9-A1NA	5.610000000000001e-4	48.52	TRUE	-0.7373747229576111	-0.514069676399231	TP
TCGA-E9-A1RF-01Z-00-DX1.ee37dfd4-1431-4e80-bd7e-3e1f878273e0	TCGA-E9-A1RF	9.71e-4	88.36	TRUE	-0.1867946833372116	-0.28503361344337463	FN
TCGA-E9-A22G-01Z-00-DX1.2b47e321-7910-40ec-ad1c-c4e08ed26334	TCGA-E9-A22G	7.23e-4	86.65	TRUE	-0.646532416343689	-0.49033141136169434	TP
TCGA-EW-A1OZ-01Z-00-DX1.9639BB06-FF02-475F-A89D-773BE12721CC	TCGA-EW-A1OZ	1.69e-4	12.05	FALSE	0.08481605350971222	-0.4189004600048065	TN
TCGA-EW-A3E8-01Z-00-DX1.E185B2E4-3E16-4C66-90D7-FDB9A14BA00D	TCGA-EW-A3E8	NaN	3.98	FALSE	0.008123219013214111	-0.3110097646713257	TN
TCGA-GM-A2DB-01Z-00-DX1.9EE36AA6-2594-44C7-B05C-91A0AEC7E511	TCGA-GM-A2DB	7.17e-4	66.61	TRUE	-0.8369379043579102	-0.8835204243659973	FN
TCGA-GM-A2DH-01Z-00-DX1.5790F15F-2A0F-4929-8FE4-18A557007989	TCGA-GM-A2DH	8.300000000000001e-4	99.45	TRUE	-0.35021185874938965	-0.2971826195716858	TP
TCGA-GM-A3XL-01Z-00-DX1.CCE8AA1D-9194-4E49-9546-DBF25A35847C	TCGA-GM-A3XL	6.82e-4	49.15	TRUE	-0.41000211238861084	-0.32043251395225525	TP
TCGA-HN-A2NL-01Z-00-DX1.C2EAF378-4B37-4C1C-BB0F-18FAC62EEC13	TCGA-HN-A2NL	5.28e-4	46.28	TRUE	-0.1519250124692917	-0.1502205729484558	TP
TCGA-LL-A7T0-01Z-00-DX1.B03BBA63-ACF4-4BCA-9F2B-F631F0C6A25C	TCGA-LL-A7T0	1.48e-4	NaN	FALSE	0.02229493111371994	-0.21723777055740356	TN
TCGA-S3-AA14-01Z-00-DX1.000A865F-19E6-4018-9352-BFA54EF0CE31	TCGA-S3-AA14	6.3e-5	NaN	FALSE	-0.22775740921497345	-0.38795050978660583	TN
TCGA-XX-A899-01Z-00-DX1.08FE27B7-73B8-4CE3-ACF4-0689C81C140B	TCGA-XX-A899	1.54e-4	NaN	FALSE	-0.06565975397825241	-0.4379677176475525	TN
TCGA-Z7-A8R6-01Z-00-DX1.CE4ED818-D762-4324-9DEA-2ACB38B9B0B9	TCGA-Z7-A8R6	4.3e-5	NaN	FALSE	-0.24650412797927856	-0.17020782828330994	FP

## Sheet: CNN_validation
otsu	sample	filename	slide	HRD	pred	prob
0.948022959183674	TCGA-A1-A0SP	/tiles/TCGA-A1-A0SP-01Z-00-DX1.20D689C6-EFA5-4694-BE76-24475A89ACC0.svs_mpp-0.05_crop36-80_files/0/92_114.png	TCGA-A1-A0SP-01Z-00-DX1.20D689C6-EFA5-4694-BE76-24475A89ACC0	False	0	0.017981755
0.9605588329081629	TCGA-A1-A0SP	/tiles/TCGA-A1-A0SP-01Z-00-DX1.20D689C6-EFA5-4694-BE76-24475A89ACC0.svs_mpp-0.05_crop36-80_files/0/137_57.png	TCGA-A1-A0SP-01Z-00-DX1.20D689C6-EFA5-4694-BE76-24475A89ACC0	False	0	0.018715233
0.9922871492346941	TCGA-A1-A0SP	/tiles/TCGA-A1-A0SP-01Z-00-DX1.20D689C6-EFA5-4694-BE76-24475A89ACC0.svs_mpp-0.05_crop36-80_files/0/103_49.png	TCGA-A1-A0SP-01Z-00-DX1.20D689C6-EFA5-4694-BE76-24475A89ACC0	False	0	0.01895044
0.8231226084183679	TCGA-A1-A0SP	/tiles/TCGA-A1-A0SP-01Z-00-DX1.20D689C6-EFA5-4694-BE76-24475A89ACC0.svs_mpp-0.05_crop36-80_files/0/99_41.png	TCGA-A1-A0SP-01Z-00-DX1.20D689C6-EFA5-4694-BE76-24475A89ACC0	False	0	0.019081507
0.9654615752551021	TCGA-A1-A0SP	/tiles/TCGA-A1-A0SP-01Z-00-DX1.20D689C6-EFA5-4694-BE76-24475A89ACC0.svs_mpp-0.05_crop36-80_files/0/133_30.png	TCGA-A1-A0SP-01Z-00-DX1.20D689C6-EFA5-4694-BE76-24475A89ACC0	False	0	0.019120513
0.9742705676020409	TCGA-A1-A0SP	/tiles/TCGA-A1-A0SP-01Z-00-DX1.20D689C6-EFA5-4694-BE76-24475A89ACC0.svs_mpp-0.05_crop36-80_files/0/59_51.png	TCGA-A1-A0SP-01Z-00-DX1.20D689C6-EFA5-4694-BE76-24475A89ACC0	False	0	0.019400692
0.986208545918367	TCGA-A1-A0SP	/tiles/TCGA-A1-A0SP-01Z-00-DX1.20D689C6-EFA5-4694-BE76-24475A89ACC0.svs_mpp-0.05_crop36-80_files/0/142_35.png	TCGA-A1-A0SP-01Z-00-DX1.20D689C6-EFA5-4694-BE76-24475A89ACC0	False	0	0.019984445
0.9051737882653059	TCGA-A1-A0SP	/tiles/TCGA-A1-A0SP-01Z-00-DX1.20D689C6-EFA5-4694-BE76-24475A89ACC0.svs_mpp-0.05_crop36-80_files/0/59_58.png	TCGA-A1-A0SP-01Z-00-DX1.20D689C6-EFA5-4694-BE76-24475A89ACC0	False	0	0.023104466
0.9972696109693879	TCGA-A1-A0SP	/tiles/TCGA-A1-A0SP-01Z-00-DX1.20D689C6-EFA5-4694-BE76-24475A89ACC0.svs_mpp-0.05_crop36-80_files/0/53_134.png	TCGA-A1-A0SP-01Z-00-DX1.20D689C6-EFA5-4694-BE76-24475A89ACC0	False	0	0.02352269
0.9505540497448979	TCGA-A1-A0SP	/tiles/TCGA-A1-A0SP-01Z-00-DX1.20D689C6-EFA5-4694-BE76-24475A89ACC0.svs_mpp-0.05_crop36-80_files/0/154_132.png	TCGA-A1-A0SP-01Z-00-DX1.20D689C6-EFA5-4694-BE76-24475A89ACC0	False	0	0.032537222
0.983318718112245	TCGA-A1-A0SP	/tiles/TCGA-A1-A0SP-01Z-00-DX1.20D689C6-EFA5-4694-BE76-24475A89ACC0.svs_mpp-0.05_crop36-80_files/0/56_116.png	TCGA-A1-A0SP-01Z-00-DX1.20D689C6-EFA5-4694-BE76-24475A89ACC0	False	0	0.04098911
0.965640943877551	TCGA-A1-A0SP	/tiles/TCGA-A1-A0SP-01Z-00-DX1.20D689C6-EFA5-4694-BE76-24475A89ACC0.svs_mpp-0.05_crop36-80_files/0/139_34.png	TCGA-A1-A0SP-01Z-00-DX1.20D689C6-EFA5-4694-BE76-24475A89ACC0	False	0	0.041240882
0.977459343112245	TCGA-A1-A0SP	/tiles/TCGA-A1-A0SP-01Z-00-DX1.20D689C6-EFA5-4694-BE76-24475A89ACC0.svs_mpp-0.05_crop36-80_files/0/154_66.png	TCGA-A1-A0SP-01Z-00-DX1.20D689C6-EFA5-4694-BE76-24475A89ACC0	False	0	0.043827217
0.9377590880102041	TCGA-A1-A0SP	/tiles/TCGA-A1-A0SP-01Z-00-DX1.20D689C6-EFA5-4694-BE76-24475A89ACC0.svs_mpp-0.05_crop36-80_files/0/62_99.png	TCGA-A1-A0SP-01Z-00-DX1.20D689C6-EFA5-4694-BE76-24475A89ACC0	False	0	0.044896197
0.9093391262755101	TCGA-A1-A0SP	/tiles/TCGA-A1-A0SP-01Z-00-DX1.20D689C6-EFA5-4694-BE76-24475A89ACC0.svs_mpp-0.05_crop36-80_files/0/62_114.png	TCGA-A1-A0SP-01Z-00-DX1.20D689C6-EFA5-4694-BE76-24475A89ACC0	False	0	0.053355217
0.930265465561224	TCGA-A1-A0SP	/tiles/TCGA-A1-A0SP-01Z-00-DX1.20D689C6-EFA5-4694-BE76-24475A89ACC0.svs_mpp-0.05_crop36-80_files/0/71_31.png	TCGA-A1-A0SP-01Z-00-DX1.20D689C6-EFA5-4694-BE76-24475A89ACC0	False	0	0.06343135
0.8775510204081629	TCGA-A1-A0SP	/tiles/TCGA-A1-A0SP-01Z-00-DX1.20D689C6-EFA5-4694-BE76-24475A89ACC0.svs_mpp-0.05_crop36-80_files/0/52_95.png	TCGA-A1-A0SP-01Z-00-DX1.20D689C6-EFA5-4694-BE76-24475A89ACC0	False	0	0.06742438
0.9750677614795921	TCGA-A1-A0SP	/tiles/TCGA-A1-A0SP-01Z-00-DX1.20D689C6-EFA5-4694-BE76-24475A89ACC0.svs_mpp-0.05_crop36-80_files/0/137_29.png	TCGA-A1-A0SP-01Z-00-DX1.20D689C6-EFA5-4694-BE76-24475A89ACC0	False	0	0.08269474
0.973313934948979	TCGA-A1-A0SP	/tiles/TCGA-A1-A0SP-01Z-00-DX1.20D689C6-EFA5-4694-BE76-24475A89ACC0.svs_mpp-0.05_crop36-80_files/0/86_134.png	TCGA-A1-A0SP-01Z-00-DX1.20D689C6-EFA5-4694-BE76-24475A89ACC0	False	0	0.11826274
0.873266103316326	TCGA-A1-A0SP	/tiles/TCGA-A1-A0SP-01Z-00-DX1.20D689C6-EFA5-4694-BE76-24475A89ACC0.svs_mpp-0.05_crop36-80_files/0/74_140.png	TCGA-A1-A0SP-01Z-00-DX1.20D689C6-EFA5-4694-BE76-24475A89ACC0	False	0	0.1379101
0.9529655612244899	TCGA-A1-A0SP	/tiles/TCGA-A1-A0SP-01Z-00-DX1.20D689C6-EFA5-4694-BE76-24475A89ACC0.svs_mpp-0.05_crop36-80_files/0/106_58.png	TCGA-A1-A0SP-01Z-00-DX1.20D689C6-EFA5-4694-BE76-24475A89ACC0	False	0	0.1999941
0.9453125	TCGA-A1-A0SP	/tiles/TCGA-A1-A0SP-01Z-00-DX1.20D689C6-EFA5-4694-BE76-24475A89ACC0.svs_mpp-0.05_crop36-80_files/0/176_98.png	TCGA-A1-A0SP-01Z-00-DX1.20D689C6-EFA5-4694-BE76-24475A89ACC0	False	0	0.21146639
0.9743502869897959	TCGA-A1-A0SP	/tiles/TCGA-A1-A0SP-01Z-00-DX1.20D689C6-EFA5-4694-BE76-24475A89ACC0.svs_mpp-0.05_crop36-80_files/0/132_25.png	TCGA-A1-A0SP-01Z-00-DX1.20D689C6-EFA5-4694-BE76-24475A89ACC0	False	0	0.23791385
0.969786352040816	TCGA-A1-A0SP	/tiles/TCGA-A1-A0SP-01Z-00-DX1.20D689C6-EFA5-4694-BE76-24475A89ACC0.svs_mpp-0.05_crop36-80_files/0/140_42.png	TCGA-A1-A0SP-01Z-00-DX1.20D689C6-EFA5-4694-BE76-24475A89ACC0	False	0	0.25474972
0.844646843112245	TCGA-A1-A0SP	/tiles/TCGA-A1-A0SP-01Z-00-DX1.20D689C6-EFA5-4694-BE76-24475A89ACC0.svs_mpp-0.05_crop36-80_files/0/42_50.png	TCGA-A1-A0SP-01Z-00-DX1.20D689C6-EFA5-4694-BE76-24475A89ACC0	False	0	0.27057984
0.974888392857143	TCGA-A1-A0SP	/tiles/TCGA-A1-A0SP-01Z-00-DX1.20D689C6-EFA5-4694-BE76-24475A89ACC0.svs_mpp-0.05_crop36-80_files/0/131_29.png	TCGA-A1-A0SP-01Z-00-DX1.20D689C6-EFA5-4694-BE76-24475A89ACC0	False	0	0.2904136
0.9537428252551021	TCGA-A1-A0SP	/tiles/TCGA-A1-A0SP-01Z-00-DX1.20D689C6-EFA5-4694-BE76-24475A89ACC0.svs_mpp-0.05_crop36-80_files/0/75_86.png	TCGA-A1-A0SP-01Z-00-DX1.20D689C6-EFA5-4694-BE76-24475A89ACC0	False	1	0.5377551
0.980867346938776	TCGA-A1-A0SP	/tiles/TCGA-A1-A0SP-01Z-00-DX1.20D689C6-EFA5-4694-BE76-24475A89ACC0.svs_mpp-0.05_crop36-80_files/0/140_35.png	TCGA-A1-A0SP-01Z-00-DX1.20D689C6-EFA5-4694-BE76-24475A89ACC0	False	1	0.68172896
0.959303252551021	TCGA-A1-A0SP	/tiles/TCGA-A1-A0SP-01Z-00-DX1.20D689C6-EFA5-4694-BE76-24475A89ACC0.svs_mpp-0.05_crop36-80_files/0/65_111.png	TCGA-A1-A0SP-01Z-00-DX1.20D689C6-EFA5-4694-BE76-24475A89ACC0	False	1	0.8085022
0.9778778698979591	TCGA-A1-A0SP	/tiles/TCGA-A1-A0SP-01Z-00-DX1.20D689C6-EFA5-4694-BE76-24475A89ACC0.svs_mpp-0.05_crop36-80_files/0/44_56.png	TCGA-A1-A0SP-01Z-00-DX1.20D689C6-EFA5-4694-BE76-24475A89ACC0	False	1	0.9388128
0.10423309948979599	TCGA-A2-A0D0	/tiles/TCGA-A2-A0D0-01Z-00-DX1.4FF6B8E5-703B-400F-920A-104F56E0F874.svs_mpp-0.05_crop65-91_files/0/165_49.png	TCGA-A2-A0D0-01Z-00-DX1.4FF6B8E5-703B-400F-920A-104F56E0F874	True	0	0.00074673234
0.10993303571428599	TCGA-A2-A0D0	/tiles/TCGA-A2-A0D0-01Z-00-DX1.4FF6B8E5-703B-400F-920A-104F56E0F874.svs_mpp-0.05_crop65-91_files/0/26_116.png	TCGA-A2-A0D0-01Z-00-DX1.4FF6B8E5-703B-400F-920A-104F56E0F874	True	0	0.00075689727
0.10979352678571401	TCGA-A2-A0D0	/tiles/TCGA-A2-A0D0-01Z-00-DX1.4FF6B8E5-703B-400F-920A-104F56E0F874.svs_mpp-0.05_crop65-91_files/0/27_133.png	TCGA-A2-A0D0-01Z-00-DX1.4FF6B8E5-703B-400F-920A-104F56E0F874	True	0	0.0008153158
0.10385443239795901	TCGA-A2-A0D0	/tiles/TCGA-A2-A0D0-01Z-00-DX1.4FF6B8E5-703B-400F-920A-104F56E0F874.svs_mpp-0.05_crop65-91_files/0/34_134.png	TCGA-A2-A0D0-01Z-00-DX1.4FF6B8E5-703B-400F-920A-104F56E0F874	True	0	0.0008167482
0.24946189413265302	TCGA-A2-A0D0	/tiles/TCGA-A2-A0D0-01Z-00-DX1.4FF6B8E5-703B-400F-920A-104F56E0F874.svs_mpp-0.05_crop65-91_files/0/211_102.png	TCGA-A2-A0D0-01Z-00-DX1.4FF6B8E5-703B-400F-920A-104F56E0F874	True	0	0.0008275474
0.10435267857142899	TCGA-A2-A0D0	/tiles/TCGA-A2-A0D0-01Z-00-DX1.4FF6B8E5-703B-400F-920A-104F56E0F874.svs_mpp-0.05_crop65-91_files/0/52_91.png	TCGA-A2-A0D0-01Z-00-DX1.4FF6B8E5-703B-400F-920A-104F56E0F874	True	0	0.0008374545
0.116310586734694	TCGA-A2-A0D0	/tiles/TCGA-A2-A0D0-01Z-00-DX1.4FF6B8E5-703B-400F-920A-104F56E0F874.svs_mpp-0.05_crop65-91_files/0/50_151.png	TCGA-A2-A0D0-01Z-00-DX1.4FF6B8E5-703B-400F-920A-104F56E0F874	True	0	0.00083863275
0.103435905612245	TCGA-A2-A0D0	/tiles/TCGA-A2-A0D0-01Z-00-DX1.4FF6B8E5-703B-400F-920A-104F56E0F874.svs_mpp-0.05_crop65-91_files/0/211_92.png	TCGA-A2-A0D0-01Z-00-DX1.4FF6B8E5-703B-400F-920A-104F56E0F874	True	0	0.0008687621
0.230687978316327	TCGA-A2-A0D0	/tiles/TCGA-A2-A0D0-01Z-00-DX1.4FF6B8E5-703B-400F-920A-104F56E0F874.svs_mpp-0.05_crop65-91_files/0/32_36.png	TCGA-A2-A0D0-01Z-00-DX1.4FF6B8E5-703B-400F-920A-104F56E0F874	True	0	0.00087547733
0.141840720663265	TCGA-A2-A0D0	/tiles/TCGA-A2-A0D0-01Z-00-DX1.4FF6B8E5-703B-400F-920A-104F56E0F874.svs_mpp-0.05_crop65-91_files/0/106_148.png	TCGA-A2-A0D0-01Z-00-DX1.4FF6B8E5-703B-400F-920A-104F56E0F874	True	0	0.0008952581
0.43239795918367296	TCGA-A2-A0D0	/tiles/TCGA-A2-A0D0-01Z-00-DX1.4FF6B8E5-703B-400F-920A-104F56E0F874.svs_mpp-0.05_crop65-91_files/0/94_39.png	TCGA-A2-A0D0-01Z-00-DX1.4FF6B8E5-703B-400F-920A-104F56E0F874	True	0	0.00096229184
0.18620455994898003	TCGA-A2-A0D0	/tiles/TCGA-A2-A0D0-01Z-00-DX1.4FF6B8E5-703B-400F-920A-104F56E0F874.svs_mpp-0.05_crop65-91_files/0/30_36.png	TCGA-A2-A0D0-01Z-00-DX1.4FF6B8E5-703B-400F-920A-104F56E0F874	True	0	0.0010123055
0.12486049107142899	TCGA-A2-A0D0	/tiles/TCGA-A2-A0D0-01Z-00-DX1.4FF6B8E5-703B-400F-920A-104F56E0F874.svs_mpp-0.05_crop65-91_files/0/205_101.png	TCGA-A2-A0D0-01Z-00-DX1.4FF6B8E5-703B-400F-920A-104F56E0F874	True	0	0.0010454407
0.11521444515306098	TCGA-A2-A0D0	/tiles/TCGA-A2-A0D0-01Z-00-DX1.4FF6B8E5-703B-400F-920A-104F56E0F874.svs_mpp-0.05_crop65-91_files/0/46_170.png	TCGA-A2-A0D0-01Z-00-DX1.4FF6B8E5-703B-400F-920A-104F56E0F874	True	0	0.0010595548
0.217554209183673	TCGA-A2-A0D0	/tiles/TCGA-A2-A0D0-01Z-00-DX1.4FF6B8E5-703B-400F-920A-104F56E0F874.svs_mpp-0.05_crop65-91_files/0/30_38.png	TCGA-A2-A0D0-01Z-00-DX1.4FF6B8E5-703B-400F-920A-104F56E0F874	True	0	0.0010648461
0.225845025510204	TCGA-A2-A0D0	/tiles/TCGA-A2-A0D0-01Z-00-DX1.4FF6B8E5-703B-400F-920A-104F56E0F874.svs_mpp-0.05_crop65-91_files/0/15_142.png	TCGA-A2-A0D0-01Z-00-DX1.4FF6B8E5-703B-400F-920A-104F56E0F874	True	0	0.0012517185
0.10630580357142899	TCGA-A2-A0D0	/tiles/TCGA-A2-A0D0-01Z-00-DX1.4FF6B8E5-703B-400F-920A-104F56E0F874.svs_mpp-0.05_crop65-91_files/0/110_12.png	TCGA-A2-A0D0-01Z-00-DX1.4FF6B8E5-703B-400F-920A-104F56E0F874	True	0	0.0013077571
0.11421795280612199	TCGA-A2-A0D0	/tiles/TCGA-A2-A0D0-01Z-00-DX1.4FF6B8E5-703B-400F-920A-104F56E0F874.svs_mpp-0.05_crop65-91_files/0/23_54.png	TCGA-A2-A0D0-01Z-00-DX1.4FF6B8E5-703B-400F-920A-104F56E0F874	True	0	0.0014475721
0.100227200255102	TCGA-A2-A0D0	/tiles/TCGA-A2-A0D0-01Z-00-DX1.4FF6B8E5-703B-400F-920A-104F56E0F874.svs_mpp-0.05_crop65-91_files/0/70_128.png	TCGA-A2-A0D0-01Z-00-DX1.4FF6B8E5-703B-400F-920A-104F56E0F874	True	0	0.0015206771
0.12549824617346902	TCGA-A2-A0D0	/tiles/TCGA-A2-A0D0-01Z-00-DX1.4FF6B8E5-703B-400F-920A-104F56E0F874.svs_mpp-0.05_crop65-91_files/0/17_142.png	TCGA-A2-A0D0-01Z-00-DX1.4FF6B8E5-703B-400F-920A-104F56E0F874	True	0	0.0016113403
0.10255899234693902	TCGA-A2-A0D0	/tiles/TCGA-A2-A0D0-01Z-00-DX1.4FF6B8E5-703B-400F-920A-104F56E0F874.svs_mpp-0.05_crop65-91_files/0/227_113.png	TCGA-A2-A0D0-01Z-00-DX1.4FF6B8E5-703B-400F-920A-104F56E0F874	True	0	0.0016455334
0.102180325255102	TCGA-A2-A0D0	/tiles/TCGA-A2-A0D0-01Z-00-DX1.4FF6B8E5-703B-400F-920A-104F56E0F874.svs_mpp-0.05_crop65-91_files/0/119_7.png	TCGA-A2-A0D0-01Z-00-DX1.4FF6B8E5-703B-400F-920A-104F56E0F874	True	0	0.0016616787
0.12147241709183698	TCGA-A2-A0D0	/tiles/TCGA-A2-A0D0-01Z-00-DX1.4FF6B8E5-703B-400F-920A-104F56E0F874.svs_mpp-0.05_crop65-91_files/0/61_77.png	TCGA-A2-A0D0-01Z-00-DX1.4FF6B8E5-703B-400F-920A-104F56E0F874	True	0	0.001910876
0.12007732780612199	TCGA-A2-A0D0	/tiles/TCGA-A2-A0D0-01Z-00-DX1.4FF6B8E5-703B-400F-920A-104F56E0F874.svs_mpp-0.05_crop65-91_files/0/197_81.png	TCGA-A2-A0D0-01Z-00-DX1.4FF6B8E5-703B-400F-920A-104F56E0F874	True	0	0.0019945265
0.9661790497448979	TCGA-A2-A0D0	/tiles/TCGA-A2-A0D0-01Z-00-DX1.4FF6B8E5-703B-400F-920A-104F56E0F874.svs_mpp-0.05_crop65-91_files/0/166_85.png	TCGA-A2-A0D0-01Z-00-DX1.4FF6B8E5-703B-400F-920A-104F56E0F874	True	0	0.0020474955
0.128268494897959	TCGA-A2-A0D0	/tiles/TCGA-A2-A0D0-01Z-00-DX1.4FF6B8E5-703B-400F-920A-104F56E0F874.svs_mpp-0.05_crop65-91_files/0/53_78.png	TCGA-A2-A0D0-01Z-00-DX1.4FF6B8E5-703B-400F-920A-104F56E0F874	True	0	0.0021840516
0.9109933035714292	TCGA-A2-A0D0	/tiles/TCGA-A2-A0D0-01Z-00-DX1.4FF6B8E5-703B-400F-920A-104F56E0F874.svs_mpp-0.05_crop65-91_files/0/175_127.png	TCGA-A2-A0D0-01Z-00-DX1.4FF6B8E5-703B-400F-920A-104F56E0F874	True	0	0.0022067586
0.9444355867346941	TCGA-A2-A0D0	/tiles/TCGA-A2-A0D0-01Z-00-DX1.4FF6B8E5-703B-400F-920A-104F56E0F874.svs_mpp-0.05_crop65-91_files/0/119_53.png	TCGA-A2-A0D0-01Z-00-DX1.4FF6B8E5-703B-400F-920A-104F56E0F874	True	0	0.002509227
0.112842793367347	TCGA-A2-A0D0	/tiles/TCGA-A2-A0D0-01Z-00-DX1.4FF6B8E5-703B-400F-920A-104F56E0F874.svs_mpp-0.05_crop65-91_files/0/176_56.png	TCGA-A2-A0D0-01Z-00-DX1.4FF6B8E5-703B-400F-920A-104F56E0F874	True	0	0.0049050148
0.9598612882653059	TCGA-A2-A0D0	/tiles/TCGA-A2-A0D0-01Z-00-DX1.4FF6B8E5-703B-400F-920A-104F56E0F874.svs_mpp-0.05_crop65-91_files/0/189_120.png	TCGA-A2-A0D0-01Z-00-DX1.4FF6B8E5-703B-400F-920A-104F56E0F874	True	0	0.010430064
1.0	TCGA-A2-A0D3	/tiles/TCGA-A2-A0D3-01Z-00-DX1.D18CE1C0-291D-41C1-8F71-2A0551F8C661.svs_mpp-0.05_crop103-34_files/0/223_44.png	TCGA-A2-A0D3-01Z-00-DX1.D18CE1C0-291D-41C1-8F71-2A0551F8C661	False	0	0.004586643
0.302375637755102	TCGA-A2-A0D3	/tiles/TCGA-A2-A0D3-01Z-00-DX1.D18CE1C0-291D-41C1-8F71-2A0551F8C661.svs_mpp-0.05_crop103-34_files/0/226_116.png	TCGA-A2-A0D3-01Z-00-DX1.D18CE1C0-291D-41C1-8F71-2A0551F8C661	False	0	0.004657368
1.0	TCGA-A2-A0D3	/tiles/TCGA-A2-A0D3-01Z-00-DX1.D18CE1C0-291D-41C1-8F71-2A0551F8C661.svs_mpp-0.05_crop103-34_files/0/222_75.png	TCGA-A2-A0D3-01Z-00-DX1.D18CE1C0-291D-41C1-8F71-2A0551F8C661	False	0	0.0047251587
0.28900271045918396	TCGA-A2-A0D3	/tiles/TCGA-A2-A0D3-01Z-00-DX1.D18CE1C0-291D-41C1-8F71-2A0551F8C661.svs_mpp-0.05_crop103-34_files/0/230_101.png	TCGA-A2-A0D3-01Z-00-DX1.D18CE1C0-291D-41C1-8F71-2A0551F8C661	False	0	0.0048305127
0.109614158163265	TCGA-A2-A0D3	/tiles/TCGA-A2-A0D3-01Z-00-DX1.D18CE1C0-291D-41C1-8F71-2A0551F8C661.svs_mpp-0.05_crop103-34_files/0/218_94.png	TCGA-A2-A0D3-01Z-00-DX1.D18CE1C0-291D-41C1-8F71-2A0551F8C661	False	0	0.0049410276
1.0	TCGA-A2-A0D3	/tiles/TCGA-A2-A0D3-01Z-00-DX1.D18CE1C0-291D-41C1-8F71-2A0551F8C661.svs_mpp-0.05_crop103-34_files/0/226_47.png	TCGA-A2-A0D3-01Z-00-DX1.D18CE1C0-291D-41C1-8F71-2A0551F8C661	False	0	0.0051032403
0.50422512755102	TCGA-A2-A0D3	/tiles/TCGA-A2-A0D3-01Z-00-DX1.D18CE1C0-291D-41C1-8F71-2A0551F8C661.svs_mpp-0.05_crop103-34_files/0/219_73.png	TCGA-A2-A0D3-01Z-00-DX1.D18CE1C0-291D-41C1-8F71-2A0551F8C661	False	0	0.0051312894
0.12075494260204099	TCGA-A2-A0D3	/tiles/TCGA-A2-A0D3-01Z-00-DX1.D18CE1C0-291D-41C1-8F71-2A0551F8C661.svs_mpp-0.05_crop103-34_files/0/228_87.png	TCGA-A2-A0D3-01Z-00-DX1.D18CE1C0-291D-41C1-8F71-2A0551F8C661	False	0	0.005669846
0.6899115114795921	TCGA-A2-A0D3	/tiles/TCGA-A2-A0D3-01Z-00-DX1.D18CE1C0-291D-41C1-8F71-2A0551F8C661.svs_mpp-0.05_crop103-34_files/0/223_101.png	TCGA-A2-A0D3-01Z-00-DX1.D18CE1C0-291D-41C1-8F71-2A0551F8C661	False	0	0.00567139
0.7125518176020409	TCGA-A2-A0D3	/tiles/TCGA-A2-A0D3-01Z-00-DX1.D18CE1C0-291D-41C1-8F71-2A0551F8C661.svs_mpp-0.05_crop103-34_files/0/221_99.png	TCGA-A2-A0D3-01Z-00-DX1.D18CE1C0-291D-41C1-8F71-2A0551F8C661	False	0	0.006223291
0.223752391581633	TCGA-A2-A0D3	/tiles/TCGA-A2-A0D3-01Z-00-DX1.D18CE1C0-291D-41C1-8F71-2A0551F8C661.svs_mpp-0.05_crop103-34_files/0/226_117.png	TCGA-A2-A0D3-01Z-00-DX1.D18CE1C0-291D-41C1-8F71-2A0551F8C661	False	0	0.006229989
0.191605548469388	TCGA-A2-A0D3	/tiles/TCGA-A2-A0D3-01Z-00-DX1.D18CE1C0-291D-41C1-8F71-2A0551F8C661.svs_mpp-0.05_crop103-34_files/0/226_113.png	TCGA-A2-A0D3-01Z-00-DX1.D18CE1C0-291D-41C1-8F71-2A0551F8C661	False	0	0.0064184465
0.243881536989796	TCGA-A2-A0D3	/tiles/TCGA-A2-A0D3-01Z-00-DX1.D18CE1C0-291D-41C1-8F71-2A0551F8C661.svs_mpp-0.05_crop103-34_files/0/219_109.png	TCGA-A2-A0D3-01Z-00-DX1.D18CE1C0-291D-41C1-8F71-2A0551F8C661	False	0	0.0064512193
0.177335778061225	TCGA-A2-A0D3	/tiles/TCGA-A2-A0D3-01Z-00-DX1.D18CE1C0-291D-41C1-8F71-2A0551F8C661.svs_mpp-0.05_crop103-34_files/0/141_67.png	TCGA-A2-A0D3-01Z-00-DX1.D18CE1C0-291D-41C1-8F71-2A0551F8C661	False	0	0.0067663756
1.0	TCGA-A2-A0D3	/tiles/TCGA-A2-A0D3-01Z-00-DX1.D18CE1C0-291D-41C1-8F71-2A0551F8C661.svs_mpp-0.05_crop103-34_files/0/228_76.png	TCGA-A2-A0D3-01Z-00-DX1.D18CE1C0-291D-41C1-8F71-2A0551F8C661	False	0	0.0070376857
0.507852359693878	TCGA-A2-A0D3	/tiles/TCGA-A2-A0D3-01Z-00-DX1.D18CE1C0-291D-41C1-8F71-2A0551F8C661.svs_mpp-0.05_crop103-34_files/0/226_112.png	TCGA-A2-A0D3-01Z-00-DX1.D18CE1C0-291D-41C1-8F71-2A0551F8C661	False	0	0.007130592
0.756915656887755	TCGA-A2-A0D3	/tiles/TCGA-A2-A0D3-01Z-00-DX1.D18CE1C0-291D-41C1-8F71-2A0551F8C661.svs_mpp-0.05_crop103-34_files/0/221_100.png	TCGA-A2-A0D3-01Z-00-DX1.D18CE1C0-291D-41C1-8F71-2A0551F8C661	False	0	0.007843314
0.484833386479592	TCGA-A2-A0D3	/tiles/TCGA-A2-A0D3-01Z-00-DX1.D18CE1C0-291D-41C1-8F71-2A0551F8C661.svs_mpp-0.05_crop103-34_files/0/220_105.png	TCGA-A2-A0D3-01Z-00-DX1.D18CE1C0-291D-41C1-8F71-2A0551F8C661	False	0	0.007888923
0.629344706632653	TCGA-A2-A0D3	/tiles/TCGA-A2-A0D3-01Z-00-DX1.D18CE1C0-291D-41C1-8F71-2A0551F8C661.svs_mpp-0.05_crop103-34_files/0/220_106.png	TCGA-A2-A0D3-01Z-00-DX1.D18CE1C0-291D-41C1-8F71-2A0551F8C661	False	0	0.007925785
0.49916294642857106	TCGA-A2-A0D3	/tiles/TCGA-A2-A0D3-01Z-00-DX1.D18CE1C0-291D-41C1-8F71-2A0551F8C661.svs_mpp-0.05_crop103-34_files/0/219_72.png	TCGA-A2-A0D3-01Z-00-DX1.D18CE1C0-291D-41C1-8F71-2A0551F8C661	False	0	0.007962545
1.0	TCGA-A2-A0D3	/tiles/TCGA-A2-A0D3-01Z-00-DX1.D18CE1C0-291D-41C1-8F71-2A0551F8C661.svs_mpp-0.05_crop103-34_files/0/225_44.png	TCGA-A2-A0D3-01Z-00-DX1.D18CE1C0-291D-41C1-8F71-2A0551F8C661	False	0	0.008019705
0.608338647959184	TCGA-A2-A0D3	/tiles/TCGA-A2-A0D3-01Z-00-DX1.D18CE1C0-291D-41C1-8F71-2A0551F8C661.svs_mpp-0.05_crop103-34_files/0/221_97.png	TCGA-A2-A0D3-01Z-00-DX1.D18CE1C0-291D-41C1-8F71-2A0551F8C661	False	0	0.008153013
0.325394610969388	TCGA-A2-A0D3	/tiles/TCGA-A2-A0D3-01Z-00-DX1.D18CE1C0-291D-41C1-8F71-2A0551F8C661.svs_mpp-0.05_crop103-34_files/0/223_98.png	TCGA-A2-A0D3-01Z-00-DX1.D18CE1C0-291D-41C1-8F71-2A0551F8C661	False	0	0.008197096
0.46940768494898	TCGA-A2-A0D3	/tiles/TCGA-A2-A0D3-01Z-00-DX1.D18CE1C0-291D-41C1-8F71-2A0551F8C661.svs_mpp-0.05_crop103-34_files/0/223_99.png	TCGA-A2-A0D3-01Z-00-DX1.D18CE1C0-291D-41C1-8F71-2A0551F8C661	False	0	0.00859734
0.40654894770408206	TCGA-A2-A0D3	/tiles/TCGA-A2-A0D3-01Z-00-DX1.D18CE1C0-291D-41C1-8F71-2A0551F8C661.svs_mpp-0.05_crop103-34_files/0/226_109.png	TCGA-A2-A0D3-01Z-00-DX1.D18CE1C0-291D-41C1-8F71-2A0551F8C661	False	0	0.009043693
0.394650829081633	TCGA-A2-A0D3	/tiles/TCGA-A2-A0D3-01Z-00-DX1.D18CE1C0-291D-41C1-8F71-2A0551F8C661.svs_mpp-0.05_crop103-34_files/0/223_91.png	TCGA-A2-A0D3-01Z-00-DX1.D18CE1C0-291D-41C1-8F71-2A0551F8C661	False	0	0.009503713
0.28204719387755106	TCGA-A2-A0D3	/tiles/TCGA-A2-A0D3-01Z-00-DX1.D18CE1C0-291D-41C1-8F71-2A0551F8C661.svs_mpp-0.05_crop103-34_files/0/222_93.png	TCGA-A2-A0D3-01Z-00-DX1.D18CE1C0-291D-41C1-8F71-2A0551F8C661	False	0	0.0110204555
0.5780851403061229	TCGA-A2-A0D3	/tiles/TCGA-A2-A0D3-01Z-00-DX1.D18CE1C0-291D-41C1-8F71-2A0551F8C661.svs_mpp-0.05_crop103-34_files/0/223_100.png	TCGA-A2-A0D3-01Z-00-DX1.D18CE1C0-291D-41C1-8F71-2A0551F8C661	False	0	0.012465362
0.150769292091837	TCGA-A2-A0D3	/tiles/TCGA-A2-A0D3-01Z-00-DX1.D18CE1C0-291D-41C1-8F71-2A0551F8C661.svs_mpp-0.05_crop103-34_files/0/223_97.png	TCGA-A2-A0D3-01Z-00-DX1.D18CE1C0-291D-41C1-8F71-2A0551F8C661	False	0	0.01263714
0.15359933035714302	TCGA-A2-A0D3	/tiles/TCGA-A2-A0D3-01Z-00-DX1.D18CE1C0-291D-41C1-8F71-2A0551F8C661.svs_mpp-0.05_crop103-34_files/0/226_115.png	TCGA-A2-A0D3-01Z-00-DX1.D18CE1C0-291D-41C1-8F71-2A0551F8C661	False	0	0.016214637
0.16519850127551	TCGA-A2-A0EQ	/tiles/TCGA-A2-A0EQ-01Z-00-DX1.5FCD8890-4594-4BE2-93B1-B8F698BFD2A0.svs_mpp-0.05_crop93-47_files/0/216_45.png	TCGA-A2-A0EQ-01Z-00-DX1.5FCD8890-4594-4BE2-93B1-B8F698BFD2A0	False	0	0.0005862709
0.13293207908163301	TCGA-A2-A0EQ	/tiles/TCGA-A2-A0EQ-01Z-00-DX1.5FCD8890-4594-4BE2-93B1-B8F698BFD2A0.svs_mpp-0.05_crop93-47_files/0/59_153.png	TCGA-A2-A0EQ-01Z-00-DX1.5FCD8890-4594-4BE2-93B1-B8F698BFD2A0	False	0	0.0006130704
0.25854990433673497	TCGA-A2-A0EQ	/tiles/TCGA-A2-A0EQ-01Z-00-DX1.5FCD8890-4594-4BE2-93B1-B8F698BFD2A0.svs_mpp-0.05_crop93-47_files/0/184_124.png	TCGA-A2-A0EQ-01Z-00-DX1.5FCD8890-4594-4BE2-93B1-B8F698BFD2A0	False	0	0.00062408653
0.177355707908163	TCGA-A2-A0EQ	/tiles/TCGA-A2-A0EQ-01Z-00-DX1.5FCD8890-4594-4BE2-93B1-B8F698BFD2A0.svs_mpp-0.05_crop93-47_files/0/121_140.png	TCGA-A2-A0EQ-01Z-00-DX1.5FCD8890-4594-4BE2-93B1-B8F698BFD2A0	False	0	0.0006282018
0.28312340561224497	TCGA-A2-A0EQ	/tiles/TCGA-A2-A0EQ-01Z-00-DX1.5FCD8890-4594-4BE2-93B1-B8F698BFD2A0.svs_mpp-0.05_crop93-47_files/0/168_155.png	TCGA-A2-A0EQ-01Z-00-DX1.5FCD8890-4594-4BE2-93B1-B8F698BFD2A0	False	0	0.00073766045
0.106804049744898	TCGA-A2-A0EQ	/tiles/TCGA-A2-A0EQ-01Z-00-DX1.5FCD8890-4594-4BE2-93B1-B8F698BFD2A0.svs_mpp-0.05_crop93-47_files/0/139_132.png	TCGA-A2-A0EQ-01Z-00-DX1.5FCD8890-4594-4BE2-93B1-B8F698BFD2A0	False	0	0.00077784405
0.850286989795918	TCGA-A2-A0EQ	/tiles/TCGA-A2-A0EQ-01Z-00-DX1.5FCD8890-4594-4BE2-93B1-B8F698BFD2A0.svs_mpp-0.05_crop93-47_files/0/233_30.png	TCGA-A2-A0EQ-01Z-00-DX1.5FCD8890-4594-4BE2-93B1-B8F698BFD2A0	False	0	0.00079963054
0.11521444515306098	TCGA-A2-A0EQ	/tiles/TCGA-A2-A0EQ-01Z-00-DX1.5FCD8890-4594-4BE2-93B1-B8F698BFD2A0.svs_mpp-0.05_crop93-47_files/0/38_85.png	TCGA-A2-A0EQ-01Z-00-DX1.5FCD8890-4594-4BE2-93B1-B8F698BFD2A0	False	0	0.00083289685
0.11485570790816302	TCGA-A2-A0EQ	/tiles/TCGA-A2-A0EQ-01Z-00-DX1.5FCD8890-4594-4BE2-93B1-B8F698BFD2A0.svs_mpp-0.05_crop93-47_files/0/261_12.png	TCGA-A2-A0EQ-01Z-00-DX1.5FCD8890-4594-4BE2-93B1-B8F698BFD2A0	False	0	0.0008773633
0.8188376913265308	TCGA-A2-A0EQ	/tiles/TCGA-A2-A0EQ-01Z-00-DX1.5FCD8890-4594-4BE2-93B1-B8F698BFD2A0.svs_mpp-0.05_crop93-47_files/0/161_56.png	TCGA-A2-A0EQ-01Z-00-DX1.5FCD8890-4594-4BE2-93B1-B8F698BFD2A0	False	0	0.00090559525
0.7069913903061229	TCGA-A2-A0EQ	/tiles/TCGA-A2-A0EQ-01Z-00-DX1.5FCD8890-4594-4BE2-93B1-B8F698BFD2A0.svs_mpp-0.05_crop93-47_files/0/168_156.png	TCGA-A2-A0EQ-01Z-00-DX1.5FCD8890-4594-4BE2-93B1-B8F698BFD2A0	False	0	0.0009222526
0.11077008928571401	TCGA-A2-A0EQ	/tiles/TCGA-A2-A0EQ-01Z-00-DX1.5FCD8890-4594-4BE2-93B1-B8F698BFD2A0.svs_mpp-0.05_crop93-47_files/0/116_36.png	TCGA-A2-A0EQ-01Z-00-DX1.5FCD8890-4594-4BE2-93B1-B8F698BFD2A0	False	0	0.00092858914
0.8600924744897959	TCGA-A2-A0EQ	/tiles/TCGA-A2-A0EQ-01Z-00-DX1.5FCD8890-4594-4BE2-93B1-B8F698BFD2A0.svs_mpp-0.05_crop93-47_files/0/146_103.png	TCGA-A2-A0EQ-01Z-00-DX1.5FCD8890-4594-4BE2-93B1-B8F698BFD2A0	False	0	0.0009884721
0.201729910714286	TCGA-A2-A0EQ	/tiles/TCGA-A2-A0EQ-01Z-00-DX1.5FCD8890-4594-4BE2-93B1-B8F698BFD2A0.svs_mpp-0.05_crop93-47_files/0/218_59.png	TCGA-A2-A0EQ-01Z-00-DX1.5FCD8890-4594-4BE2-93B1-B8F698BFD2A0	False	0	0.0011764914
0.192522321428571	TCGA-A2-A0EQ	/tiles/TCGA-A2-A0EQ-01Z-00-DX1.5FCD8890-4594-4BE2-93B1-B8F698BFD2A0.svs_mpp-0.05_crop93-47_files/0/163_86.png	TCGA-A2-A0EQ-01Z-00-DX1.5FCD8890-4594-4BE2-93B1-B8F698BFD2A0	False	0	0.0012017414
0.159518494897959	TCGA-A2-A0EQ	/tiles/TCGA-A2-A0EQ-01Z-00-DX1.5FCD8890-4594-4BE2-93B1-B8F698BFD2A0.svs_mpp-0.05_crop93-47_files/0/228_1.png	TCGA-A2-A0EQ-01Z-00-DX1.5FCD8890-4594-4BE2-93B1-B8F698BFD2A0	False	0	0.0012614436
0.8484335140306121	TCGA-A2-A0EQ	/tiles/TCGA-A2-A0EQ-01Z-00-DX1.5FCD8890-4594-4BE2-93B1-B8F698BFD2A0.svs_mpp-0.05_crop93-47_files/0/181_171.png	TCGA-A2-A0EQ-01Z-00-DX1.5FCD8890-4594-4BE2-93B1-B8F698BFD2A0	False	0	0.0014613006
0.46173469387755106	TCGA-A2-A0EQ	/tiles/TCGA-A2-A0EQ-01Z-00-DX1.5FCD8890-4594-4BE2-93B1-B8F698BFD2A0.svs_mpp-0.05_crop93-47_files/0/158_97.png	TCGA-A2-A0EQ-01Z-00-DX1.5FCD8890-4594-4BE2-93B1-B8F698BFD2A0	False	0	0.0015476407
0.8070790816326531	TCGA-A2-A0EQ	/tiles/TCGA-A2-A0EQ-01Z-00-DX1.5FCD8890-4594-4BE2-93B1-B8F698BFD2A0.svs_mpp-0.05_crop93-47_files/0/172_161.png	TCGA-A2-A0EQ-01Z-00-DX1.5FCD8890-4594-4BE2-93B1-B8F698BFD2A0	False	0	0.0021106275
0.32605229591836704	TCGA-A2-A0EQ	/tiles/TCGA-A2-A0EQ-01Z-00-DX1.5FCD8890-4594-4BE2-93B1-B8F698BFD2A0.svs_mpp-0.05_crop93-47_files/0/155_137.png	TCGA-A2-A0EQ-01Z-00-DX1.5FCD8890-4594-4BE2-93B1-B8F698BFD2A0	False	0	0.002425882
0.8145527742346941	TCGA-A2-A0EQ	/tiles/TCGA-A2-A0EQ-01Z-00-DX1.5FCD8890-4594-4BE2-93B1-B8F698BFD2A0.svs_mpp-0.05_crop93-47_files/0/244_32.png	TCGA-A2-A0EQ-01Z-00-DX1.5FCD8890-4594-4BE2-93B1-B8F698BFD2A0	False	0	0.0029557236
0.773138552295918	TCGA-A2-A0EQ	/tiles/TCGA-A2-A0EQ-01Z-00-DX1.5FCD8890-4594-4BE2-93B1-B8F698BFD2A0.svs_mpp-0.05_crop93-47_files/0/69_137.png	TCGA-A2-A0EQ-01Z-00-DX1.5FCD8890-4594-4BE2-93B1-B8F698BFD2A0	False	0	0.003411086
0.818478954081633	TCGA-A2-A0EQ	/tiles/TCGA-A2-A0EQ-01Z-00-DX1.5FCD8890-4594-4BE2-93B1-B8F698BFD2A0.svs_mpp-0.05_crop93-47_files/0/237_46.png	TCGA-A2-A0EQ-01Z-00-DX1.5FCD8890-4594-4BE2-93B1-B8F698BFD2A0	False	0	0.0037019204
0.7475486288265308	TCGA-A2-A0EQ	/tiles/TCGA-A2-A0EQ-01Z-00-DX1.5FCD8890-4594-4BE2-93B1-B8F698BFD2A0.svs_mpp-0.05_crop93-47_files/0/111_123.png	TCGA-A2-A0EQ-01Z-00-DX1.5FCD8890-4594-4BE2-93B1-B8F698BFD2A0	False	0	0.0040033893
0.8666493941326531	TCGA-A2-A0EQ	/tiles/TCGA-A2-A0EQ-01Z-00-DX1.5FCD8890-4594-4BE2-93B1-B8F698BFD2A0.svs_mpp-0.05_crop93-47_files/0/108_101.png	TCGA-A2-A0EQ-01Z-00-DX1.5FCD8890-4594-4BE2-93B1-B8F698BFD2A0	False	0	0.0040328433
0.7784199617346941	TCGA-A2-A0EQ	/tiles/TCGA-A2-A0EQ-01Z-00-DX1.5FCD8890-4594-4BE2-93B1-B8F698BFD2A0.svs_mpp-0.05_crop93-47_files/0/133_143.png	TCGA-A2-A0EQ-01Z-00-DX1.5FCD8890-4594-4BE2-93B1-B8F698BFD2A0	False	0	0.004663566
0.798150510204082	TCGA-A2-A0EQ	/tiles/TCGA-A2-A0EQ-01Z-00-DX1.5FCD8890-4594-4BE2-93B1-B8F698BFD2A0.svs_mpp-0.05_crop93-47_files/0/181_131.png	TCGA-A2-A0EQ-01Z-00-DX1.5FCD8890-4594-4BE2-93B1-B8F698BFD2A0	False	0	0.0048501943
0.8359574298469391	TCGA-A2-A0EQ	/tiles/TCGA-A2-A0EQ-01Z-00-DX1.5FCD8890-4594-4BE2-93B1-B8F698BFD2A0.svs_mpp-0.05_crop93-47_files/0/189_132.png	TCGA-A2-A0EQ-01Z-00-DX1.5FCD8890-4594-4BE2-93B1-B8F698BFD2A0	False	0	0.011247647
0.898716517857143	TCGA-A2-A0EQ	/tiles/TCGA-A2-A0EQ-01Z-00-DX1.5FCD8890-4594-4BE2-93B1-B8F698BFD2A0.svs_mpp-0.05_crop93-47_files/0/139_110.png	TCGA-A2-A0EQ-01Z-00-DX1.5FCD8890-4594-4BE2-93B1-B8F698BFD2A0	False	0	0.011268804
0.679906728316326	TCGA-A2-A0EQ	/tiles/TCGA-A2-A0EQ-01Z-00-DX1.5FCD8890-4594-4BE2-93B1-B8F698BFD2A0.svs_mpp-0.05_crop93-47_files/0/241_30.png	TCGA-A2-A0EQ-01Z-00-DX1.5FCD8890-4594-4BE2-93B1-B8F698BFD2A0	False	0	0.014758849
0.7250677614795921	TCGA-A2-A0ES	/tiles/TCGA-A2-A0ES-01Z-00-DX1.5652EE30-48C1-4EC1-AD77-8C72DFCB9A97.svs_mpp-0.05_crop93-85_files/0/377_102.png	TCGA-A2-A0ES-01Z-00-DX1.5652EE30-48C1-4EC1-AD77-8C72DFCB9A97	False	0	0.0036197691
0.8810586734693879	TCGA-A2-A0ES	/tiles/TCGA-A2-A0ES-01Z-00-DX1.5652EE30-48C1-4EC1-AD77-8C72DFCB9A97.svs_mpp-0.05_crop93-85_files/0/384_24.png	TCGA-A2-A0ES-01Z-00-DX1.5652EE30-48C1-4EC1-AD77-8C72DFCB9A97	False	0	0.0036437877
0.10941485969387801	TCGA-A2-A0ES	/tiles/TCGA-A2-A0ES-01Z-00-DX1.5652EE30-48C1-4EC1-AD77-8C72DFCB9A97.svs_mpp-0.05_crop93-85_files/0/363_45.png	TCGA-A2-A0ES-01Z-00-DX1.5652EE30-48C1-4EC1-AD77-8C72DFCB9A97	False	0	0.003765897
0.5347975127551021	TCGA-A2-A0ES	/tiles/TCGA-A2-A0ES-01Z-00-DX1.5652EE30-48C1-4EC1-AD77-8C72DFCB9A97.svs_mpp-0.05_crop93-85_files/0/381_24.png	TCGA-A2-A0ES-01Z-00-DX1.5652EE30-48C1-4EC1-AD77-8C72DFCB9A97	False	0	0.004132333
0.112105389030612	TCGA-A2-A0ES	/tiles/TCGA-A2-A0ES-01Z-00-DX1.5652EE30-48C1-4EC1-AD77-8C72DFCB9A97.svs_mpp-0.05_crop93-85_files/0/387_25.png	TCGA-A2-A0ES-01Z-00-DX1.5652EE30-48C1-4EC1-AD77-8C72DFCB9A97	False	0	0.0041777464
0.863580197704082	TCGA-A2-A0ES	/tiles/TCGA-A2-A0ES-01Z-00-DX1.5652EE30-48C1-4EC1-AD77-8C72DFCB9A97.svs_mpp-0.05_crop93-85_files/0/376_92.png	TCGA-A2-A0ES-01Z-00-DX1.5652EE30-48C1-4EC1-AD77-8C72DFCB9A97	False	0	0.0041932403
0.685327646683674	TCGA-A2-A0ES	/tiles/TCGA-A2-A0ES-01Z-00-DX1.5652EE30-48C1-4EC1-AD77-8C72DFCB9A97.svs_mpp-0.05_crop93-85_files/0/385_81.png	TCGA-A2-A0ES-01Z-00-DX1.5652EE30-48C1-4EC1-AD77-8C72DFCB9A97	False	0	0.004258653
0.22391183035714302	TCGA-A2-A0ES	/tiles/TCGA-A2-A0ES-01Z-00-DX1.5652EE30-48C1-4EC1-AD77-8C72DFCB9A97.svs_mpp-0.05_crop93-85_files/0/1_156.png	TCGA-A2-A0ES-01Z-00-DX1.5652EE30-48C1-4EC1-AD77-8C72DFCB9A97	False	0	0.004331066
0.287308673469388	TCGA-A2-A0ES	/tiles/TCGA-A2-A0ES-01Z-00-DX1.5652EE30-48C1-4EC1-AD77-8C72DFCB9A97.svs_mpp-0.05_crop93-85_files/0/382_30.png	TCGA-A2-A0ES-01Z-00-DX1.5652EE30-48C1-4EC1-AD77-8C72DFCB9A97	False	0	0.004355311
0.14383370535714302	TCGA-A2-A0ES	/tiles/TCGA-A2-A0ES-01Z-00-DX1.5652EE30-48C1-4EC1-AD77-8C72DFCB9A97.svs_mpp-0.05_crop93-85_files/0/377_92.png	TCGA-A2-A0ES-01Z-00-DX1.5652EE30-48C1-4EC1-AD77-8C72DFCB9A97	False	0	0.004607166
0.516541772959184	TCGA-A2-A0ES	/tiles/TCGA-A2-A0ES-01Z-00-DX1.5652EE30-48C1-4EC1-AD77-8C72DFCB9A97.svs_mpp-0.05_crop93-85_files/0/378_103.png	TCGA-A2-A0ES-01Z-00-DX1.5652EE30-48C1-4EC1-AD77-8C72DFCB9A97	False	0	0.004735958
0.154197225765306	TCGA-A2-A0ES	/tiles/TCGA-A2-A0ES-01Z-00-DX1.5652EE30-48C1-4EC1-AD77-8C72DFCB9A97.svs_mpp-0.05_crop93-85_files/0/267_52.png	TCGA-A2-A0ES-01Z-00-DX1.5652EE30-48C1-4EC1-AD77-8C72DFCB9A97	False	0	0.0049068257
0.24459901147959198	TCGA-A2-A0ES	/tiles/TCGA-A2-A0ES-01Z-00-DX1.5652EE30-48C1-4EC1-AD77-8C72DFCB9A97.svs_mpp-0.05_crop93-85_files/0/380_26.png	TCGA-A2-A0ES-01Z-00-DX1.5652EE30-48C1-4EC1-AD77-8C72DFCB9A97	False	0	0.005011214
0.27140465561224497	TCGA-A2-A0ES	/tiles/TCGA-A2-A0ES-01Z-00-DX1.5652EE30-48C1-4EC1-AD77-8C72DFCB9A97.svs_mpp-0.05_crop93-85_files/0/389_27.png	TCGA-A2-A0ES-01Z-00-DX1.5652EE30-48C1-4EC1-AD77-8C72DFCB9A97	False	0	0.0051977937
0.558494100765306	TCGA-A2-A0ES	/tiles/TCGA-A2-A0ES-01Z-00-DX1.5652EE30-48C1-4EC1-AD77-8C72DFCB9A97.svs_mpp-0.05_crop93-85_files/0/380_78.png	TCGA-A2-A0ES-01Z-00-DX1.5652EE30-48C1-4EC1-AD77-8C72DFCB9A97	False	0	0.0052343355
0.11977838010204099	TCGA-A2-A0ES	/tiles/TCGA-A2-A0ES-01Z-00-DX1.5652EE30-48C1-4EC1-AD77-8C72DFCB9A97.svs_mpp-0.05_crop93-85_files/0/385_82.png	TCGA-A2-A0ES-01Z-00-DX1.5652EE30-48C1-4EC1-AD77-8C72DFCB9A97	False	0	0.0052933344
0.328483737244898	TCGA-A2-A0ES	/tiles/TCGA-A2-A0ES-01Z-00-DX1.5652EE30-48C1-4EC1-AD77-8C72DFCB9A97.svs_mpp-0.05_crop93-85_files/0/1_157.png	TCGA-A2-A0ES-01Z-00-DX1.5652EE30-48C1-4EC1-AD77-8C72DFCB9A97	False	0	0.005468261
0.179667570153061	TCGA-A2-A0ES	/tiles/TCGA-A2-A0ES-01Z-00-DX1.5652EE30-48C1-4EC1-AD77-8C72DFCB9A97.svs_mpp-0.05_crop93-85_files/0/378_101.png	TCGA-A2-A0ES-01Z-00-DX1.5652EE30-48C1-4EC1-AD77-8C72DFCB9A97	False	0	0.005576572
0.108797034438776	TCGA-A2-A0ES	/tiles/TCGA-A2-A0ES-01Z-00-DX1.5652EE30-48C1-4EC1-AD77-8C72DFCB9A97.svs_mpp-0.05_crop93-85_files/0/383_121.png	TCGA-A2-A0ES-01Z-00-DX1.5652EE30-48C1-4EC1-AD77-8C72DFCB9A97	False	0	0.0059690787
1.0	TCGA-A2-A0ES	/tiles/TCGA-A2-A0ES-01Z-00-DX1.5652EE30-48C1-4EC1-AD77-8C72DFCB9A97.svs_mpp-0.05_crop93-85_files/0/389_65.png	TCGA-A2-A0ES-01Z-00-DX1.5652EE30-48C1-4EC1-AD77-8C72DFCB9A97	False	0	0.006084346
0.5927335778061229	TCGA-A2-A0ES	/tiles/TCGA-A2-A0ES-01Z-00-DX1.5652EE30-48C1-4EC1-AD77-8C72DFCB9A97.svs_mpp-0.05_crop93-85_files/0/385_71.png	TCGA-A2-A0ES-01Z-00-DX1.5652EE30-48C1-4EC1-AD77-8C72DFCB9A97	False	0	0.0067053777
0.30173788265306106	TCGA-A2-A0ES	/tiles/TCGA-A2-A0ES-01Z-00-DX1.5652EE30-48C1-4EC1-AD77-8C72DFCB9A97.svs_mpp-0.05_crop93-85_files/0/377_93.png	TCGA-A2-A0ES-01Z-00-DX1.5652EE30-48C1-4EC1-AD77-8C72DFCB9A97	False	0	0.006717075
0.205297353316327	TCGA-A2-A0ES	/tiles/TCGA-A2-A0ES-01Z-00-DX1.5652EE30-48C1-4EC1-AD77-8C72DFCB9A97.svs_mpp-0.05_crop93-85_files/0/377_94.png	TCGA-A2-A0ES-01Z-00-DX1.5652EE30-48C1-4EC1-AD77-8C72DFCB9A97	False	0	0.006779842
0.44449537627551006	TCGA-A2-A0ES	/tiles/TCGA-A2-A0ES-01Z-00-DX1.5652EE30-48C1-4EC1-AD77-8C72DFCB9A97.svs_mpp-0.05_crop93-85_files/0/383_115.png	TCGA-A2-A0ES-01Z-00-DX1.5652EE30-48C1-4EC1-AD77-8C72DFCB9A97	False	0	0.0069012293
0.19058912627551	TCGA-A2-A0ES	/tiles/TCGA-A2-A0ES-01Z-00-DX1.5652EE30-48C1-4EC1-AD77-8C72DFCB9A97.svs_mpp-0.05_crop93-85_files/0/383_114.png	TCGA-A2-A0ES-01Z-00-DX1.5652EE30-48C1-4EC1-AD77-8C72DFCB9A97	False	0	0.009962985
0.17329001913265302	TCGA-A2-A0ES	/tiles/TCGA-A2-A0ES-01Z-00-DX1.5652EE30-48C1-4EC1-AD77-8C72DFCB9A97.svs_mpp-0.05_crop93-85_files/0/265_20.png	TCGA-A2-A0ES-01Z-00-DX1.5652EE30-48C1-4EC1-AD77-8C72DFCB9A97	False	0	0.013753926
0.349489795918367	TCGA-A2-A0ES	/tiles/TCGA-A2-A0ES-01Z-00-DX1.5652EE30-48C1-4EC1-AD77-8C72DFCB9A97.svs_mpp-0.05_crop93-85_files/0/373_89.png	TCGA-A2-A0ES-01Z-00-DX1.5652EE30-48C1-4EC1-AD77-8C72DFCB9A97	False	0	0.014402303
0.41179049744898	TCGA-A2-A0ES	/tiles/TCGA-A2-A0ES-01Z-00-DX1.5652EE30-48C1-4EC1-AD77-8C72DFCB9A97.svs_mpp-0.05_crop93-85_files/0/385_24.png	TCGA-A2-A0ES-01Z-00-DX1.5652EE30-48C1-4EC1-AD77-8C72DFCB9A97	False	0	0.016540527
0.385363520408163	TCGA-A2-A0ES	/tiles/TCGA-A2-A0ES-01Z-00-DX1.5652EE30-48C1-4EC1-AD77-8C72DFCB9A97.svs_mpp-0.05_crop93-85_files/0/377_97.png	TCGA-A2-A0ES-01Z-00-DX1.5652EE30-48C1-4EC1-AD77-8C72DFCB9A97	False	0	0.017142579
0.38713727678571397	TCGA-A2-A0ES	/tiles/TCGA-A2-A0ES-01Z-00-DX1.5652EE30-48C1-4EC1-AD77-8C72DFCB9A97.svs_mpp-0.05_crop93-85_files/0/377_96.png	TCGA-A2-A0ES-01Z-00-DX1.5652EE30-48C1-4EC1-AD77-8C72DFCB9A97	False	0	0.018661402
0.159239477040816	TCGA-A2-A0YH	/tiles/TCGA-A2-A0YH-01Z-00-DX1.FBA5E711-8275-45B3-BC20-5A786EE23548.svs_mpp-0.05_crop68-35_files/0/83_94.png	TCGA-A2-A0YH-01Z-00-DX1.FBA5E711-8275-45B3-BC20-5A786EE23548	False	0	0.00031484742
0.4108537946428571	TCGA-A2-A0YH	/tiles/TCGA-A2-A0YH-01Z-00-DX1.FBA5E711-8275-45B3-BC20-5A786EE23548.svs_mpp-0.05_crop68-35_files/0/69_112.png	TCGA-A2-A0YH-01Z-00-DX1.FBA5E711-8275-45B3-BC20-5A786EE23548	False	0	0.00031928087
0.955755739795918	TCGA-A2-A0YH	/tiles/TCGA-A2-A0YH-01Z-00-DX1.FBA5E711-8275-45B3-BC20-5A786EE23548.svs_mpp-0.05_crop68-35_files/0/37_52.png	TCGA-A2-A0YH-01Z-00-DX1.FBA5E711-8275-45B3-BC20-5A786EE23548	False	0	0.00037004618
0.148477359693878	TCGA-A2-A0YH	/tiles/TCGA-A2-A0YH-01Z-00-DX1.FBA5E711-8275-45B3-BC20-5A786EE23548.svs_mpp-0.05_crop68-35_files/0/75_103.png	TCGA-A2-A0YH-01Z-00-DX1.FBA5E711-8275-45B3-BC20-5A786EE23548	False	0	0.00037407063
0.255281409438776	TCGA-A2-A0YH	/tiles/TCGA-A2-A0YH-01Z-00-DX1.FBA5E711-8275-45B3-BC20-5A786EE23548.svs_mpp-0.05_crop68-35_files/0/109_95.png	TCGA-A2-A0YH-01Z-00-DX1.FBA5E711-8275-45B3-BC20-5A786EE23548	False	0	0.00038961016
0.259466677295918	TCGA-A2-A0YH	/tiles/TCGA-A2-A0YH-01Z-00-DX1.FBA5E711-8275-45B3-BC20-5A786EE23548.svs_mpp-0.05_crop68-35_files/0/95_83.png	TCGA-A2-A0YH-01Z-00-DX1.FBA5E711-8275-45B3-BC20-5A786EE23548	False	0	0.00039045885
0.150948660714286	TCGA-A2-A0YH	/tiles/TCGA-A2-A0YH-01Z-00-DX1.FBA5E711-8275-45B3-BC20-5A786EE23548.svs_mpp-0.05_crop68-35_files/0/82_95.png	TCGA-A2-A0YH-01Z-00-DX1.FBA5E711-8275-45B3-BC20-5A786EE23548	False	0	0.00043776148
0.12765066964285698	TCGA-A2-A0YH	/tiles/TCGA-A2-A0YH-01Z-00-DX1.FBA5E711-8275-45B3-BC20-5A786EE23548.svs_mpp-0.05_crop68-35_files/0/72_109.png	TCGA-A2-A0YH-01Z-00-DX1.FBA5E711-8275-45B3-BC20-5A786EE23548	False	0	0.00051040336
0.111088966836735	TCGA-A2-A0YH	/tiles/TCGA-A2-A0YH-01Z-00-DX1.FBA5E711-8275-45B3-BC20-5A786EE23548.svs_mpp-0.05_crop68-35_files/0/84_98.png	TCGA-A2-A0YH-01Z-00-DX1.FBA5E711-8275-45B3-BC20-5A786EE23548	False	0	0.0007287807
0.10889668367346901	TCGA-A2-A0YH	/tiles/TCGA-A2-A0YH-01Z-00-DX1.FBA5E711-8275-45B3-BC20-5A786EE23548.svs_mpp-0.05_crop68-35_files/0/72_15.png	TCGA-A2-A0YH-01Z-00-DX1.FBA5E711-8275-45B3-BC20-5A786EE23548	False	0	0.0008007979
0.23064811862244897	TCGA-A2-A0YH	/tiles/TCGA-A2-A0YH-01Z-00-DX1.FBA5E711-8275-45B3-BC20-5A786EE23548.svs_mpp-0.05_crop68-35_files/0/73_107.png	TCGA-A2-A0YH-01Z-00-DX1.FBA5E711-8275-45B3-BC20-5A786EE23548	False	0	0.0010181158
0.94140625	TCGA-A2-A0YH	/tiles/TCGA-A2-A0YH-01Z-00-DX1.FBA5E711-8275-45B3-BC20-5A786EE23548.svs_mpp-0.05_crop68-35_files/0/53_40.png	TCGA-A2-A0YH-01Z-00-DX1.FBA5E711-8275-45B3-BC20-5A786EE23548	False	0	0.0010796763
0.910913584183674	TCGA-A2-A0YH	/tiles/TCGA-A2-A0YH-01Z-00-DX1.FBA5E711-8275-45B3-BC20-5A786EE23548.svs_mpp-0.05_crop68-35_files/0/47_44.png	TCGA-A2-A0YH-01Z-00-DX1.FBA5E711-8275-45B3-BC20-5A786EE23548	False	0	0.0011553571
0.3271484375	TCGA-A2-A0YH	/tiles/TCGA-A2-A0YH-01Z-00-DX1.FBA5E711-8275-45B3-BC20-5A786EE23548.svs_mpp-0.05_crop68-35_files/0/77_100.png	TCGA-A2-A0YH-01Z-00-DX1.FBA5E711-8275-45B3-BC20-5A786EE23548	False	0	0.0012537934
0.18343431122449	TCGA-A2-A0YH	/tiles/TCGA-A2-A0YH-01Z-00-DX1.FBA5E711-8275-45B3-BC20-5A786EE23548.svs_mpp-0.05_crop68-35_files/0/153_64.png	TCGA-A2-A0YH-01Z-00-DX1.FBA5E711-8275-45B3-BC20-5A786EE23548	False	0	0.001487664
0.9118502869897959	TCGA-A2-A0YH	/tiles/TCGA-A2-A0YH-01Z-00-DX1.FBA5E711-8275-45B3-BC20-5A786EE23548.svs_mpp-0.05_crop68-35_files/0/44_51.png	TCGA-A2-A0YH-01Z-00-DX1.FBA5E711-8275-45B3-BC20-5A786EE23548	False	0	0.0016023734
0.13448660714285698	TCGA-A2-A0YH	/tiles/TCGA-A2-A0YH-01Z-00-DX1.FBA5E711-8275-45B3-BC20-5A786EE23548.svs_mpp-0.05_crop68-35_files/0/111_13.png	TCGA-A2-A0YH-01Z-00-DX1.FBA5E711-8275-45B3-BC20-5A786EE23548	False	0	0.0017095585
0.11637037627550999	TCGA-A2-A0YH	/tiles/TCGA-A2-A0YH-01Z-00-DX1.FBA5E711-8275-45B3-BC20-5A786EE23548.svs_mpp-0.05_crop68-35_files/0/11_42.png	TCGA-A2-A0YH-01Z-00-DX1.FBA5E711-8275-45B3-BC20-5A786EE23548	False	0	0.0017358466
0.948122608418367	TCGA-A2-A0YH	/tiles/TCGA-A2-A0YH-01Z-00-DX1.FBA5E711-8275-45B3-BC20-5A786EE23548.svs_mpp-0.05_crop68-35_files/0/46_44.png	TCGA-A2-A0YH-01Z-00-DX1.FBA5E711-8275-45B3-BC20-5A786EE23548	False	0	0.0017607872
0.10618622448979599	TCGA-A2-A0YH	/tiles/TCGA-A2-A0YH-01Z-00-DX1.FBA5E711-8275-45B3-BC20-5A786EE23548.svs_mpp-0.05_crop68-35_files/0/45_22.png	TCGA-A2-A0YH-01Z-00-DX1.FBA5E711-8275-45B3-BC20-5A786EE23548	False	0	0.002596024
0.904516103316326	TCGA-A2-A0YH	/tiles/TCGA-A2-A0YH-01Z-00-DX1.FBA5E711-8275-45B3-BC20-5A786EE23548.svs_mpp-0.05_crop68-35_files/0/43_48.png	TCGA-A2-A0YH-01Z-00-DX1.FBA5E711-8275-45B3-BC20-5A786EE23548	False	0	0.0029177521
0.42488440688775503	TCGA-A2-A0YH	/tiles/TCGA-A2-A0YH-01Z-00-DX1.FBA5E711-8275-45B3-BC20-5A786EE23548.svs_mpp-0.05_crop68-35_files/0/110_13.png	TCGA-A2-A0YH-01Z-00-DX1.FBA5E711-8275-45B3-BC20-5A786EE23548	False	0	0.0042760298
0.9364237882653059	TCGA-A2-A0YH	/tiles/TCGA-A2-A0YH-01Z-00-DX1.FBA5E711-8275-45B3-BC20-5A786EE23548.svs_mpp-0.05_crop68-35_files/0/37_50.png	TCGA-A2-A0YH-01Z-00-DX1.FBA5E711-8275-45B3-BC20-5A786EE23548	False	0	0.0055241957
0.906548947704082	TCGA-A2-A0YH	/tiles/TCGA-A2-A0YH-01Z-00-DX1.FBA5E711-8275-45B3-BC20-5A786EE23548.svs_mpp-0.05_crop68-35_files/0/38_50.png	TCGA-A2-A0YH-01Z-00-DX1.FBA5E711-8275-45B3-BC20-5A786EE23548	False	0	0.0062484853
0.26359215561224497	TCGA-A2-A0YH	/tiles/TCGA-A2-A0YH-01Z-00-DX1.FBA5E711-8275-45B3-BC20-5A786EE23548.svs_mpp-0.05_crop68-35_files/0/81_96.png	TCGA-A2-A0YH-01Z-00-DX1.FBA5E711-8275-45B3-BC20-5A786EE23548	False	0	0.008160655
0.364775988520408	TCGA-A2-A0YH	/tiles/TCGA-A2-A0YH-01Z-00-DX1.FBA5E711-8275-45B3-BC20-5A786EE23548.svs_mpp-0.05_crop68-35_files/0/80_97.png	TCGA-A2-A0YH-01Z-00-DX1.FBA5E711-8275-45B3-BC20-5A786EE23548	False	0	0.010298812
0.6704400510204079	TCGA-A2-A0YH	/tiles/TCGA-A2-A0YH-01Z-00-DX1.FBA5E711-8275-45B3-BC20-5A786EE23548.svs_mpp-0.05_crop68-35_files/0/49_22.png	TCGA-A2-A0YH-01Z-00-DX1.FBA5E711-8275-45B3-BC20-5A786EE23548	False	0	0.021289326
0.420260682397959	TCGA-A2-A0YH	/tiles/TCGA-A2-A0YH-01Z-00-DX1.FBA5E711-8275-45B3-BC20-5A786EE23548.svs_mpp-0.05_crop68-35_files/0/48_22.png	TCGA-A2-A0YH-01Z-00-DX1.FBA5E711-8275-45B3-BC20-5A786EE23548	False	0	0.024286816
0.11326132015306098	TCGA-A2-A0YH	/tiles/TCGA-A2-A0YH-01Z-00-DX1.FBA5E711-8275-45B3-BC20-5A786EE23548.svs_mpp-0.05_crop68-35_files/0/70_111.png	TCGA-A2-A0YH-01Z-00-DX1.FBA5E711-8275-45B3-BC20-5A786EE23548	False	0	0.028983817
0.8911830357142858	TCGA-A2-A0YH	/tiles/TCGA-A2-A0YH-01Z-00-DX1.FBA5E711-8275-45B3-BC20-5A786EE23548.svs_mpp-0.05_crop68-35_files/0/83_30.png	TCGA-A2-A0YH-01Z-00-DX1.FBA5E711-8275-45B3-BC20-5A786EE23548	False	0	0.07751307
0.302116549744898	TCGA-A2-A0YT	/tiles/TCGA-A2-A0YT-01Z-00-DX1.63CA3E36-B3E4-4D3F-9F80-2703970DBE5B.svs_mpp-0.05_crop11-78_files/0/78_134.png	TCGA-A2-A0YT-01Z-00-DX1.63CA3E36-B3E4-4D3F-9F80-2703970DBE5B	False	0	0.00033616525
0.134008290816327	TCGA-A2-A0YT	/tiles/TCGA-A2-A0YT-01Z-00-DX1.63CA3E36-B3E4-4D3F-9F80-2703970DBE5B.svs_mpp-0.05_crop11-78_files/0/175_127.png	TCGA-A2-A0YT-01Z-00-DX1.63CA3E36-B3E4-4D3F-9F80-2703970DBE5B	False	0	0.00036190008
0.10843829719387801	TCGA-A2-A0YT	/tiles/TCGA-A2-A0YT-01Z-00-DX1.63CA3E36-B3E4-4D3F-9F80-2703970DBE5B.svs_mpp-0.05_crop11-78_files/0/12_69.png	TCGA-A2-A0YT-01Z-00-DX1.63CA3E36-B3E4-4D3F-9F80-2703970DBE5B	False	0	0.0003640519
0.122349330357143	TCGA-A2-A0YT	/tiles/TCGA-A2-A0YT-01Z-00-DX1.63CA3E36-B3E4-4D3F-9F80-2703970DBE5B.svs_mpp-0.05_crop11-78_files/0/80_62.png	TCGA-A2-A0YT-01Z-00-DX1.63CA3E36-B3E4-4D3F-9F80-2703970DBE5B	False	0	0.0003648529
0.6810227997448979	TCGA-A2-A0YT	/tiles/TCGA-A2-A0YT-01Z-00-DX1.63CA3E36-B3E4-4D3F-9F80-2703970DBE5B.svs_mpp-0.05_crop11-78_files/0/27_63.png	TCGA-A2-A0YT-01Z-00-DX1.63CA3E36-B3E4-4D3F-9F80-2703970DBE5B	False	0	0.00037207347
0.10873724489795901	TCGA-A2-A0YT	/tiles/TCGA-A2-A0YT-01Z-00-DX1.63CA3E36-B3E4-4D3F-9F80-2703970DBE5B.svs_mpp-0.05_crop11-78_files/0/124_158.png	TCGA-A2-A0YT-01Z-00-DX1.63CA3E36-B3E4-4D3F-9F80-2703970DBE5B	False	0	0.00039829357
0.131198182397959	TCGA-A2-A0YT	/tiles/TCGA-A2-A0YT-01Z-00-DX1.63CA3E36-B3E4-4D3F-9F80-2703970DBE5B.svs_mpp-0.05_crop11-78_files/0/177_45.png	TCGA-A2-A0YT-01Z-00-DX1.63CA3E36-B3E4-4D3F-9F80-2703970DBE5B	False	0	0.00040228883
0.15280213647959198	TCGA-A2-A0YT	/tiles/TCGA-A2-A0YT-01Z-00-DX1.63CA3E36-B3E4-4D3F-9F80-2703970DBE5B.svs_mpp-0.05_crop11-78_files/0/107_139.png	TCGA-A2-A0YT-01Z-00-DX1.63CA3E36-B3E4-4D3F-9F80-2703970DBE5B	False	0	0.0004029075
0.926817602040816	TCGA-A2-A0YT	/tiles/TCGA-A2-A0YT-01Z-00-DX1.63CA3E36-B3E4-4D3F-9F80-2703970DBE5B.svs_mpp-0.05_crop11-78_files/0/134_109.png	TCGA-A2-A0YT-01Z-00-DX1.63CA3E36-B3E4-4D3F-9F80-2703970DBE5B	False	0	0.00041022588
0.33966438137755106	TCGA-A2-A0YT	/tiles/TCGA-A2-A0YT-01Z-00-DX1.63CA3E36-B3E4-4D3F-9F80-2703970DBE5B.svs_mpp-0.05_crop11-78_files/0/185_122.png	TCGA-A2-A0YT-01Z-00-DX1.63CA3E36-B3E4-4D3F-9F80-2703970DBE5B	False	0	0.00042563296
0.23080755739795897	TCGA-A2-A0YT	/tiles/TCGA-A2-A0YT-01Z-00-DX1.63CA3E36-B3E4-4D3F-9F80-2703970DBE5B.svs_mpp-0.05_crop11-78_files/0/82_62.png	TCGA-A2-A0YT-01Z-00-DX1.63CA3E36-B3E4-4D3F-9F80-2703970DBE5B	False	0	0.00043484475
0.940190529336735	TCGA-A2-A0YT	/tiles/TCGA-A2-A0YT-01Z-00-DX1.63CA3E36-B3E4-4D3F-9F80-2703970DBE5B.svs_mpp-0.05_crop11-78_files/0/109_43.png	TCGA-A2-A0YT-01Z-00-DX1.63CA3E36-B3E4-4D3F-9F80-2703970DBE5B	False	0	0.0005303172
0.818598533163265	TCGA-A2-A0YT	/tiles/TCGA-A2-A0YT-01Z-00-DX1.63CA3E36-B3E4-4D3F-9F80-2703970DBE5B.svs_mpp-0.05_crop11-78_files/0/166_72.png	TCGA-A2-A0YT-01Z-00-DX1.63CA3E36-B3E4-4D3F-9F80-2703970DBE5B	False	0	0.0005507129
0.18181999362244897	TCGA-A2-A0YT	/tiles/TCGA-A2-A0YT-01Z-00-DX1.63CA3E36-B3E4-4D3F-9F80-2703970DBE5B.svs_mpp-0.05_crop11-78_files/0/118_161.png	TCGA-A2-A0YT-01Z-00-DX1.63CA3E36-B3E4-4D3F-9F80-2703970DBE5B	False	0	0.00056721806
0.19112723214285698	TCGA-A2-A0YT	/tiles/TCGA-A2-A0YT-01Z-00-DX1.63CA3E36-B3E4-4D3F-9F80-2703970DBE5B.svs_mpp-0.05_crop11-78_files/0/138_21.png	TCGA-A2-A0YT-01Z-00-DX1.63CA3E36-B3E4-4D3F-9F80-2703970DBE5B	False	0	0.00060746446
0.10092474489795901	TCGA-A2-A0YT	/tiles/TCGA-A2-A0YT-01Z-00-DX1.63CA3E36-B3E4-4D3F-9F80-2703970DBE5B.svs_mpp-0.05_crop11-78_files/0/224_47.png	TCGA-A2-A0YT-01Z-00-DX1.63CA3E36-B3E4-4D3F-9F80-2703970DBE5B	False	0	0.000618614
0.158322704081633	TCGA-A2-A0YT	/tiles/TCGA-A2-A0YT-01Z-00-DX1.63CA3E36-B3E4-4D3F-9F80-2703970DBE5B.svs_mpp-0.05_crop11-78_files/0/27_72.png	TCGA-A2-A0YT-01Z-00-DX1.63CA3E36-B3E4-4D3F-9F80-2703970DBE5B	False	0	0.00064921693
0.12645487882653098	TCGA-A2-A0YT	/tiles/TCGA-A2-A0YT-01Z-00-DX1.63CA3E36-B3E4-4D3F-9F80-2703970DBE5B.svs_mpp-0.05_crop11-78_files/0/86_50.png	TCGA-A2-A0YT-01Z-00-DX1.63CA3E36-B3E4-4D3F-9F80-2703970DBE5B	False	0	0.0006644675
0.181540975765306	TCGA-A2-A0YT	/tiles/TCGA-A2-A0YT-01Z-00-DX1.63CA3E36-B3E4-4D3F-9F80-2703970DBE5B.svs_mpp-0.05_crop11-78_files/0/135_12.png	TCGA-A2-A0YT-01Z-00-DX1.63CA3E36-B3E4-4D3F-9F80-2703970DBE5B	False	0	0.00075933256
0.12858737244898	TCGA-A2-A0YT	/tiles/TCGA-A2-A0YT-01Z-00-DX1.63CA3E36-B3E4-4D3F-9F80-2703970DBE5B.svs_mpp-0.05_crop11-78_files/0/175_53.png	TCGA-A2-A0YT-01Z-00-DX1.63CA3E36-B3E4-4D3F-9F80-2703970DBE5B	False	0	0.0008049407
0.582768654336735	TCGA-A2-A0YT	/tiles/TCGA-A2-A0YT-01Z-00-DX1.63CA3E36-B3E4-4D3F-9F80-2703970DBE5B.svs_mpp-0.05_crop11-78_files/0/25_113.png	TCGA-A2-A0YT-01Z-00-DX1.63CA3E36-B3E4-4D3F-9F80-2703970DBE5B	False	0	0.00086514134
0.803770727040816	TCGA-A2-A0YT	/tiles/TCGA-A2-A0YT-01Z-00-DX1.63CA3E36-B3E4-4D3F-9F80-2703970DBE5B.svs_mpp-0.05_crop11-78_files/0/66_105.png	TCGA-A2-A0YT-01Z-00-DX1.63CA3E36-B3E4-4D3F-9F80-2703970DBE5B	False	0	0.0009576461
0.112105389030612	TCGA-A2-A0YT	/tiles/TCGA-A2-A0YT-01Z-00-DX1.63CA3E36-B3E4-4D3F-9F80-2703970DBE5B.svs_mpp-0.05_crop11-78_files/0/144_23.png	TCGA-A2-A0YT-01Z-00-DX1.63CA3E36-B3E4-4D3F-9F80-2703970DBE5B	False	0	0.0010969532
0.9428212691326531	TCGA-A2-A0YT	/tiles/TCGA-A2-A0YT-01Z-00-DX1.63CA3E36-B3E4-4D3F-9F80-2703970DBE5B.svs_mpp-0.05_crop11-78_files/0/98_97.png	TCGA-A2-A0YT-01Z-00-DX1.63CA3E36-B3E4-4D3F-9F80-2703970DBE5B	False	0	0.0014195335
0.9095583545918371	TCGA-A2-A0YT	/tiles/TCGA-A2-A0YT-01Z-00-DX1.63CA3E36-B3E4-4D3F-9F80-2703970DBE5B.svs_mpp-0.05_crop11-78_files/0/108_91.png	TCGA-A2-A0YT-01Z-00-DX1.63CA3E36-B3E4-4D3F-9F80-2703970DBE5B	False	0	0.0014940973
0.953184789540816	TCGA-A2-A0YT	/tiles/TCGA-A2-A0YT-01Z-00-DX1.63CA3E36-B3E4-4D3F-9F80-2703970DBE5B.svs_mpp-0.05_crop11-78_files/0/98_91.png	TCGA-A2-A0YT-01Z-00-DX1.63CA3E36-B3E4-4D3F-9F80-2703970DBE5B	False	0	0.0016894114
0.47761878188775503	TCGA-A2-A0YT	/tiles/TCGA-A2-A0YT-01Z-00-DX1.63CA3E36-B3E4-4D3F-9F80-2703970DBE5B.svs_mpp-0.05_crop11-78_files/0/138_22.png	TCGA-A2-A0YT-01Z-00-DX1.63CA3E36-B3E4-4D3F-9F80-2703970DBE5B	False	0	0.0017377753
0.280313297193878	TCGA-A2-A0YT	/tiles/TCGA-A2-A0YT-01Z-00-DX1.63CA3E36-B3E4-4D3F-9F80-2703970DBE5B.svs_mpp-0.05_crop11-78_files/0/117_40.png	TCGA-A2-A0YT-01Z-00-DX1.63CA3E36-B3E4-4D3F-9F80-2703970DBE5B	False	0	0.003361604
0.26163903061224497	TCGA-A2-A0YT	/tiles/TCGA-A2-A0YT-01Z-00-DX1.63CA3E36-B3E4-4D3F-9F80-2703970DBE5B.svs_mpp-0.05_crop11-78_files/0/148_98.png	TCGA-A2-A0YT-01Z-00-DX1.63CA3E36-B3E4-4D3F-9F80-2703970DBE5B	False	0	0.0035203374
0.156050701530612	TCGA-A2-A0YT	/tiles/TCGA-A2-A0YT-01Z-00-DX1.63CA3E36-B3E4-4D3F-9F80-2703970DBE5B.svs_mpp-0.05_crop11-78_files/0/58_113.png	TCGA-A2-A0YT-01Z-00-DX1.63CA3E36-B3E4-4D3F-9F80-2703970DBE5B	False	0	0.0038045626
0.9524872448979591	TCGA-A2-A4S3	/tiles/TCGA-A2-A4S3-01Z-00-DX1.50699E65-E536-4C9B-93A7-4C9894624A29.svs_mpp-0.05_crop59-41_files/0/117_43.png	TCGA-A2-A4S3-01Z-00-DX1.50699E65-E536-4C9B-93A7-4C9894624A29	True	0	0.33680984
0.9350286989795921	TCGA-A2-A4S3	/tiles/TCGA-A2-A4S3-01Z-00-DX1.50699E65-E536-4C9B-93A7-4C9894624A29.svs_mpp-0.05_crop59-41_files/0/100_119.png	TCGA-A2-A4S3-01Z-00-DX1.50699E65-E536-4C9B-93A7-4C9894624A29	True	0	0.33869505
0.946966677295918	TCGA-A2-A4S3	/tiles/TCGA-A2-A4S3-01Z-00-DX1.50699E65-E536-4C9B-93A7-4C9894624A29.svs_mpp-0.05_crop59-41_files/0/64_30.png	TCGA-A2-A4S3-01Z-00-DX1.50699E65-E536-4C9B-93A7-4C9894624A29	True	0	0.3502268
0.9388552295918371	TCGA-A2-A4S3	/tiles/TCGA-A2-A4S3-01Z-00-DX1.50699E65-E536-4C9B-93A7-4C9894624A29.svs_mpp-0.05_crop59-41_files/0/37_118.png	TCGA-A2-A4S3-01Z-00-DX1.50699E65-E536-4C9B-93A7-4C9894624A29	True	0	0.36054716
0.861507493622449	TCGA-A2-A4S3	/tiles/TCGA-A2-A4S3-01Z-00-DX1.50699E65-E536-4C9B-93A7-4C9894624A29.svs_mpp-0.05_crop59-41_files/0/65_65.png	TCGA-A2-A4S3-01Z-00-DX1.50699E65-E536-4C9B-93A7-4C9894624A29	True	0	0.38318953
0.9080636160714292	TCGA-A2-A4S3	/tiles/TCGA-A2-A4S3-01Z-00-DX1.50699E65-E536-4C9B-93A7-4C9894624A29.svs_mpp-0.05_crop59-41_files/0/137_108.png	TCGA-A2-A4S3-01Z-00-DX1.50699E65-E536-4C9B-93A7-4C9894624A29	True	0	0.3915171
0.970404177295918	TCGA-A2-A4S3	/tiles/TCGA-A2-A4S3-01Z-00-DX1.50699E65-E536-4C9B-93A7-4C9894624A29.svs_mpp-0.05_crop59-41_files/0/65_29.png	TCGA-A2-A4S3-01Z-00-DX1.50699E65-E536-4C9B-93A7-4C9894624A29	True	1	0.5627138
0.852937659438776	TCGA-A2-A4S3	/tiles/TCGA-A2-A4S3-01Z-00-DX1.50699E65-E536-4C9B-93A7-4C9894624A29.svs_mpp-0.05_crop59-41_files/0/142_61.png	TCGA-A2-A4S3-01Z-00-DX1.50699E65-E536-4C9B-93A7-4C9894624A29	True	1	0.57822484
0.9705636160714292	TCGA-A2-A4S3	/tiles/TCGA-A2-A4S3-01Z-00-DX1.50699E65-E536-4C9B-93A7-4C9894624A29.svs_mpp-0.05_crop59-41_files/0/64_26.png	TCGA-A2-A4S3-01Z-00-DX1.50699E65-E536-4C9B-93A7-4C9894624A29	True	1	0.5803899
0.8862603635204079	TCGA-A2-A4S3	/tiles/TCGA-A2-A4S3-01Z-00-DX1.50699E65-E536-4C9B-93A7-4C9894624A29.svs_mpp-0.05_crop59-41_files/0/69_59.png	TCGA-A2-A4S3-01Z-00-DX1.50699E65-E536-4C9B-93A7-4C9894624A29	True	1	0.59593993
0.9748086734693879	TCGA-A2-A4S3	/tiles/TCGA-A2-A4S3-01Z-00-DX1.50699E65-E536-4C9B-93A7-4C9894624A29.svs_mpp-0.05_crop59-41_files/0/124_120.png	TCGA-A2-A4S3-01Z-00-DX1.50699E65-E536-4C9B-93A7-4C9894624A29	True	1	0.63038355
0.940190529336735	TCGA-A2-A4S3	/tiles/TCGA-A2-A4S3-01Z-00-DX1.50699E65-E536-4C9B-93A7-4C9894624A29.svs_mpp-0.05_crop59-41_files/0/127_38.png	TCGA-A2-A4S3-01Z-00-DX1.50699E65-E536-4C9B-93A7-4C9894624A29	True	1	0.63626033
0.937818877551021	TCGA-A2-A4S3	/tiles/TCGA-A2-A4S3-01Z-00-DX1.50699E65-E536-4C9B-93A7-4C9894624A29.svs_mpp-0.05_crop59-41_files/0/72_23.png	TCGA-A2-A4S3-01Z-00-DX1.50699E65-E536-4C9B-93A7-4C9894624A29	True	1	0.7373177
0.8943718112244899	TCGA-A2-A4S3	/tiles/TCGA-A2-A4S3-01Z-00-DX1.50699E65-E536-4C9B-93A7-4C9894624A29.svs_mpp-0.05_crop59-41_files/0/132_105.png	TCGA-A2-A4S3-01Z-00-DX1.50699E65-E536-4C9B-93A7-4C9894624A29	True	1	0.7728956
0.9159159757653059	TCGA-A2-A4S3	/tiles/TCGA-A2-A4S3-01Z-00-DX1.50699E65-E536-4C9B-93A7-4C9894624A29.svs_mpp-0.05_crop59-41_files/0/91_33.png	TCGA-A2-A4S3-01Z-00-DX1.50699E65-E536-4C9B-93A7-4C9894624A29	True	1	0.79478353
0.9341119260204079	TCGA-A2-A4S3	/tiles/TCGA-A2-A4S3-01Z-00-DX1.50699E65-E536-4C9B-93A7-4C9894624A29.svs_mpp-0.05_crop59-41_files/0/102_119.png	TCGA-A2-A4S3-01Z-00-DX1.50699E65-E536-4C9B-93A7-4C9894624A29	True	1	0.79634035
0.881915656887755	TCGA-A2-A4S3	/tiles/TCGA-A2-A4S3-01Z-00-DX1.50699E65-E536-4C9B-93A7-4C9894624A29.svs_mpp-0.05_crop59-41_files/0/150_91.png	TCGA-A2-A4S3-01Z-00-DX1.50699E65-E536-4C9B-93A7-4C9894624A29	True	1	0.82579434
0.910734215561224	TCGA-A2-A4S3	/tiles/TCGA-A2-A4S3-01Z-00-DX1.50699E65-E536-4C9B-93A7-4C9894624A29.svs_mpp-0.05_crop59-41_files/0/141_101.png	TCGA-A2-A4S3-01Z-00-DX1.50699E65-E536-4C9B-93A7-4C9894624A29	True	1	0.82864606
0.971619897959184	TCGA-A2-A4S3	/tiles/TCGA-A2-A4S3-01Z-00-DX1.50699E65-E536-4C9B-93A7-4C9894624A29.svs_mpp-0.05_crop59-41_files/0/153_133.png	TCGA-A2-A4S3-01Z-00-DX1.50699E65-E536-4C9B-93A7-4C9894624A29	True	1	0.8364191
0.9422233737244899	TCGA-A2-A4S3	/tiles/TCGA-A2-A4S3-01Z-00-DX1.50699E65-E536-4C9B-93A7-4C9894624A29.svs_mpp-0.05_crop59-41_files/0/69_129.png	TCGA-A2-A4S3-01Z-00-DX1.50699E65-E536-4C9B-93A7-4C9894624A29	True	1	0.9133012
0.861088966836735	TCGA-A2-A4S3	/tiles/TCGA-A2-A4S3-01Z-00-DX1.50699E65-E536-4C9B-93A7-4C9894624A29.svs_mpp-0.05_crop59-41_files/0/96_91.png	TCGA-A2-A4S3-01Z-00-DX1.50699E65-E536-4C9B-93A7-4C9894624A29	True	1	0.9289391
0.897859534438776	TCGA-A2-A4S3	/tiles/TCGA-A2-A4S3-01Z-00-DX1.50699E65-E536-4C9B-93A7-4C9894624A29.svs_mpp-0.05_crop59-41_files/0/99_119.png	TCGA-A2-A4S3-01Z-00-DX1.50699E65-E536-4C9B-93A7-4C9894624A29	True	1	0.94129634
0.9636080994897959	TCGA-A2-A4S3	/tiles/TCGA-A2-A4S3-01Z-00-DX1.50699E65-E536-4C9B-93A7-4C9894624A29.svs_mpp-0.05_crop59-41_files/0/64_28.png	TCGA-A2-A4S3-01Z-00-DX1.50699E65-E536-4C9B-93A7-4C9894624A29	True	1	0.9508886
0.940469547193878	TCGA-A2-A4S3	/tiles/TCGA-A2-A4S3-01Z-00-DX1.50699E65-E536-4C9B-93A7-4C9894624A29.svs_mpp-0.05_crop59-41_files/0/133_122.png	TCGA-A2-A4S3-01Z-00-DX1.50699E65-E536-4C9B-93A7-4C9894624A29	True	1	0.9620504
0.9217155612244899	TCGA-A2-A4S3	/tiles/TCGA-A2-A4S3-01Z-00-DX1.50699E65-E536-4C9B-93A7-4C9894624A29.svs_mpp-0.05_crop59-41_files/0/122_31.png	TCGA-A2-A4S3-01Z-00-DX1.50699E65-E536-4C9B-93A7-4C9894624A29	True	1	0.969959
0.9554368622448979	TCGA-A2-A4S3	/tiles/TCGA-A2-A4S3-01Z-00-DX1.50699E65-E536-4C9B-93A7-4C9894624A29.svs_mpp-0.05_crop59-41_files/0/66_29.png	TCGA-A2-A4S3-01Z-00-DX1.50699E65-E536-4C9B-93A7-4C9894624A29	True	1	0.97902566
0.937420280612245	TCGA-A2-A4S3	/tiles/TCGA-A2-A4S3-01Z-00-DX1.50699E65-E536-4C9B-93A7-4C9894624A29.svs_mpp-0.05_crop59-41_files/0/122_35.png	TCGA-A2-A4S3-01Z-00-DX1.50699E65-E536-4C9B-93A7-4C9894624A29	True	1	0.98319733
0.966477997448979	TCGA-A2-A4S3	/tiles/TCGA-A2-A4S3-01Z-00-DX1.50699E65-E536-4C9B-93A7-4C9894624A29.svs_mpp-0.05_crop59-41_files/0/64_32.png	TCGA-A2-A4S3-01Z-00-DX1.50699E65-E536-4C9B-93A7-4C9894624A29	True	1	0.99632806
0.892797353316326	TCGA-A2-A4S3	/tiles/TCGA-A2-A4S3-01Z-00-DX1.50699E65-E536-4C9B-93A7-4C9894624A29.svs_mpp-0.05_crop59-41_files/0/143_61.png	TCGA-A2-A4S3-01Z-00-DX1.50699E65-E536-4C9B-93A7-4C9894624A29	True	1	0.9975013
0.9453125	TCGA-A2-A4S3	/tiles/TCGA-A2-A4S3-01Z-00-DX1.50699E65-E536-4C9B-93A7-4C9894624A29.svs_mpp-0.05_crop59-41_files/0/69_34.png	TCGA-A2-A4S3-01Z-00-DX1.50699E65-E536-4C9B-93A7-4C9894624A29	True	1	0.9979651
0.234155771683673	TCGA-A7-A0CD	/tiles/TCGA-A7-A0CD-01Z-00-DX1.F045B9C8-049C-41BF-8432-EF89F236D34D.svs_mpp-0.05_crop69-58_files/0/15_45.png	TCGA-A7-A0CD-01Z-00-DX1.F045B9C8-049C-41BF-8432-EF89F236D34D	False	0	9.870284e-05
0.10931521045918402	TCGA-A7-A0CD	/tiles/TCGA-A7-A0CD-01Z-00-DX1.F045B9C8-049C-41BF-8432-EF89F236D34D.svs_mpp-0.05_crop69-58_files/0/142_24.png	TCGA-A7-A0CD-01Z-00-DX1.F045B9C8-049C-41BF-8432-EF89F236D34D	False	0	9.883103e-05
0.150290975765306	TCGA-A7-A0CD	/tiles/TCGA-A7-A0CD-01Z-00-DX1.F045B9C8-049C-41BF-8432-EF89F236D34D.svs_mpp-0.05_crop69-58_files/0/169_25.png	TCGA-A7-A0CD-01Z-00-DX1.F045B9C8-049C-41BF-8432-EF89F236D34D	False	0	9.9927456e-05
0.10335618622449001	TCGA-A7-A0CD	/tiles/TCGA-A7-A0CD-01Z-00-DX1.F045B9C8-049C-41BF-8432-EF89F236D34D.svs_mpp-0.05_crop69-58_files/0/167_17.png	TCGA-A7-A0CD-01Z-00-DX1.F045B9C8-049C-41BF-8432-EF89F236D34D	False	0	0.00010001154
0.10419323979591802	TCGA-A7-A0CD	/tiles/TCGA-A7-A0CD-01Z-00-DX1.F045B9C8-049C-41BF-8432-EF89F236D34D.svs_mpp-0.05_crop69-58_files/0/164_30.png	TCGA-A7-A0CD-01Z-00-DX1.F045B9C8-049C-41BF-8432-EF89F236D34D	False	0	0.00010355753
0.111726721938776	TCGA-A7-A0CD	/tiles/TCGA-A7-A0CD-01Z-00-DX1.F045B9C8-049C-41BF-8432-EF89F236D34D.svs_mpp-0.05_crop69-58_files/0/38_41.png	TCGA-A7-A0CD-01Z-00-DX1.F045B9C8-049C-41BF-8432-EF89F236D34D	False	0	0.00010445788
0.10694355867346901	TCGA-A7-A0CD	/tiles/TCGA-A7-A0CD-01Z-00-DX1.F045B9C8-049C-41BF-8432-EF89F236D34D.svs_mpp-0.05_crop69-58_files/0/192_60.png	TCGA-A7-A0CD-01Z-00-DX1.F045B9C8-049C-41BF-8432-EF89F236D34D	False	0	0.00011265151
0.10026705994897998	TCGA-A7-A0CD	/tiles/TCGA-A7-A0CD-01Z-00-DX1.F045B9C8-049C-41BF-8432-EF89F236D34D.svs_mpp-0.05_crop69-58_files/0/33_37.png	TCGA-A7-A0CD-01Z-00-DX1.F045B9C8-049C-41BF-8432-EF89F236D34D	False	0	0.00011512203
0.15172592474489802	TCGA-A7-A0CD	/tiles/TCGA-A7-A0CD-01Z-00-DX1.F045B9C8-049C-41BF-8432-EF89F236D34D.svs_mpp-0.05_crop69-58_files/0/7_47.png	TCGA-A7-A0CD-01Z-00-DX1.F045B9C8-049C-41BF-8432-EF89F236D34D	False	0	0.000116652736
0.12432238520408198	TCGA-A7-A0CD	/tiles/TCGA-A7-A0CD-01Z-00-DX1.F045B9C8-049C-41BF-8432-EF89F236D34D.svs_mpp-0.05_crop69-58_files/0/155_31.png	TCGA-A7-A0CD-01Z-00-DX1.F045B9C8-049C-41BF-8432-EF89F236D34D	False	0	0.000119708915
0.126992984693878	TCGA-A7-A0CD	/tiles/TCGA-A7-A0CD-01Z-00-DX1.F045B9C8-049C-41BF-8432-EF89F236D34D.svs_mpp-0.05_crop69-58_files/0/184_54.png	TCGA-A7-A0CD-01Z-00-DX1.F045B9C8-049C-41BF-8432-EF89F236D34D	False	0	0.000121775294
0.148038903061225	TCGA-A7-A0CD	/tiles/TCGA-A7-A0CD-01Z-00-DX1.F045B9C8-049C-41BF-8432-EF89F236D34D.svs_mpp-0.05_crop69-58_files/0/22_19.png	TCGA-A7-A0CD-01Z-00-DX1.F045B9C8-049C-41BF-8432-EF89F236D34D	False	0	0.0001220557
0.147939253826531	TCGA-A7-A0CD	/tiles/TCGA-A7-A0CD-01Z-00-DX1.F045B9C8-049C-41BF-8432-EF89F236D34D.svs_mpp-0.05_crop69-58_files/0/56_68.png	TCGA-A7-A0CD-01Z-00-DX1.F045B9C8-049C-41BF-8432-EF89F236D34D	False	0	0.000123101
0.11969866071428599	TCGA-A7-A0CD	/tiles/TCGA-A7-A0CD-01Z-00-DX1.F045B9C8-049C-41BF-8432-EF89F236D34D.svs_mpp-0.05_crop69-58_files/0/150_27.png	TCGA-A7-A0CD-01Z-00-DX1.F045B9C8-049C-41BF-8432-EF89F236D34D	False	0	0.00012978408
0.138572225765306	TCGA-A7-A0CD	/tiles/TCGA-A7-A0CD-01Z-00-DX1.F045B9C8-049C-41BF-8432-EF89F236D34D.svs_mpp-0.05_crop69-58_files/0/51_39.png	TCGA-A7-A0CD-01Z-00-DX1.F045B9C8-049C-41BF-8432-EF89F236D34D	False	0	0.00013027941
0.127132493622449	TCGA-A7-A0CD	/tiles/TCGA-A7-A0CD-01Z-00-DX1.F045B9C8-049C-41BF-8432-EF89F236D34D.svs_mpp-0.05_crop69-58_files/0/51_37.png	TCGA-A7-A0CD-01Z-00-DX1.F045B9C8-049C-41BF-8432-EF89F236D34D	False	0	0.00013311212
0.156369579081633	TCGA-A7-A0CD	/tiles/TCGA-A7-A0CD-01Z-00-DX1.F045B9C8-049C-41BF-8432-EF89F236D34D.svs_mpp-0.05_crop69-58_files/0/174_38.png	TCGA-A7-A0CD-01Z-00-DX1.F045B9C8-049C-41BF-8432-EF89F236D34D	False	0	0.00014680988
0.112384406887755	TCGA-A7-A0CD	/tiles/TCGA-A7-A0CD-01Z-00-DX1.F045B9C8-049C-41BF-8432-EF89F236D34D.svs_mpp-0.05_crop69-58_files/0/178_27.png	TCGA-A7-A0CD-01Z-00-DX1.F045B9C8-049C-41BF-8432-EF89F236D34D	False	0	0.00015133272
0.10060586734693902	TCGA-A7-A0CD	/tiles/TCGA-A7-A0CD-01Z-00-DX1.F045B9C8-049C-41BF-8432-EF89F236D34D.svs_mpp-0.05_crop69-58_files/0/144_14.png	TCGA-A7-A0CD-01Z-00-DX1.F045B9C8-049C-41BF-8432-EF89F236D34D	False	0	0.00015458492
0.10174186862244901	TCGA-A7-A0CD	/tiles/TCGA-A7-A0CD-01Z-00-DX1.F045B9C8-049C-41BF-8432-EF89F236D34D.svs_mpp-0.05_crop69-58_files/0/25_40.png	TCGA-A7-A0CD-01Z-00-DX1.F045B9C8-049C-41BF-8432-EF89F236D34D	False	0	0.00015577962
0.116569674744898	TCGA-A7-A0CD	/tiles/TCGA-A7-A0CD-01Z-00-DX1.F045B9C8-049C-41BF-8432-EF89F236D34D.svs_mpp-0.05_crop69-58_files/0/55_68.png	TCGA-A7-A0CD-01Z-00-DX1.F045B9C8-049C-41BF-8432-EF89F236D34D	False	0	0.0001619888
0.157824457908163	TCGA-A7-A0CD	/tiles/TCGA-A7-A0CD-01Z-00-DX1.F045B9C8-049C-41BF-8432-EF89F236D34D.svs_mpp-0.05_crop69-58_files/0/162_16.png	TCGA-A7-A0CD-01Z-00-DX1.F045B9C8-049C-41BF-8432-EF89F236D34D	False	0	0.00017330635
0.135602678571429	TCGA-A7-A0CD	/tiles/TCGA-A7-A0CD-01Z-00-DX1.F045B9C8-049C-41BF-8432-EF89F236D34D.svs_mpp-0.05_crop69-58_files/0/44_32.png	TCGA-A7-A0CD-01Z-00-DX1.F045B9C8-049C-41BF-8432-EF89F236D34D	False	0	0.00020120705
0.19066884566326503	TCGA-A7-A0CD	/tiles/TCGA-A7-A0CD-01Z-00-DX1.F045B9C8-049C-41BF-8432-EF89F236D34D.svs_mpp-0.05_crop69-58_files/0/51_41.png	TCGA-A7-A0CD-01Z-00-DX1.F045B9C8-049C-41BF-8432-EF89F236D34D	False	0	0.0002063662
0.29524075255102	TCGA-A7-A0CD	/tiles/TCGA-A7-A0CD-01Z-00-DX1.F045B9C8-049C-41BF-8432-EF89F236D34D.svs_mpp-0.05_crop69-58_files/0/138_37.png	TCGA-A7-A0CD-01Z-00-DX1.F045B9C8-049C-41BF-8432-EF89F236D34D	False	0	0.00021483301
0.10873724489795901	TCGA-A7-A0CD	/tiles/TCGA-A7-A0CD-01Z-00-DX1.F045B9C8-049C-41BF-8432-EF89F236D34D.svs_mpp-0.05_crop69-58_files/0/43_31.png	TCGA-A7-A0CD-01Z-00-DX1.F045B9C8-049C-41BF-8432-EF89F236D34D	False	0	0.00026200092
0.6807238520408161	TCGA-A7-A0CD	/tiles/TCGA-A7-A0CD-01Z-00-DX1.F045B9C8-049C-41BF-8432-EF89F236D34D.svs_mpp-0.05_crop69-58_files/0/109_51.png	TCGA-A7-A0CD-01Z-00-DX1.F045B9C8-049C-41BF-8432-EF89F236D34D	False	0	0.00028703653
0.11876195790816302	TCGA-A7-A0CD	/tiles/TCGA-A7-A0CD-01Z-00-DX1.F045B9C8-049C-41BF-8432-EF89F236D34D.svs_mpp-0.05_crop69-58_files/0/149_22.png	TCGA-A7-A0CD-01Z-00-DX1.F045B9C8-049C-41BF-8432-EF89F236D34D	False	0	0.00031828435
0.12151227678571401	TCGA-A7-A0CD	/tiles/TCGA-A7-A0CD-01Z-00-DX1.F045B9C8-049C-41BF-8432-EF89F236D34D.svs_mpp-0.05_crop69-58_files/0/34_37.png	TCGA-A7-A0CD-01Z-00-DX1.F045B9C8-049C-41BF-8432-EF89F236D34D	False	0	0.00035807837
0.123664700255102	TCGA-A7-A0CD	/tiles/TCGA-A7-A0CD-01Z-00-DX1.F045B9C8-049C-41BF-8432-EF89F236D34D.svs_mpp-0.05_crop69-58_files/0/110_51.png	TCGA-A7-A0CD-01Z-00-DX1.F045B9C8-049C-41BF-8432-EF89F236D34D	False	0	0.004276072
0.15345982142857098	TCGA-A7-A0CD	/tiles/TCGA-A7-A0CD-01Z-00-DX2.609CED8D-5947-4753-A75B-73A8343B47EC.svs_mpp-0.05_crop37-4_files/0/27_26.png	TCGA-A7-A0CD-01Z-00-DX2.609CED8D-5947-4753-A75B-73A8343B47EC	False	0	0.00010070843
0.13785475127551	TCGA-A7-A0CD	/tiles/TCGA-A7-A0CD-01Z-00-DX2.609CED8D-5947-4753-A75B-73A8343B47EC.svs_mpp-0.05_crop37-4_files/0/143_64.png	TCGA-A7-A0CD-01Z-00-DX2.609CED8D-5947-4753-A75B-73A8343B47EC	False	0	0.000103638944
0.123325892857143	TCGA-A7-A0CD	/tiles/TCGA-A7-A0CD-01Z-00-DX2.609CED8D-5947-4753-A75B-73A8343B47EC.svs_mpp-0.05_crop37-4_files/0/153_28.png	TCGA-A7-A0CD-01Z-00-DX2.609CED8D-5947-4753-A75B-73A8343B47EC	False	0	0.00010411847
0.141521843112245	TCGA-A7-A0CD	/tiles/TCGA-A7-A0CD-01Z-00-DX2.609CED8D-5947-4753-A75B-73A8343B47EC.svs_mpp-0.05_crop37-4_files/0/76_43.png	TCGA-A7-A0CD-01Z-00-DX2.609CED8D-5947-4753-A75B-73A8343B47EC	False	0	0.000107151354
0.106166294642857	TCGA-A7-A0CD	/tiles/TCGA-A7-A0CD-01Z-00-DX2.609CED8D-5947-4753-A75B-73A8343B47EC.svs_mpp-0.05_crop37-4_files/0/29_43.png	TCGA-A7-A0CD-01Z-00-DX2.609CED8D-5947-4753-A75B-73A8343B47EC	False	0	0.000113231574
0.11116868622449001	TCGA-A7-A0CD	/tiles/TCGA-A7-A0CD-01Z-00-DX2.609CED8D-5947-4753-A75B-73A8343B47EC.svs_mpp-0.05_crop37-4_files/0/162_62.png	TCGA-A7-A0CD-01Z-00-DX2.609CED8D-5947-4753-A75B-73A8343B47EC	False	0	0.00011367729
0.24808673469387804	TCGA-A7-A0CD	/tiles/TCGA-A7-A0CD-01Z-00-DX2.609CED8D-5947-4753-A75B-73A8343B47EC.svs_mpp-0.05_crop37-4_files/0/152_69.png	TCGA-A7-A0CD-01Z-00-DX2.609CED8D-5947-4753-A75B-73A8343B47EC	False	0	0.000114456096
0.143315529336735	TCGA-A7-A0CD	/tiles/TCGA-A7-A0CD-01Z-00-DX2.609CED8D-5947-4753-A75B-73A8343B47EC.svs_mpp-0.05_crop37-4_files/0/141_23.png	TCGA-A7-A0CD-01Z-00-DX2.609CED8D-5947-4753-A75B-73A8343B47EC	False	0	0.00011477325
0.138253348214286	TCGA-A7-A0CD	/tiles/TCGA-A7-A0CD-01Z-00-DX2.609CED8D-5947-4753-A75B-73A8343B47EC.svs_mpp-0.05_crop37-4_files/0/10_36.png	TCGA-A7-A0CD-01Z-00-DX2.609CED8D-5947-4753-A75B-73A8343B47EC	False	0	0.000115628114
0.124641262755102	TCGA-A7-A0CD	/tiles/TCGA-A7-A0CD-01Z-00-DX2.609CED8D-5947-4753-A75B-73A8343B47EC.svs_mpp-0.05_crop37-4_files/0/50_56.png	TCGA-A7-A0CD-01Z-00-DX2.609CED8D-5947-4753-A75B-73A8343B47EC	False	0	0.00011573732
0.11999760841836699	TCGA-A7-A0CD	/tiles/TCGA-A7-A0CD-01Z-00-DX2.609CED8D-5947-4753-A75B-73A8343B47EC.svs_mpp-0.05_crop37-4_files/0/158_62.png	TCGA-A7-A0CD-01Z-00-DX2.609CED8D-5947-4753-A75B-73A8343B47EC	False	0	0.0001221323
0.106086575255102	TCGA-A7-A0CD	/tiles/TCGA-A7-A0CD-01Z-00-DX2.609CED8D-5947-4753-A75B-73A8343B47EC.svs_mpp-0.05_crop37-4_files/0/56_39.png	TCGA-A7-A0CD-01Z-00-DX2.609CED8D-5947-4753-A75B-73A8343B47EC	False	0	0.0001224258
0.13508450255102	TCGA-A7-A0CD	/tiles/TCGA-A7-A0CD-01Z-00-DX2.609CED8D-5947-4753-A75B-73A8343B47EC.svs_mpp-0.05_crop37-4_files/0/139_25.png	TCGA-A7-A0CD-01Z-00-DX2.609CED8D-5947-4753-A75B-73A8343B47EC	False	0	0.00012294664
0.132553411989796	TCGA-A7-A0CD	/tiles/TCGA-A7-A0CD-01Z-00-DX2.609CED8D-5947-4753-A75B-73A8343B47EC.svs_mpp-0.05_crop37-4_files/0/177_61.png	TCGA-A7-A0CD-01Z-00-DX2.609CED8D-5947-4753-A75B-73A8343B47EC	False	0	0.00012677292
0.3369140625	TCGA-A7-A0CD	/tiles/TCGA-A7-A0CD-01Z-00-DX2.609CED8D-5947-4753-A75B-73A8343B47EC.svs_mpp-0.05_crop37-4_files/0/66_15.png	TCGA-A7-A0CD-01Z-00-DX2.609CED8D-5947-4753-A75B-73A8343B47EC	False	0	0.00014111958
0.14387356505102	TCGA-A7-A0CD	/tiles/TCGA-A7-A0CD-01Z-00-DX2.609CED8D-5947-4753-A75B-73A8343B47EC.svs_mpp-0.05_crop37-4_files/0/62_53.png	TCGA-A7-A0CD-01Z-00-DX2.609CED8D-5947-4753-A75B-73A8343B47EC	False	0	0.0001416162
0.43417171556122497	TCGA-A7-A0CD	/tiles/TCGA-A7-A0CD-01Z-00-DX2.609CED8D-5947-4753-A75B-73A8343B47EC.svs_mpp-0.05_crop37-4_files/0/66_16.png	TCGA-A7-A0CD-01Z-00-DX2.609CED8D-5947-4753-A75B-73A8343B47EC	False	0	0.00014208135
0.128188775510204	TCGA-A7-A0CD	/tiles/TCGA-A7-A0CD-01Z-00-DX2.609CED8D-5947-4753-A75B-73A8343B47EC.svs_mpp-0.05_crop37-4_files/0/37_12.png	TCGA-A7-A0CD-01Z-00-DX2.609CED8D-5947-4753-A75B-73A8343B47EC	False	0	0.00015570076
0.11822385204081598	TCGA-A7-A0CD	/tiles/TCGA-A7-A0CD-01Z-00-DX2.609CED8D-5947-4753-A75B-73A8343B47EC.svs_mpp-0.05_crop37-4_files/0/75_42.png	TCGA-A7-A0CD-01Z-00-DX2.609CED8D-5947-4753-A75B-73A8343B47EC	False	0	0.00016123356
0.165238360969388	TCGA-A7-A0CD	/tiles/TCGA-A7-A0CD-01Z-00-DX2.609CED8D-5947-4753-A75B-73A8343B47EC.svs_mpp-0.05_crop37-4_files/0/17_38.png	TCGA-A7-A0CD-01Z-00-DX2.609CED8D-5947-4753-A75B-73A8343B47EC	False	0	0.00017357411
0.100187340561224	TCGA-A7-A0CD	/tiles/TCGA-A7-A0CD-01Z-00-DX2.609CED8D-5947-4753-A75B-73A8343B47EC.svs_mpp-0.05_crop37-4_files/0/182_79.png	TCGA-A7-A0CD-01Z-00-DX2.609CED8D-5947-4753-A75B-73A8343B47EC	False	0	0.00018997355
0.23443478954081604	TCGA-A7-A0CD	/tiles/TCGA-A7-A0CD-01Z-00-DX2.609CED8D-5947-4753-A75B-73A8343B47EC.svs_mpp-0.05_crop37-4_files/0/67_17.png	TCGA-A7-A0CD-01Z-00-DX2.609CED8D-5947-4753-A75B-73A8343B47EC	False	0	0.00020611861
0.102260044642857	TCGA-A7-A0CD	/tiles/TCGA-A7-A0CD-01Z-00-DX2.609CED8D-5947-4753-A75B-73A8343B47EC.svs_mpp-0.05_crop37-4_files/0/55_43.png	TCGA-A7-A0CD-01Z-00-DX2.609CED8D-5947-4753-A75B-73A8343B47EC	False	0	0.00021163943
0.1298828125	TCGA-A7-A0CD	/tiles/TCGA-A7-A0CD-01Z-00-DX2.609CED8D-5947-4753-A75B-73A8343B47EC.svs_mpp-0.05_crop37-4_files/0/191_56.png	TCGA-A7-A0CD-01Z-00-DX2.609CED8D-5947-4753-A75B-73A8343B47EC	False	0	0.00023599739
0.15345982142857098	TCGA-A7-A0CD	/tiles/TCGA-A7-A0CD-01Z-00-DX2.609CED8D-5947-4753-A75B-73A8343B47EC.svs_mpp-0.05_crop37-4_files/0/16_10.png	TCGA-A7-A0CD-01Z-00-DX2.609CED8D-5947-4753-A75B-73A8343B47EC	False	0	0.00026175598
0.11688855229591802	TCGA-A7-A0CD	/tiles/TCGA-A7-A0CD-01Z-00-DX2.609CED8D-5947-4753-A75B-73A8343B47EC.svs_mpp-0.05_crop37-4_files/0/39_49.png	TCGA-A7-A0CD-01Z-00-DX2.609CED8D-5947-4753-A75B-73A8343B47EC	False	0	0.0002642915
0.391641422193878	TCGA-A7-A0CD	/tiles/TCGA-A7-A0CD-01Z-00-DX2.609CED8D-5947-4753-A75B-73A8343B47EC.svs_mpp-0.05_crop37-4_files/0/10_16.png	TCGA-A7-A0CD-01Z-00-DX2.609CED8D-5947-4753-A75B-73A8343B47EC	False	0	0.00031844978
0.14285714285714302	TCGA-A7-A0CD	/tiles/TCGA-A7-A0CD-01Z-00-DX2.609CED8D-5947-4753-A75B-73A8343B47EC.svs_mpp-0.05_crop37-4_files/0/68_16.png	TCGA-A7-A0CD-01Z-00-DX2.609CED8D-5947-4753-A75B-73A8343B47EC	False	0	0.0007230354
0.12663424744898	TCGA-A7-A0CD	/tiles/TCGA-A7-A0CD-01Z-00-DX2.609CED8D-5947-4753-A75B-73A8343B47EC.svs_mpp-0.05_crop37-4_files/0/130_43.png	TCGA-A7-A0CD-01Z-00-DX2.609CED8D-5947-4753-A75B-73A8343B47EC	False	0	0.0012824684
0.18506855867346897	TCGA-A7-A0CD	/tiles/TCGA-A7-A0CD-01Z-00-DX2.609CED8D-5947-4753-A75B-73A8343B47EC.svs_mpp-0.05_crop37-4_files/0/67_9.png	TCGA-A7-A0CD-01Z-00-DX2.609CED8D-5947-4753-A75B-73A8343B47EC	False	0	0.0018880293
0.105907206632653	TCGA-A7-A0CG	/tiles/TCGA-A7-A0CG-01Z-00-DX1.D77019C2-96B1-4EF5-A61E-5F2D5B8D9852.svs_mpp-0.05_crop32-28_files/0/202_1.png	TCGA-A7-A0CG-01Z-00-DX1.D77019C2-96B1-4EF5-A61E-5F2D5B8D9852	False	0	0.00026651728
0.144650829081633	TCGA-A7-A0CG	/tiles/TCGA-A7-A0CG-01Z-00-DX1.D77019C2-96B1-4EF5-A61E-5F2D5B8D9852.svs_mpp-0.05_crop32-28_files/0/66_35.png	TCGA-A7-A0CG-01Z-00-DX1.D77019C2-96B1-4EF5-A61E-5F2D5B8D9852	False	0	0.0002679808
0.14339524872449	TCGA-A7-A0CG	/tiles/TCGA-A7-A0CG-01Z-00-DX1.D77019C2-96B1-4EF5-A61E-5F2D5B8D9852.svs_mpp-0.05_crop32-28_files/0/7_27.png	TCGA-A7-A0CG-01Z-00-DX1.D77019C2-96B1-4EF5-A61E-5F2D5B8D9852	False	0	0.0002686224
0.151466836734694	TCGA-A7-A0CG	/tiles/TCGA-A7-A0CG-01Z-00-DX1.D77019C2-96B1-4EF5-A61E-5F2D5B8D9852.svs_mpp-0.05_crop32-28_files/0/135_25.png	TCGA-A7-A0CG-01Z-00-DX1.D77019C2-96B1-4EF5-A61E-5F2D5B8D9852	False	0	0.0002725722
0.137954400510204	TCGA-A7-A0CG	/tiles/TCGA-A7-A0CG-01Z-00-DX1.D77019C2-96B1-4EF5-A61E-5F2D5B8D9852.svs_mpp-0.05_crop32-28_files/0/177_22.png	TCGA-A7-A0CG-01Z-00-DX1.D77019C2-96B1-4EF5-A61E-5F2D5B8D9852	False	0	0.00027747883
0.187719228316327	TCGA-A7-A0CG	/tiles/TCGA-A7-A0CG-01Z-00-DX1.D77019C2-96B1-4EF5-A61E-5F2D5B8D9852.svs_mpp-0.05_crop32-28_files/0/170_13.png	TCGA-A7-A0CG-01Z-00-DX1.D77019C2-96B1-4EF5-A61E-5F2D5B8D9852	False	0	0.00027808003
0.119379783163265	TCGA-A7-A0CG	/tiles/TCGA-A7-A0CG-01Z-00-DX1.D77019C2-96B1-4EF5-A61E-5F2D5B8D9852.svs_mpp-0.05_crop32-28_files/0/179_3.png	TCGA-A7-A0CG-01Z-00-DX1.D77019C2-96B1-4EF5-A61E-5F2D5B8D9852	False	0	0.00027843844
0.22229751275510198	TCGA-A7-A0CG	/tiles/TCGA-A7-A0CG-01Z-00-DX1.D77019C2-96B1-4EF5-A61E-5F2D5B8D9852.svs_mpp-0.05_crop32-28_files/0/175_8.png	TCGA-A7-A0CG-01Z-00-DX1.D77019C2-96B1-4EF5-A61E-5F2D5B8D9852	False	0	0.00030270172
0.124382174744898	TCGA-A7-A0CG	/tiles/TCGA-A7-A0CG-01Z-00-DX1.D77019C2-96B1-4EF5-A61E-5F2D5B8D9852.svs_mpp-0.05_crop32-28_files/0/179_24.png	TCGA-A7-A0CG-01Z-00-DX1.D77019C2-96B1-4EF5-A61E-5F2D5B8D9852	False	0	0.000320927
0.10939492984693902	TCGA-A7-A0CG	/tiles/TCGA-A7-A0CG-01Z-00-DX1.D77019C2-96B1-4EF5-A61E-5F2D5B8D9852.svs_mpp-0.05_crop32-28_files/0/6_23.png	TCGA-A7-A0CG-01Z-00-DX1.D77019C2-96B1-4EF5-A61E-5F2D5B8D9852	False	0	0.00034587915
0.11633051658163301	TCGA-A7-A0CG	/tiles/TCGA-A7-A0CG-01Z-00-DX1.D77019C2-96B1-4EF5-A61E-5F2D5B8D9852.svs_mpp-0.05_crop32-28_files/0/234_32.png	TCGA-A7-A0CG-01Z-00-DX1.D77019C2-96B1-4EF5-A61E-5F2D5B8D9852	False	0	0.0003712325
0.11437739158163301	TCGA-A7-A0CG	/tiles/TCGA-A7-A0CG-01Z-00-DX1.D77019C2-96B1-4EF5-A61E-5F2D5B8D9852.svs_mpp-0.05_crop32-28_files/0/230_37.png	TCGA-A7-A0CG-01Z-00-DX1.D77019C2-96B1-4EF5-A61E-5F2D5B8D9852	False	0	0.00038788232
0.145487882653061	TCGA-A7-A0CG	/tiles/TCGA-A7-A0CG-01Z-00-DX1.D77019C2-96B1-4EF5-A61E-5F2D5B8D9852.svs_mpp-0.05_crop32-28_files/0/12_19.png	TCGA-A7-A0CG-01Z-00-DX1.D77019C2-96B1-4EF5-A61E-5F2D5B8D9852	False	0	0.0004310733
0.128328284438776	TCGA-A7-A0CG	/tiles/TCGA-A7-A0CG-01Z-00-DX1.D77019C2-96B1-4EF5-A61E-5F2D5B8D9852.svs_mpp-0.05_crop32-28_files/0/12_18.png	TCGA-A7-A0CG-01Z-00-DX1.D77019C2-96B1-4EF5-A61E-5F2D5B8D9852	False	0	0.00047977324
0.112663424744898	TCGA-A7-A0CG	/tiles/TCGA-A7-A0CG-01Z-00-DX1.D77019C2-96B1-4EF5-A61E-5F2D5B8D9852.svs_mpp-0.05_crop32-28_files/0/169_14.png	TCGA-A7-A0CG-01Z-00-DX1.D77019C2-96B1-4EF5-A61E-5F2D5B8D9852	False	0	0.0005077438
0.13444674744898	TCGA-A7-A0CG	/tiles/TCGA-A7-A0CG-01Z-00-DX1.D77019C2-96B1-4EF5-A61E-5F2D5B8D9852.svs_mpp-0.05_crop32-28_files/0/144_5.png	TCGA-A7-A0CG-01Z-00-DX1.D77019C2-96B1-4EF5-A61E-5F2D5B8D9852	False	0	0.0006036665
0.102937659438776	TCGA-A7-A0CG	/tiles/TCGA-A7-A0CG-01Z-00-DX1.D77019C2-96B1-4EF5-A61E-5F2D5B8D9852.svs_mpp-0.05_crop32-28_files/0/128_7.png	TCGA-A7-A0CG-01Z-00-DX1.D77019C2-96B1-4EF5-A61E-5F2D5B8D9852	False	0	0.00061048707
0.182019292091837	TCGA-A7-A0CG	/tiles/TCGA-A7-A0CG-01Z-00-DX1.D77019C2-96B1-4EF5-A61E-5F2D5B8D9852.svs_mpp-0.05_crop32-28_files/0/5_40.png	TCGA-A7-A0CG-01Z-00-DX1.D77019C2-96B1-4EF5-A61E-5F2D5B8D9852	False	0	0.0006828128
0.12505978954081598	TCGA-A7-A0CG	/tiles/TCGA-A7-A0CG-01Z-00-DX1.D77019C2-96B1-4EF5-A61E-5F2D5B8D9852.svs_mpp-0.05_crop32-28_files/0/76_61.png	TCGA-A7-A0CG-01Z-00-DX1.D77019C2-96B1-4EF5-A61E-5F2D5B8D9852	False	0	0.0007025279
0.342813297193878	TCGA-A7-A0CG	/tiles/TCGA-A7-A0CG-01Z-00-DX1.D77019C2-96B1-4EF5-A61E-5F2D5B8D9852.svs_mpp-0.05_crop32-28_files/0/170_14.png	TCGA-A7-A0CG-01Z-00-DX1.D77019C2-96B1-4EF5-A61E-5F2D5B8D9852	False	0	0.0007100844
0.152363679846939	TCGA-A7-A0CG	/tiles/TCGA-A7-A0CG-01Z-00-DX1.D77019C2-96B1-4EF5-A61E-5F2D5B8D9852.svs_mpp-0.05_crop32-28_files/0/129_18.png	TCGA-A7-A0CG-01Z-00-DX1.D77019C2-96B1-4EF5-A61E-5F2D5B8D9852	False	0	0.0007184456
0.169144610969388	TCGA-A7-A0CG	/tiles/TCGA-A7-A0CG-01Z-00-DX1.D77019C2-96B1-4EF5-A61E-5F2D5B8D9852.svs_mpp-0.05_crop32-28_files/0/261_9.png	TCGA-A7-A0CG-01Z-00-DX1.D77019C2-96B1-4EF5-A61E-5F2D5B8D9852	False	0	0.0008742248
0.51008450255102	TCGA-A7-A0CG	/tiles/TCGA-A7-A0CG-01Z-00-DX1.D77019C2-96B1-4EF5-A61E-5F2D5B8D9852.svs_mpp-0.05_crop32-28_files/0/72_35.png	TCGA-A7-A0CG-01Z-00-DX1.D77019C2-96B1-4EF5-A61E-5F2D5B8D9852	False	0	0.0008960543
0.210538903061225	TCGA-A7-A0CG	/tiles/TCGA-A7-A0CG-01Z-00-DX1.D77019C2-96B1-4EF5-A61E-5F2D5B8D9852.svs_mpp-0.05_crop32-28_files/0/176_7.png	TCGA-A7-A0CG-01Z-00-DX1.D77019C2-96B1-4EF5-A61E-5F2D5B8D9852	False	0	0.0009809738
0.245515784438776	TCGA-A7-A0CG	/tiles/TCGA-A7-A0CG-01Z-00-DX1.D77019C2-96B1-4EF5-A61E-5F2D5B8D9852.svs_mpp-0.05_crop32-28_files/0/212_52.png	TCGA-A7-A0CG-01Z-00-DX1.D77019C2-96B1-4EF5-A61E-5F2D5B8D9852	False	0	0.0010308743
0.569575095663265	TCGA-A7-A0CG	/tiles/TCGA-A7-A0CG-01Z-00-DX1.D77019C2-96B1-4EF5-A61E-5F2D5B8D9852.svs_mpp-0.05_crop32-28_files/0/188_39.png	TCGA-A7-A0CG-01Z-00-DX1.D77019C2-96B1-4EF5-A61E-5F2D5B8D9852	False	0	0.0011892568
0.11639030612244901	TCGA-A7-A0CG	/tiles/TCGA-A7-A0CG-01Z-00-DX1.D77019C2-96B1-4EF5-A61E-5F2D5B8D9852.svs_mpp-0.05_crop32-28_files/0/177_6.png	TCGA-A7-A0CG-01Z-00-DX1.D77019C2-96B1-4EF5-A61E-5F2D5B8D9852	False	0	0.0012532629
0.266900510204082	TCGA-A7-A0CG	/tiles/TCGA-A7-A0CG-01Z-00-DX1.D77019C2-96B1-4EF5-A61E-5F2D5B8D9852.svs_mpp-0.05_crop32-28_files/0/171_13.png	TCGA-A7-A0CG-01Z-00-DX1.D77019C2-96B1-4EF5-A61E-5F2D5B8D9852	False	0	0.001651639
0.11385921556122501	TCGA-A7-A0CG	/tiles/TCGA-A7-A0CG-01Z-00-DX1.D77019C2-96B1-4EF5-A61E-5F2D5B8D9852.svs_mpp-0.05_crop32-28_files/0/146_7.png	TCGA-A7-A0CG-01Z-00-DX1.D77019C2-96B1-4EF5-A61E-5F2D5B8D9852	False	0	0.002320985
0.141701211734694	TCGA-A7-A0CG	/tiles/TCGA-A7-A0CG-01Z-00-DX1.D77019C2-96B1-4EF5-A61E-5F2D5B8D9852.svs_mpp-0.05_crop32-28_files/0/76_62.png	TCGA-A7-A0CG-01Z-00-DX1.D77019C2-96B1-4EF5-A61E-5F2D5B8D9852	False	0	0.005303135
0.106804049744898	TCGA-A7-A0CG	/tiles/TCGA-A7-A0CG-01Z-00-DX2.81138E90-373A-4C12-B9CA-6EEF5F84A5B5.svs_mpp-0.05_crop16-71_files/0/278_46.png	TCGA-A7-A0CG-01Z-00-DX2.81138E90-373A-4C12-B9CA-6EEF5F84A5B5	False	0	0.00067399873
0.167370854591837	TCGA-A7-A0CG	/tiles/TCGA-A7-A0CG-01Z-00-DX2.81138E90-373A-4C12-B9CA-6EEF5F84A5B5.svs_mpp-0.05_crop16-71_files/0/279_45.png	TCGA-A7-A0CG-01Z-00-DX2.81138E90-373A-4C12-B9CA-6EEF5F84A5B5	False	0	0.00067896716
0.19290098852040802	TCGA-A7-A0CG	/tiles/TCGA-A7-A0CG-01Z-00-DX2.81138E90-373A-4C12-B9CA-6EEF5F84A5B5.svs_mpp-0.05_crop16-71_files/0/9_37.png	TCGA-A7-A0CG-01Z-00-DX2.81138E90-373A-4C12-B9CA-6EEF5F84A5B5	False	0	0.00068512134
0.16940369897959198	TCGA-A7-A0CG	/tiles/TCGA-A7-A0CG-01Z-00-DX2.81138E90-373A-4C12-B9CA-6EEF5F84A5B5.svs_mpp-0.05_crop16-71_files/0/279_53.png	TCGA-A7-A0CG-01Z-00-DX2.81138E90-373A-4C12-B9CA-6EEF5F84A5B5	False	0	0.0007517209
0.101662149234694	TCGA-A7-A0CG	/tiles/TCGA-A7-A0CG-01Z-00-DX2.81138E90-373A-4C12-B9CA-6EEF5F84A5B5.svs_mpp-0.05_crop16-71_files/0/239_48.png	TCGA-A7-A0CG-01Z-00-DX2.81138E90-373A-4C12-B9CA-6EEF5F84A5B5	False	0	0.00083317945
0.15168606505102	TCGA-A7-A0CG	/tiles/TCGA-A7-A0CG-01Z-00-DX2.81138E90-373A-4C12-B9CA-6EEF5F84A5B5.svs_mpp-0.05_crop16-71_files/0/280_67.png	TCGA-A7-A0CG-01Z-00-DX2.81138E90-373A-4C12-B9CA-6EEF5F84A5B5	False	0	0.00084835145
0.100346779336735	TCGA-A7-A0CG	/tiles/TCGA-A7-A0CG-01Z-00-DX2.81138E90-373A-4C12-B9CA-6EEF5F84A5B5.svs_mpp-0.05_crop16-71_files/0/43_44.png	TCGA-A7-A0CG-01Z-00-DX2.81138E90-373A-4C12-B9CA-6EEF5F84A5B5	False	0	0.0008882635
0.216697225765306	TCGA-A7-A0CG	/tiles/TCGA-A7-A0CG-01Z-00-DX2.81138E90-373A-4C12-B9CA-6EEF5F84A5B5.svs_mpp-0.05_crop16-71_files/0/251_53.png	TCGA-A7-A0CG-01Z-00-DX2.81138E90-373A-4C12-B9CA-6EEF5F84A5B5	False	0	0.0008886733
0.232541454081633	TCGA-A7-A0CG	/tiles/TCGA-A7-A0CG-01Z-00-DX2.81138E90-373A-4C12-B9CA-6EEF5F84A5B5.svs_mpp-0.05_crop16-71_files/0/129_41.png	TCGA-A7-A0CG-01Z-00-DX2.81138E90-373A-4C12-B9CA-6EEF5F84A5B5	False	0	0.00088908785
0.115015146683673	TCGA-A7-A0CG	/tiles/TCGA-A7-A0CG-01Z-00-DX2.81138E90-373A-4C12-B9CA-6EEF5F84A5B5.svs_mpp-0.05_crop16-71_files/0/33_40.png	TCGA-A7-A0CG-01Z-00-DX2.81138E90-373A-4C12-B9CA-6EEF5F84A5B5	False	0	0.0010286262
0.13558274872449003	TCGA-A7-A0CG	/tiles/TCGA-A7-A0CG-01Z-00-DX2.81138E90-373A-4C12-B9CA-6EEF5F84A5B5.svs_mpp-0.05_crop16-71_files/0/163_49.png	TCGA-A7-A0CG-01Z-00-DX2.81138E90-373A-4C12-B9CA-6EEF5F84A5B5	False	0	0.001063297
0.140744579081633	TCGA-A7-A0CG	/tiles/TCGA-A7-A0CG-01Z-00-DX2.81138E90-373A-4C12-B9CA-6EEF5F84A5B5.svs_mpp-0.05_crop16-71_files/0/277_44.png	TCGA-A7-A0CG-01Z-00-DX2.81138E90-373A-4C12-B9CA-6EEF5F84A5B5	False	0	0.0011426498
0.324557557397959	TCGA-A7-A0CG	/tiles/TCGA-A7-A0CG-01Z-00-DX2.81138E90-373A-4C12-B9CA-6EEF5F84A5B5.svs_mpp-0.05_crop16-71_files/0/156_48.png	TCGA-A7-A0CG-01Z-00-DX2.81138E90-373A-4C12-B9CA-6EEF5F84A5B5	False	0	0.00128545
0.11262356505102002	TCGA-A7-A0CG	/tiles/TCGA-A7-A0CG-01Z-00-DX2.81138E90-373A-4C12-B9CA-6EEF5F84A5B5.svs_mpp-0.05_crop16-71_files/0/53_13.png	TCGA-A7-A0CG-01Z-00-DX2.81138E90-373A-4C12-B9CA-6EEF5F84A5B5	False	0	0.0013072789
0.156748246173469	TCGA-A7-A0CG	/tiles/TCGA-A7-A0CG-01Z-00-DX2.81138E90-373A-4C12-B9CA-6EEF5F84A5B5.svs_mpp-0.05_crop16-71_files/0/38_40.png	TCGA-A7-A0CG-01Z-00-DX2.81138E90-373A-4C12-B9CA-6EEF5F84A5B5	False	0	0.0013347466
0.113679846938776	TCGA-A7-A0CG	/tiles/TCGA-A7-A0CG-01Z-00-DX2.81138E90-373A-4C12-B9CA-6EEF5F84A5B5.svs_mpp-0.05_crop16-71_files/0/258_77.png	TCGA-A7-A0CG-01Z-00-DX2.81138E90-373A-4C12-B9CA-6EEF5F84A5B5	False	0	0.0013472395
0.102459343112245	TCGA-A7-A0CG	/tiles/TCGA-A7-A0CG-01Z-00-DX2.81138E90-373A-4C12-B9CA-6EEF5F84A5B5.svs_mpp-0.05_crop16-71_files/0/45_46.png	TCGA-A7-A0CG-01Z-00-DX2.81138E90-373A-4C12-B9CA-6EEF5F84A5B5	False	0	0.0013903592
0.20960220025510198	TCGA-A7-A0CG	/tiles/TCGA-A7-A0CG-01Z-00-DX2.81138E90-373A-4C12-B9CA-6EEF5F84A5B5.svs_mpp-0.05_crop16-71_files/0/273_62.png	TCGA-A7-A0CG-01Z-00-DX2.81138E90-373A-4C12-B9CA-6EEF5F84A5B5	False	0	0.0014803599
0.109813456632653	TCGA-A7-A0CG	/tiles/TCGA-A7-A0CG-01Z-00-DX2.81138E90-373A-4C12-B9CA-6EEF5F84A5B5.svs_mpp-0.05_crop16-71_files/0/176_55.png	TCGA-A7-A0CG-01Z-00-DX2.81138E90-373A-4C12-B9CA-6EEF5F84A5B5	False	0	0.0018538816
0.18225845025510198	TCGA-A7-A0CG	/tiles/TCGA-A7-A0CG-01Z-00-DX2.81138E90-373A-4C12-B9CA-6EEF5F84A5B5.svs_mpp-0.05_crop16-71_files/0/43_47.png	TCGA-A7-A0CG-01Z-00-DX2.81138E90-373A-4C12-B9CA-6EEF5F84A5B5	False	0	0.0019394192
0.136898118622449	TCGA-A7-A0CG	/tiles/TCGA-A7-A0CG-01Z-00-DX2.81138E90-373A-4C12-B9CA-6EEF5F84A5B5.svs_mpp-0.05_crop16-71_files/0/279_56.png	TCGA-A7-A0CG-01Z-00-DX2.81138E90-373A-4C12-B9CA-6EEF5F84A5B5	False	0	0.0020367159
0.148656728316327	TCGA-A7-A0CG	/tiles/TCGA-A7-A0CG-01Z-00-DX2.81138E90-373A-4C12-B9CA-6EEF5F84A5B5.svs_mpp-0.05_crop16-71_files/0/46_36.png	TCGA-A7-A0CG-01Z-00-DX2.81138E90-373A-4C12-B9CA-6EEF5F84A5B5	False	0	0.0025492678
0.195053411989796	TCGA-A7-A0CG	/tiles/TCGA-A7-A0CG-01Z-00-DX2.81138E90-373A-4C12-B9CA-6EEF5F84A5B5.svs_mpp-0.05_crop16-71_files/0/272_63.png	TCGA-A7-A0CG-01Z-00-DX2.81138E90-373A-4C12-B9CA-6EEF5F84A5B5	False	0	0.0031655894
0.11834343112244901	TCGA-A7-A0CG	/tiles/TCGA-A7-A0CG-01Z-00-DX2.81138E90-373A-4C12-B9CA-6EEF5F84A5B5.svs_mpp-0.05_crop16-71_files/0/273_61.png	TCGA-A7-A0CG-01Z-00-DX2.81138E90-373A-4C12-B9CA-6EEF5F84A5B5	False	0	0.004028994
0.21795280612244897	TCGA-A7-A0CG	/tiles/TCGA-A7-A0CG-01Z-00-DX2.81138E90-373A-4C12-B9CA-6EEF5F84A5B5.svs_mpp-0.05_crop16-71_files/0/278_48.png	TCGA-A7-A0CG-01Z-00-DX2.81138E90-373A-4C12-B9CA-6EEF5F84A5B5	False	0	0.0041938396
0.13390864158163301	TCGA-A7-A0CG	/tiles/TCGA-A7-A0CG-01Z-00-DX2.81138E90-373A-4C12-B9CA-6EEF5F84A5B5.svs_mpp-0.05_crop16-71_files/0/160_46.png	TCGA-A7-A0CG-01Z-00-DX2.81138E90-373A-4C12-B9CA-6EEF5F84A5B5	False	0	0.0050575524
0.15559231505102	TCGA-A7-A0CG	/tiles/TCGA-A7-A0CG-01Z-00-DX2.81138E90-373A-4C12-B9CA-6EEF5F84A5B5.svs_mpp-0.05_crop16-71_files/0/42_48.png	TCGA-A7-A0CG-01Z-00-DX2.81138E90-373A-4C12-B9CA-6EEF5F84A5B5	False	0	0.012877232
0.12352519132653099	TCGA-A7-A0CG	/tiles/TCGA-A7-A0CG-01Z-00-DX2.81138E90-373A-4C12-B9CA-6EEF5F84A5B5.svs_mpp-0.05_crop16-71_files/0/279_59.png	TCGA-A7-A0CG-01Z-00-DX2.81138E90-373A-4C12-B9CA-6EEF5F84A5B5	False	0	0.042980548
0.160833864795918	TCGA-A7-A0CG	/tiles/TCGA-A7-A0CG-01Z-00-DX2.81138E90-373A-4C12-B9CA-6EEF5F84A5B5.svs_mpp-0.05_crop16-71_files/0/163_48.png	TCGA-A7-A0CG-01Z-00-DX2.81138E90-373A-4C12-B9CA-6EEF5F84A5B5	False	0	0.045259703
0.30385044642857106	TCGA-A7-A0CG	/tiles/TCGA-A7-A0CG-01Z-00-DX2.81138E90-373A-4C12-B9CA-6EEF5F84A5B5.svs_mpp-0.05_crop16-71_files/0/164_46.png	TCGA-A7-A0CG-01Z-00-DX2.81138E90-373A-4C12-B9CA-6EEF5F84A5B5	False	0	0.15445061
0.136639030612245	TCGA-A7-A4SE	/tiles/TCGA-A7-A4SE-01Z-00-DX1.16BC8401-E40E-4A1A-9BD9-12735C9AE3F6.svs_mpp-0.05_crop104-83_files/0/103_42.png	TCGA-A7-A4SE-01Z-00-DX1.16BC8401-E40E-4A1A-9BD9-12735C9AE3F6	True	0	0.00034043743
0.145248724489796	TCGA-A7-A4SE	/tiles/TCGA-A7-A4SE-01Z-00-DX1.16BC8401-E40E-4A1A-9BD9-12735C9AE3F6.svs_mpp-0.05_crop104-83_files/0/226_66.png	TCGA-A7-A4SE-01Z-00-DX1.16BC8401-E40E-4A1A-9BD9-12735C9AE3F6	True	0	0.00037347755
0.10678411989795901	TCGA-A7-A4SE	/tiles/TCGA-A7-A4SE-01Z-00-DX1.16BC8401-E40E-4A1A-9BD9-12735C9AE3F6.svs_mpp-0.05_crop104-83_files/0/106_27.png	TCGA-A7-A4SE-01Z-00-DX1.16BC8401-E40E-4A1A-9BD9-12735C9AE3F6	True	0	0.00038227806
0.134845344387755	TCGA-A7-A4SE	/tiles/TCGA-A7-A4SE-01Z-00-DX1.16BC8401-E40E-4A1A-9BD9-12735C9AE3F6.svs_mpp-0.05_crop104-83_files/0/123_15.png	TCGA-A7-A4SE-01Z-00-DX1.16BC8401-E40E-4A1A-9BD9-12735C9AE3F6	True	0	0.00041515267
0.12266820790816302	TCGA-A7-A4SE	/tiles/TCGA-A7-A4SE-01Z-00-DX1.16BC8401-E40E-4A1A-9BD9-12735C9AE3F6.svs_mpp-0.05_crop104-83_files/0/234_58.png	TCGA-A7-A4SE-01Z-00-DX1.16BC8401-E40E-4A1A-9BD9-12735C9AE3F6	True	0	0.0004379084
0.22686144770408198	TCGA-A7-A4SE	/tiles/TCGA-A7-A4SE-01Z-00-DX1.16BC8401-E40E-4A1A-9BD9-12735C9AE3F6.svs_mpp-0.05_crop104-83_files/0/237_40.png	TCGA-A7-A4SE-01Z-00-DX1.16BC8401-E40E-4A1A-9BD9-12735C9AE3F6	True	0	0.00045667725
0.19579081632653103	TCGA-A7-A4SE	/tiles/TCGA-A7-A4SE-01Z-00-DX1.16BC8401-E40E-4A1A-9BD9-12735C9AE3F6.svs_mpp-0.05_crop104-83_files/0/231_22.png	TCGA-A7-A4SE-01Z-00-DX1.16BC8401-E40E-4A1A-9BD9-12735C9AE3F6	True	0	0.00046079938
0.7310267857142858	TCGA-A7-A4SE	/tiles/TCGA-A7-A4SE-01Z-00-DX1.16BC8401-E40E-4A1A-9BD9-12735C9AE3F6.svs_mpp-0.05_crop104-83_files/0/130_68.png	TCGA-A7-A4SE-01Z-00-DX1.16BC8401-E40E-4A1A-9BD9-12735C9AE3F6	True	0	0.00048493064
0.6839524872448979	TCGA-A7-A4SE	/tiles/TCGA-A7-A4SE-01Z-00-DX1.16BC8401-E40E-4A1A-9BD9-12735C9AE3F6.svs_mpp-0.05_crop104-83_files/0/230_58.png	TCGA-A7-A4SE-01Z-00-DX1.16BC8401-E40E-4A1A-9BD9-12735C9AE3F6	True	0	0.00050291786
0.13380899234693902	TCGA-A7-A4SE	/tiles/TCGA-A7-A4SE-01Z-00-DX1.16BC8401-E40E-4A1A-9BD9-12735C9AE3F6.svs_mpp-0.05_crop104-83_files/0/234_62.png	TCGA-A7-A4SE-01Z-00-DX1.16BC8401-E40E-4A1A-9BD9-12735C9AE3F6	True	0	0.00050838926
0.10740194515306098	TCGA-A7-A4SE	/tiles/TCGA-A7-A4SE-01Z-00-DX1.16BC8401-E40E-4A1A-9BD9-12735C9AE3F6.svs_mpp-0.05_crop104-83_files/0/137_22.png	TCGA-A7-A4SE-01Z-00-DX1.16BC8401-E40E-4A1A-9BD9-12735C9AE3F6	True	0	0.0005178827
0.28497688137755106	TCGA-A7-A4SE	/tiles/TCGA-A7-A4SE-01Z-00-DX1.16BC8401-E40E-4A1A-9BD9-12735C9AE3F6.svs_mpp-0.05_crop104-83_files/0/216_64.png	TCGA-A7-A4SE-01Z-00-DX1.16BC8401-E40E-4A1A-9BD9-12735C9AE3F6	True	0	0.0005212342
0.25777264030612196	TCGA-A7-A4SE	/tiles/TCGA-A7-A4SE-01Z-00-DX1.16BC8401-E40E-4A1A-9BD9-12735C9AE3F6.svs_mpp-0.05_crop104-83_files/0/127_65.png	TCGA-A7-A4SE-01Z-00-DX1.16BC8401-E40E-4A1A-9BD9-12735C9AE3F6	True	0	0.00059220084
0.148856026785714	TCGA-A7-A4SE	/tiles/TCGA-A7-A4SE-01Z-00-DX1.16BC8401-E40E-4A1A-9BD9-12735C9AE3F6.svs_mpp-0.05_crop104-83_files/0/30_69.png	TCGA-A7-A4SE-01Z-00-DX1.16BC8401-E40E-4A1A-9BD9-12735C9AE3F6	True	0	0.0005930504
0.967534279336735	TCGA-A7-A4SE	/tiles/TCGA-A7-A4SE-01Z-00-DX1.16BC8401-E40E-4A1A-9BD9-12735C9AE3F6.svs_mpp-0.05_crop104-83_files/0/114_21.png	TCGA-A7-A4SE-01Z-00-DX1.16BC8401-E40E-4A1A-9BD9-12735C9AE3F6	True	0	0.000939425
0.176359215561225	TCGA-A7-A4SE	/tiles/TCGA-A7-A4SE-01Z-00-DX1.16BC8401-E40E-4A1A-9BD9-12735C9AE3F6.svs_mpp-0.05_crop104-83_files/0/12_21.png	TCGA-A7-A4SE-01Z-00-DX1.16BC8401-E40E-4A1A-9BD9-12735C9AE3F6	True	0	0.00096589304
0.855687978316326	TCGA-A7-A4SE	/tiles/TCGA-A7-A4SE-01Z-00-DX1.16BC8401-E40E-4A1A-9BD9-12735C9AE3F6.svs_mpp-0.05_crop104-83_files/0/136_44.png	TCGA-A7-A4SE-01Z-00-DX1.16BC8401-E40E-4A1A-9BD9-12735C9AE3F6	True	0	0.00097055244
0.100227200255102	TCGA-A7-A4SE	/tiles/TCGA-A7-A4SE-01Z-00-DX1.16BC8401-E40E-4A1A-9BD9-12735C9AE3F6.svs_mpp-0.05_crop104-83_files/0/234_63.png	TCGA-A7-A4SE-01Z-00-DX1.16BC8401-E40E-4A1A-9BD9-12735C9AE3F6	True	0	0.00097169227
0.15983737244898	TCGA-A7-A4SE	/tiles/TCGA-A7-A4SE-01Z-00-DX1.16BC8401-E40E-4A1A-9BD9-12735C9AE3F6.svs_mpp-0.05_crop104-83_files/0/127_68.png	TCGA-A7-A4SE-01Z-00-DX1.16BC8401-E40E-4A1A-9BD9-12735C9AE3F6	True	0	0.0009790433
0.9470663265306121	TCGA-A7-A4SE	/tiles/TCGA-A7-A4SE-01Z-00-DX1.16BC8401-E40E-4A1A-9BD9-12735C9AE3F6.svs_mpp-0.05_crop104-83_files/0/109_38.png	TCGA-A7-A4SE-01Z-00-DX1.16BC8401-E40E-4A1A-9BD9-12735C9AE3F6	True	0	0.0011607159
0.9225127551020409	TCGA-A7-A4SE	/tiles/TCGA-A7-A4SE-01Z-00-DX1.16BC8401-E40E-4A1A-9BD9-12735C9AE3F6.svs_mpp-0.05_crop104-83_files/0/220_29.png	TCGA-A7-A4SE-01Z-00-DX1.16BC8401-E40E-4A1A-9BD9-12735C9AE3F6	True	0	0.0012929079
0.183733258928571	TCGA-A7-A4SE	/tiles/TCGA-A7-A4SE-01Z-00-DX1.16BC8401-E40E-4A1A-9BD9-12735C9AE3F6.svs_mpp-0.05_crop104-83_files/0/125_67.png	TCGA-A7-A4SE-01Z-00-DX1.16BC8401-E40E-4A1A-9BD9-12735C9AE3F6	True	0	0.0014052324
0.945352359693878	TCGA-A7-A4SE	/tiles/TCGA-A7-A4SE-01Z-00-DX1.16BC8401-E40E-4A1A-9BD9-12735C9AE3F6.svs_mpp-0.05_crop104-83_files/0/222_28.png	TCGA-A7-A4SE-01Z-00-DX1.16BC8401-E40E-4A1A-9BD9-12735C9AE3F6	True	0	0.0039945957
0.117287149234694	TCGA-A7-A4SE	/tiles/TCGA-A7-A4SE-01Z-00-DX1.16BC8401-E40E-4A1A-9BD9-12735C9AE3F6.svs_mpp-0.05_crop104-83_files/0/104_58.png	TCGA-A7-A4SE-01Z-00-DX1.16BC8401-E40E-4A1A-9BD9-12735C9AE3F6	True	0	0.0053544766
0.259964923469388	TCGA-A7-A4SE	/tiles/TCGA-A7-A4SE-01Z-00-DX1.16BC8401-E40E-4A1A-9BD9-12735C9AE3F6.svs_mpp-0.05_crop104-83_files/0/43_35.png	TCGA-A7-A4SE-01Z-00-DX1.16BC8401-E40E-4A1A-9BD9-12735C9AE3F6	True	0	0.006337162
0.9828005420918371	TCGA-A7-A4SE	/tiles/TCGA-A7-A4SE-01Z-00-DX1.16BC8401-E40E-4A1A-9BD9-12735C9AE3F6.svs_mpp-0.05_crop104-83_files/0/209_21.png	TCGA-A7-A4SE-01Z-00-DX1.16BC8401-E40E-4A1A-9BD9-12735C9AE3F6	True	0	0.006436202
0.947544642857143	TCGA-A7-A4SE	/tiles/TCGA-A7-A4SE-01Z-00-DX1.16BC8401-E40E-4A1A-9BD9-12735C9AE3F6.svs_mpp-0.05_crop104-83_files/0/107_46.png	TCGA-A7-A4SE-01Z-00-DX1.16BC8401-E40E-4A1A-9BD9-12735C9AE3F6	True	0	0.016696138
0.8742227359693879	TCGA-A7-A4SE	/tiles/TCGA-A7-A4SE-01Z-00-DX1.16BC8401-E40E-4A1A-9BD9-12735C9AE3F6.svs_mpp-0.05_crop104-83_files/0/212_38.png	TCGA-A7-A4SE-01Z-00-DX1.16BC8401-E40E-4A1A-9BD9-12735C9AE3F6	True	0	0.051260684
0.966497927295918	TCGA-A7-A4SE	/tiles/TCGA-A7-A4SE-01Z-00-DX1.16BC8401-E40E-4A1A-9BD9-12735C9AE3F6.svs_mpp-0.05_crop104-83_files/0/222_29.png	TCGA-A7-A4SE-01Z-00-DX1.16BC8401-E40E-4A1A-9BD9-12735C9AE3F6	True	1	0.9898145
0.9455117984693879	TCGA-A7-A4SE	/tiles/TCGA-A7-A4SE-01Z-00-DX1.16BC8401-E40E-4A1A-9BD9-12735C9AE3F6.svs_mpp-0.05_crop104-83_files/0/29_29.png	TCGA-A7-A4SE-01Z-00-DX1.16BC8401-E40E-4A1A-9BD9-12735C9AE3F6	True	1	0.99985075
0.17334980867346897	TCGA-A7-A6VV	/tiles/TCGA-A7-A6VV-01Z-00-DX1.07AE0E16-A883-4C86-BC74-4E13081175F2.svs_mpp-0.05_crop18-6_files/0/97_60.png	TCGA-A7-A6VV-01Z-00-DX1.07AE0E16-A883-4C86-BC74-4E13081175F2	False	0	0.0011857372
0.22088249362244897	TCGA-A7-A6VV	/tiles/TCGA-A7-A6VV-01Z-00-DX1.07AE0E16-A883-4C86-BC74-4E13081175F2.svs_mpp-0.05_crop18-6_files/0/82_86.png	TCGA-A7-A6VV-01Z-00-DX1.07AE0E16-A883-4C86-BC74-4E13081175F2	False	0	0.0013562137
0.144790338010204	TCGA-A7-A6VV	/tiles/TCGA-A7-A6VV-01Z-00-DX1.07AE0E16-A883-4C86-BC74-4E13081175F2.svs_mpp-0.05_crop18-6_files/0/75_14.png	TCGA-A7-A6VV-01Z-00-DX1.07AE0E16-A883-4C86-BC74-4E13081175F2	False	0	0.0013580704
0.10295758928571401	TCGA-A7-A6VV	/tiles/TCGA-A7-A6VV-01Z-00-DX1.07AE0E16-A883-4C86-BC74-4E13081175F2.svs_mpp-0.05_crop18-6_files/0/79_14.png	TCGA-A7-A6VV-01Z-00-DX1.07AE0E16-A883-4C86-BC74-4E13081175F2	False	0	0.0015295909
0.105668048469388	TCGA-A7-A6VV	/tiles/TCGA-A7-A6VV-01Z-00-DX1.07AE0E16-A883-4C86-BC74-4E13081175F2.svs_mpp-0.05_crop18-6_files/0/55_14.png	TCGA-A7-A6VV-01Z-00-DX1.07AE0E16-A883-4C86-BC74-4E13081175F2	False	0	0.0015764636
0.977818080357143	TCGA-A7-A6VV	/tiles/TCGA-A7-A6VV-01Z-00-DX1.07AE0E16-A883-4C86-BC74-4E13081175F2.svs_mpp-0.05_crop18-6_files/0/96_44.png	TCGA-A7-A6VV-01Z-00-DX1.07AE0E16-A883-4C86-BC74-4E13081175F2	False	0	0.0016615835
0.195711096938776	TCGA-A7-A6VV	/tiles/TCGA-A7-A6VV-01Z-00-DX1.07AE0E16-A883-4C86-BC74-4E13081175F2.svs_mpp-0.05_crop18-6_files/0/97_63.png	TCGA-A7-A6VV-01Z-00-DX1.07AE0E16-A883-4C86-BC74-4E13081175F2	False	0	0.0016855355
0.13576211734693902	TCGA-A7-A6VV	/tiles/TCGA-A7-A6VV-01Z-00-DX1.07AE0E16-A883-4C86-BC74-4E13081175F2.svs_mpp-0.05_crop18-6_files/0/43_19.png	TCGA-A7-A6VV-01Z-00-DX1.07AE0E16-A883-4C86-BC74-4E13081175F2	False	0	0.0016900564
0.888851243622449	TCGA-A7-A6VV	/tiles/TCGA-A7-A6VV-01Z-00-DX1.07AE0E16-A883-4C86-BC74-4E13081175F2.svs_mpp-0.05_crop18-6_files/0/90_79.png	TCGA-A7-A6VV-01Z-00-DX1.07AE0E16-A883-4C86-BC74-4E13081175F2	False	0	0.0017231758
0.104571906887755	TCGA-A7-A6VV	/tiles/TCGA-A7-A6VV-01Z-00-DX1.07AE0E16-A883-4C86-BC74-4E13081175F2.svs_mpp-0.05_crop18-6_files/0/40_18.png	TCGA-A7-A6VV-01Z-00-DX1.07AE0E16-A883-4C86-BC74-4E13081175F2	False	0	0.0023228917
0.147341358418367	TCGA-A7-A6VV	/tiles/TCGA-A7-A6VV-01Z-00-DX1.07AE0E16-A883-4C86-BC74-4E13081175F2.svs_mpp-0.05_crop18-6_files/0/55_13.png	TCGA-A7-A6VV-01Z-00-DX1.07AE0E16-A883-4C86-BC74-4E13081175F2	False	0	0.0023919016
0.20754942602040802	TCGA-A7-A6VV	/tiles/TCGA-A7-A6VV-01Z-00-DX1.07AE0E16-A883-4C86-BC74-4E13081175F2.svs_mpp-0.05_crop18-6_files/0/108_71.png	TCGA-A7-A6VV-01Z-00-DX1.07AE0E16-A883-4C86-BC74-4E13081175F2	False	0	0.0024963645
0.151586415816327	TCGA-A7-A6VV	/tiles/TCGA-A7-A6VV-01Z-00-DX1.07AE0E16-A883-4C86-BC74-4E13081175F2.svs_mpp-0.05_crop18-6_files/0/102_45.png	TCGA-A7-A6VV-01Z-00-DX1.07AE0E16-A883-4C86-BC74-4E13081175F2	False	0	0.0027433007
0.29817044005102	TCGA-A7-A6VV	/tiles/TCGA-A7-A6VV-01Z-00-DX1.07AE0E16-A883-4C86-BC74-4E13081175F2.svs_mpp-0.05_crop18-6_files/0/99_61.png	TCGA-A7-A6VV-01Z-00-DX1.07AE0E16-A883-4C86-BC74-4E13081175F2	False	0	0.003923878
0.18668287627551	TCGA-A7-A6VV	/tiles/TCGA-A7-A6VV-01Z-00-DX1.07AE0E16-A883-4C86-BC74-4E13081175F2.svs_mpp-0.05_crop18-6_files/0/117_80.png	TCGA-A7-A6VV-01Z-00-DX1.07AE0E16-A883-4C86-BC74-4E13081175F2	False	0	0.004310658
0.972616390306122	TCGA-A7-A6VV	/tiles/TCGA-A7-A6VV-01Z-00-DX1.07AE0E16-A883-4C86-BC74-4E13081175F2.svs_mpp-0.05_crop18-6_files/0/110_82.png	TCGA-A7-A6VV-01Z-00-DX1.07AE0E16-A883-4C86-BC74-4E13081175F2	False	0	0.0059004477
0.107023278061224	TCGA-A7-A6VV	/tiles/TCGA-A7-A6VV-01Z-00-DX1.07AE0E16-A883-4C86-BC74-4E13081175F2.svs_mpp-0.05_crop18-6_files/0/102_50.png	TCGA-A7-A6VV-01Z-00-DX1.07AE0E16-A883-4C86-BC74-4E13081175F2	False	0	0.006338549
0.9714205994897959	TCGA-A7-A6VV	/tiles/TCGA-A7-A6VV-01Z-00-DX1.07AE0E16-A883-4C86-BC74-4E13081175F2.svs_mpp-0.05_crop18-6_files/0/97_44.png	TCGA-A7-A6VV-01Z-00-DX1.07AE0E16-A883-4C86-BC74-4E13081175F2	False	0	0.008008913
0.18265704719387804	TCGA-A7-A6VV	/tiles/TCGA-A7-A6VV-01Z-00-DX1.07AE0E16-A883-4C86-BC74-4E13081175F2.svs_mpp-0.05_crop18-6_files/0/96_60.png	TCGA-A7-A6VV-01Z-00-DX1.07AE0E16-A883-4C86-BC74-4E13081175F2	False	0	0.00847744
0.10222018494897998	TCGA-A7-A6VV	/tiles/TCGA-A7-A6VV-01Z-00-DX1.07AE0E16-A883-4C86-BC74-4E13081175F2.svs_mpp-0.05_crop18-6_files/0/99_60.png	TCGA-A7-A6VV-01Z-00-DX1.07AE0E16-A883-4C86-BC74-4E13081175F2	False	0	0.010386941
0.106046715561224	TCGA-A7-A6VV	/tiles/TCGA-A7-A6VV-01Z-00-DX1.07AE0E16-A883-4C86-BC74-4E13081175F2.svs_mpp-0.05_crop18-6_files/0/61_8.png	TCGA-A7-A6VV-01Z-00-DX1.07AE0E16-A883-4C86-BC74-4E13081175F2	False	0	0.011792543
0.915776466836735	TCGA-A7-A6VV	/tiles/TCGA-A7-A6VV-01Z-00-DX1.07AE0E16-A883-4C86-BC74-4E13081175F2.svs_mpp-0.05_crop18-6_files/0/96_68.png	TCGA-A7-A6VV-01Z-00-DX1.07AE0E16-A883-4C86-BC74-4E13081175F2	False	0	0.011850591
0.935945471938776	TCGA-A7-A6VV	/tiles/TCGA-A7-A6VV-01Z-00-DX1.07AE0E16-A883-4C86-BC74-4E13081175F2.svs_mpp-0.05_crop18-6_files/0/96_48.png	TCGA-A7-A6VV-01Z-00-DX1.07AE0E16-A883-4C86-BC74-4E13081175F2	False	0	0.017177135
0.18423150510204103	TCGA-A7-A6VV	/tiles/TCGA-A7-A6VV-01Z-00-DX1.07AE0E16-A883-4C86-BC74-4E13081175F2.svs_mpp-0.05_crop18-6_files/0/61_7.png	TCGA-A7-A6VV-01Z-00-DX1.07AE0E16-A883-4C86-BC74-4E13081175F2	False	0	0.017487587
0.9632692920918371	TCGA-A7-A6VV	/tiles/TCGA-A7-A6VV-01Z-00-DX1.07AE0E16-A883-4C86-BC74-4E13081175F2.svs_mpp-0.05_crop18-6_files/0/69_49.png	TCGA-A7-A6VV-01Z-00-DX1.07AE0E16-A883-4C86-BC74-4E13081175F2	False	0	0.02153377
0.9825613839285708	TCGA-A7-A6VV	/tiles/TCGA-A7-A6VV-01Z-00-DX1.07AE0E16-A883-4C86-BC74-4E13081175F2.svs_mpp-0.05_crop18-6_files/0/94_44.png	TCGA-A7-A6VV-01Z-00-DX1.07AE0E16-A883-4C86-BC74-4E13081175F2	False	0	0.060836334
0.950155452806122	TCGA-A7-A6VV	/tiles/TCGA-A7-A6VV-01Z-00-DX1.07AE0E16-A883-4C86-BC74-4E13081175F2.svs_mpp-0.05_crop18-6_files/0/85_79.png	TCGA-A7-A6VV-01Z-00-DX1.07AE0E16-A883-4C86-BC74-4E13081175F2	False	0	0.08095853
0.22845583545918396	TCGA-A7-A6VV	/tiles/TCGA-A7-A6VV-01Z-00-DX1.07AE0E16-A883-4C86-BC74-4E13081175F2.svs_mpp-0.05_crop18-6_files/0/98_63.png	TCGA-A7-A6VV-01Z-00-DX1.07AE0E16-A883-4C86-BC74-4E13081175F2	False	0	0.113448076
0.9859893176020409	TCGA-A7-A6VV	/tiles/TCGA-A7-A6VV-01Z-00-DX1.07AE0E16-A883-4C86-BC74-4E13081175F2.svs_mpp-0.05_crop18-6_files/0/95_44.png	TCGA-A7-A6VV-01Z-00-DX1.07AE0E16-A883-4C86-BC74-4E13081175F2	False	1	0.7752693
0.9904336734693879	TCGA-A7-A6VV	/tiles/TCGA-A7-A6VV-01Z-00-DX1.07AE0E16-A883-4C86-BC74-4E13081175F2.svs_mpp-0.05_crop18-6_files/0/96_47.png	TCGA-A7-A6VV-01Z-00-DX1.07AE0E16-A883-4C86-BC74-4E13081175F2	False	1	0.99982136
0.11158721301020401	TCGA-A7-A6VV	/tiles/TCGA-A7-A6VV-01Z-00-DX2.4C2BF8C1-CC84-4A6E-BC0F-430BC8BE6B26.svs_mpp-0.05_crop19-19_files/0/94_151.png	TCGA-A7-A6VV-01Z-00-DX2.4C2BF8C1-CC84-4A6E-BC0F-430BC8BE6B26	False	0	0.0011044113
0.12209024234693902	TCGA-A7-A6VV	/tiles/TCGA-A7-A6VV-01Z-00-DX2.4C2BF8C1-CC84-4A6E-BC0F-430BC8BE6B26.svs_mpp-0.05_crop19-19_files/0/54_80.png	TCGA-A7-A6VV-01Z-00-DX2.4C2BF8C1-CC84-4A6E-BC0F-430BC8BE6B26	False	0	0.0011935823
0.105369100765306	TCGA-A7-A6VV	/tiles/TCGA-A7-A6VV-01Z-00-DX2.4C2BF8C1-CC84-4A6E-BC0F-430BC8BE6B26.svs_mpp-0.05_crop19-19_files/0/118_89.png	TCGA-A7-A6VV-01Z-00-DX2.4C2BF8C1-CC84-4A6E-BC0F-430BC8BE6B26	False	0	0.00124539
0.109454719387755	TCGA-A7-A6VV	/tiles/TCGA-A7-A6VV-01Z-00-DX2.4C2BF8C1-CC84-4A6E-BC0F-430BC8BE6B26.svs_mpp-0.05_crop19-19_files/0/164_113.png	TCGA-A7-A6VV-01Z-00-DX2.4C2BF8C1-CC84-4A6E-BC0F-430BC8BE6B26	False	0	0.0013052995
0.1669921875	TCGA-A7-A6VV	/tiles/TCGA-A7-A6VV-01Z-00-DX2.4C2BF8C1-CC84-4A6E-BC0F-430BC8BE6B26.svs_mpp-0.05_crop19-19_files/0/36_97.png	TCGA-A7-A6VV-01Z-00-DX2.4C2BF8C1-CC84-4A6E-BC0F-430BC8BE6B26	False	0	0.0013485702
0.13293207908163301	TCGA-A7-A6VV	/tiles/TCGA-A7-A6VV-01Z-00-DX2.4C2BF8C1-CC84-4A6E-BC0F-430BC8BE6B26.svs_mpp-0.05_crop19-19_files/0/64_58.png	TCGA-A7-A6VV-01Z-00-DX2.4C2BF8C1-CC84-4A6E-BC0F-430BC8BE6B26	False	0	0.0014570748
0.107860331632653	TCGA-A7-A6VV	/tiles/TCGA-A7-A6VV-01Z-00-DX2.4C2BF8C1-CC84-4A6E-BC0F-430BC8BE6B26.svs_mpp-0.05_crop19-19_files/0/113_99.png	TCGA-A7-A6VV-01Z-00-DX2.4C2BF8C1-CC84-4A6E-BC0F-430BC8BE6B26	False	0	0.0014805744
0.141701211734694	TCGA-A7-A6VV	/tiles/TCGA-A7-A6VV-01Z-00-DX2.4C2BF8C1-CC84-4A6E-BC0F-430BC8BE6B26.svs_mpp-0.05_crop19-19_files/0/46_177.png	TCGA-A7-A6VV-01Z-00-DX2.4C2BF8C1-CC84-4A6E-BC0F-430BC8BE6B26	False	0	0.0015261691
0.114038584183673	TCGA-A7-A6VV	/tiles/TCGA-A7-A6VV-01Z-00-DX2.4C2BF8C1-CC84-4A6E-BC0F-430BC8BE6B26.svs_mpp-0.05_crop19-19_files/0/151_152.png	TCGA-A7-A6VV-01Z-00-DX2.4C2BF8C1-CC84-4A6E-BC0F-430BC8BE6B26	False	0	0.0015727833
0.12342554209183698	TCGA-A7-A6VV	/tiles/TCGA-A7-A6VV-01Z-00-DX2.4C2BF8C1-CC84-4A6E-BC0F-430BC8BE6B26.svs_mpp-0.05_crop19-19_files/0/115_78.png	TCGA-A7-A6VV-01Z-00-DX2.4C2BF8C1-CC84-4A6E-BC0F-430BC8BE6B26	False	0	0.0015818856
0.138731664540816	TCGA-A7-A6VV	/tiles/TCGA-A7-A6VV-01Z-00-DX2.4C2BF8C1-CC84-4A6E-BC0F-430BC8BE6B26.svs_mpp-0.05_crop19-19_files/0/109_107.png	TCGA-A7-A6VV-01Z-00-DX2.4C2BF8C1-CC84-4A6E-BC0F-430BC8BE6B26	False	0	0.0017275121
0.100785235969388	TCGA-A7-A6VV	/tiles/TCGA-A7-A6VV-01Z-00-DX2.4C2BF8C1-CC84-4A6E-BC0F-430BC8BE6B26.svs_mpp-0.05_crop19-19_files/0/118_153.png	TCGA-A7-A6VV-01Z-00-DX2.4C2BF8C1-CC84-4A6E-BC0F-430BC8BE6B26	False	0	0.001853279
0.11973852040816302	TCGA-A7-A6VV	/tiles/TCGA-A7-A6VV-01Z-00-DX2.4C2BF8C1-CC84-4A6E-BC0F-430BC8BE6B26.svs_mpp-0.05_crop19-19_files/0/142_98.png	TCGA-A7-A6VV-01Z-00-DX2.4C2BF8C1-CC84-4A6E-BC0F-430BC8BE6B26	False	0	0.0019516245
0.111607142857143	TCGA-A7-A6VV	/tiles/TCGA-A7-A6VV-01Z-00-DX2.4C2BF8C1-CC84-4A6E-BC0F-430BC8BE6B26.svs_mpp-0.05_crop19-19_files/0/85_180.png	TCGA-A7-A6VV-01Z-00-DX2.4C2BF8C1-CC84-4A6E-BC0F-430BC8BE6B26	False	0	0.0019787117
0.16653380102040802	TCGA-A7-A6VV	/tiles/TCGA-A7-A6VV-01Z-00-DX2.4C2BF8C1-CC84-4A6E-BC0F-430BC8BE6B26.svs_mpp-0.05_crop19-19_files/0/157_113.png	TCGA-A7-A6VV-01Z-00-DX2.4C2BF8C1-CC84-4A6E-BC0F-430BC8BE6B26	False	0	0.0019922715
0.10100446428571401	TCGA-A7-A6VV	/tiles/TCGA-A7-A6VV-01Z-00-DX2.4C2BF8C1-CC84-4A6E-BC0F-430BC8BE6B26.svs_mpp-0.05_crop19-19_files/0/140_59.png	TCGA-A7-A6VV-01Z-00-DX2.4C2BF8C1-CC84-4A6E-BC0F-430BC8BE6B26	False	0	0.0020859365
0.23272082270408198	TCGA-A7-A6VV	/tiles/TCGA-A7-A6VV-01Z-00-DX2.4C2BF8C1-CC84-4A6E-BC0F-430BC8BE6B26.svs_mpp-0.05_crop19-19_files/0/151_154.png	TCGA-A7-A6VV-01Z-00-DX2.4C2BF8C1-CC84-4A6E-BC0F-430BC8BE6B26	False	0	0.0021014921
0.142837213010204	TCGA-A7-A6VV	/tiles/TCGA-A7-A6VV-01Z-00-DX2.4C2BF8C1-CC84-4A6E-BC0F-430BC8BE6B26.svs_mpp-0.05_crop19-19_files/0/86_29.png	TCGA-A7-A6VV-01Z-00-DX2.4C2BF8C1-CC84-4A6E-BC0F-430BC8BE6B26	False	0	0.00237735
0.1396484375	TCGA-A7-A6VV	/tiles/TCGA-A7-A6VV-01Z-00-DX2.4C2BF8C1-CC84-4A6E-BC0F-430BC8BE6B26.svs_mpp-0.05_crop19-19_files/0/143_127.png	TCGA-A7-A6VV-01Z-00-DX2.4C2BF8C1-CC84-4A6E-BC0F-430BC8BE6B26	False	0	0.0024714835
0.134626116071429	TCGA-A7-A6VV	/tiles/TCGA-A7-A6VV-01Z-00-DX2.4C2BF8C1-CC84-4A6E-BC0F-430BC8BE6B26.svs_mpp-0.05_crop19-19_files/0/57_74.png	TCGA-A7-A6VV-01Z-00-DX2.4C2BF8C1-CC84-4A6E-BC0F-430BC8BE6B26	False	0	0.0026980438
0.165098852040816	TCGA-A7-A6VV	/tiles/TCGA-A7-A6VV-01Z-00-DX2.4C2BF8C1-CC84-4A6E-BC0F-430BC8BE6B26.svs_mpp-0.05_crop19-19_files/0/116_99.png	TCGA-A7-A6VV-01Z-00-DX2.4C2BF8C1-CC84-4A6E-BC0F-430BC8BE6B26	False	0	0.0027230016
0.11423788265306098	TCGA-A7-A6VV	/tiles/TCGA-A7-A6VV-01Z-00-DX2.4C2BF8C1-CC84-4A6E-BC0F-430BC8BE6B26.svs_mpp-0.05_crop19-19_files/0/94_150.png	TCGA-A7-A6VV-01Z-00-DX2.4C2BF8C1-CC84-4A6E-BC0F-430BC8BE6B26	False	0	0.0027313302
0.30355149872449	TCGA-A7-A6VV	/tiles/TCGA-A7-A6VV-01Z-00-DX2.4C2BF8C1-CC84-4A6E-BC0F-430BC8BE6B26.svs_mpp-0.05_crop19-19_files/0/186_110.png	TCGA-A7-A6VV-01Z-00-DX2.4C2BF8C1-CC84-4A6E-BC0F-430BC8BE6B26	False	0	0.002838845
0.22857541454081604	TCGA-A7-A6VV	/tiles/TCGA-A7-A6VV-01Z-00-DX2.4C2BF8C1-CC84-4A6E-BC0F-430BC8BE6B26.svs_mpp-0.05_crop19-19_files/0/114_76.png	TCGA-A7-A6VV-01Z-00-DX2.4C2BF8C1-CC84-4A6E-BC0F-430BC8BE6B26	False	0	0.0029830527
0.20232780612244897	TCGA-A7-A6VV	/tiles/TCGA-A7-A6VV-01Z-00-DX2.4C2BF8C1-CC84-4A6E-BC0F-430BC8BE6B26.svs_mpp-0.05_crop19-19_files/0/179_120.png	TCGA-A7-A6VV-01Z-00-DX2.4C2BF8C1-CC84-4A6E-BC0F-430BC8BE6B26	False	0	0.0040142247
0.152303890306122	TCGA-A7-A6VV	/tiles/TCGA-A7-A6VV-01Z-00-DX2.4C2BF8C1-CC84-4A6E-BC0F-430BC8BE6B26.svs_mpp-0.05_crop19-19_files/0/52_79.png	TCGA-A7-A6VV-01Z-00-DX2.4C2BF8C1-CC84-4A6E-BC0F-430BC8BE6B26	False	0	0.004021813
0.160714285714286	TCGA-A7-A6VV	/tiles/TCGA-A7-A6VV-01Z-00-DX2.4C2BF8C1-CC84-4A6E-BC0F-430BC8BE6B26.svs_mpp-0.05_crop19-19_files/0/116_92.png	TCGA-A7-A6VV-01Z-00-DX2.4C2BF8C1-CC84-4A6E-BC0F-430BC8BE6B26	False	0	0.0047353776
0.12416294642857101	TCGA-A7-A6VV	/tiles/TCGA-A7-A6VV-01Z-00-DX2.4C2BF8C1-CC84-4A6E-BC0F-430BC8BE6B26.svs_mpp-0.05_crop19-19_files/0/166_47.png	TCGA-A7-A6VV-01Z-00-DX2.4C2BF8C1-CC84-4A6E-BC0F-430BC8BE6B26	False	0	0.0052782386
0.149314413265306	TCGA-A7-A6VV	/tiles/TCGA-A7-A6VV-01Z-00-DX2.4C2BF8C1-CC84-4A6E-BC0F-430BC8BE6B26.svs_mpp-0.05_crop19-19_files/0/96_55.png	TCGA-A7-A6VV-01Z-00-DX2.4C2BF8C1-CC84-4A6E-BC0F-430BC8BE6B26	False	0	0.014635914
0.10040656887755099	TCGA-A7-A6VV	/tiles/TCGA-A7-A6VV-01Z-00-DX2.4C2BF8C1-CC84-4A6E-BC0F-430BC8BE6B26.svs_mpp-0.05_crop19-19_files/0/173_106.png	TCGA-A7-A6VV-01Z-00-DX2.4C2BF8C1-CC84-4A6E-BC0F-430BC8BE6B26	False	0	0.025673196
0.318897480867347	TCGA-A8-A06T	/tiles/TCGA-A8-A06T-01Z-00-DX1.BA8B8FC3-6169-48C1-BE1F-37F140CB4D3B.svs_mpp-0.05_crop105-62_files/0/76_59.png	TCGA-A8-A06T-01Z-00-DX1.BA8B8FC3-6169-48C1-BE1F-37F140CB4D3B	False	0	0.0010092478
0.7513352997448979	TCGA-A8-A06T	/tiles/TCGA-A8-A06T-01Z-00-DX1.BA8B8FC3-6169-48C1-BE1F-37F140CB4D3B.svs_mpp-0.05_crop105-62_files/0/54_33.png	TCGA-A8-A06T-01Z-00-DX1.BA8B8FC3-6169-48C1-BE1F-37F140CB4D3B	False	0	0.0010810462
0.814632493622449	TCGA-A8-A06T	/tiles/TCGA-A8-A06T-01Z-00-DX1.BA8B8FC3-6169-48C1-BE1F-37F140CB4D3B.svs_mpp-0.05_crop105-62_files/0/39_27.png	TCGA-A8-A06T-01Z-00-DX1.BA8B8FC3-6169-48C1-BE1F-37F140CB4D3B	False	0	0.0011293225
0.6819794323979589	TCGA-A8-A06T	/tiles/TCGA-A8-A06T-01Z-00-DX1.BA8B8FC3-6169-48C1-BE1F-37F140CB4D3B.svs_mpp-0.05_crop105-62_files/0/65_39.png	TCGA-A8-A06T-01Z-00-DX1.BA8B8FC3-6169-48C1-BE1F-37F140CB4D3B	False	0	0.0011339904
0.440668845663265	TCGA-A8-A06T	/tiles/TCGA-A8-A06T-01Z-00-DX1.BA8B8FC3-6169-48C1-BE1F-37F140CB4D3B.svs_mpp-0.05_crop105-62_files/0/63_38.png	TCGA-A8-A06T-01Z-00-DX1.BA8B8FC3-6169-48C1-BE1F-37F140CB4D3B	False	0	0.0012346227
0.802674585459184	TCGA-A8-A06T	/tiles/TCGA-A8-A06T-01Z-00-DX1.BA8B8FC3-6169-48C1-BE1F-37F140CB4D3B.svs_mpp-0.05_crop105-62_files/0/43_51.png	TCGA-A8-A06T-01Z-00-DX1.BA8B8FC3-6169-48C1-BE1F-37F140CB4D3B	False	0	0.0012900948
0.6974649234693879	TCGA-A8-A06T	/tiles/TCGA-A8-A06T-01Z-00-DX1.BA8B8FC3-6169-48C1-BE1F-37F140CB4D3B.svs_mpp-0.05_crop105-62_files/0/50_37.png	TCGA-A8-A06T-01Z-00-DX1.BA8B8FC3-6169-48C1-BE1F-37F140CB4D3B	False	0	0.0012950227
0.968809789540816	TCGA-A8-A06T	/tiles/TCGA-A8-A06T-01Z-00-DX1.BA8B8FC3-6169-48C1-BE1F-37F140CB4D3B.svs_mpp-0.05_crop105-62_files/0/51_62.png	TCGA-A8-A06T-01Z-00-DX1.BA8B8FC3-6169-48C1-BE1F-37F140CB4D3B	False	0	0.0015441477
0.882154815051021	TCGA-A8-A06T	/tiles/TCGA-A8-A06T-01Z-00-DX1.BA8B8FC3-6169-48C1-BE1F-37F140CB4D3B.svs_mpp-0.05_crop105-62_files/0/63_44.png	TCGA-A8-A06T-01Z-00-DX1.BA8B8FC3-6169-48C1-BE1F-37F140CB4D3B	False	0	0.0016700815
0.8895288584183679	TCGA-A8-A06T	/tiles/TCGA-A8-A06T-01Z-00-DX1.BA8B8FC3-6169-48C1-BE1F-37F140CB4D3B.svs_mpp-0.05_crop105-62_files/0/59_69.png	TCGA-A8-A06T-01Z-00-DX1.BA8B8FC3-6169-48C1-BE1F-37F140CB4D3B	False	0	0.0018208156
0.676498724489796	TCGA-A8-A06T	/tiles/TCGA-A8-A06T-01Z-00-DX1.BA8B8FC3-6169-48C1-BE1F-37F140CB4D3B.svs_mpp-0.05_crop105-62_files/0/34_55.png	TCGA-A8-A06T-01Z-00-DX1.BA8B8FC3-6169-48C1-BE1F-37F140CB4D3B	False	0	0.0018847461
0.877232142857143	TCGA-A8-A06T	/tiles/TCGA-A8-A06T-01Z-00-DX1.BA8B8FC3-6169-48C1-BE1F-37F140CB4D3B.svs_mpp-0.05_crop105-62_files/0/64_61.png	TCGA-A8-A06T-01Z-00-DX1.BA8B8FC3-6169-48C1-BE1F-37F140CB4D3B	False	0	0.0022021963
0.203523596938776	TCGA-A8-A06T	/tiles/TCGA-A8-A06T-01Z-00-DX1.BA8B8FC3-6169-48C1-BE1F-37F140CB4D3B.svs_mpp-0.05_crop105-62_files/0/31_60.png	TCGA-A8-A06T-01Z-00-DX1.BA8B8FC3-6169-48C1-BE1F-37F140CB4D3B	False	0	0.0022601485
0.613998724489796	TCGA-A8-A06T	/tiles/TCGA-A8-A06T-01Z-00-DX1.BA8B8FC3-6169-48C1-BE1F-37F140CB4D3B.svs_mpp-0.05_crop105-62_files/0/49_20.png	TCGA-A8-A06T-01Z-00-DX1.BA8B8FC3-6169-48C1-BE1F-37F140CB4D3B	False	0	0.0024024062
0.14401307397959198	TCGA-A8-A06T	/tiles/TCGA-A8-A06T-01Z-00-DX1.BA8B8FC3-6169-48C1-BE1F-37F140CB4D3B.svs_mpp-0.05_crop105-62_files/0/25_53.png	TCGA-A8-A06T-01Z-00-DX1.BA8B8FC3-6169-48C1-BE1F-37F140CB4D3B	False	0	0.002410779
0.6567083864795921	TCGA-A8-A06T	/tiles/TCGA-A8-A06T-01Z-00-DX1.BA8B8FC3-6169-48C1-BE1F-37F140CB4D3B.svs_mpp-0.05_crop105-62_files/0/58_25.png	TCGA-A8-A06T-01Z-00-DX1.BA8B8FC3-6169-48C1-BE1F-37F140CB4D3B	False	0	0.0036419064
0.8082549426020409	TCGA-A8-A06T	/tiles/TCGA-A8-A06T-01Z-00-DX1.BA8B8FC3-6169-48C1-BE1F-37F140CB4D3B.svs_mpp-0.05_crop105-62_files/0/42_27.png	TCGA-A8-A06T-01Z-00-DX1.BA8B8FC3-6169-48C1-BE1F-37F140CB4D3B	False	0	0.0038785802
0.7532485650510201	TCGA-A8-A06T	/tiles/TCGA-A8-A06T-01Z-00-DX1.BA8B8FC3-6169-48C1-BE1F-37F140CB4D3B.svs_mpp-0.05_crop105-62_files/0/59_23.png	TCGA-A8-A06T-01Z-00-DX1.BA8B8FC3-6169-48C1-BE1F-37F140CB4D3B	False	0	0.0043626847
0.101124043367347	TCGA-A8-A06T	/tiles/TCGA-A8-A06T-01Z-00-DX1.BA8B8FC3-6169-48C1-BE1F-37F140CB4D3B.svs_mpp-0.05_crop105-62_files/0/73_65.png	TCGA-A8-A06T-01Z-00-DX1.BA8B8FC3-6169-48C1-BE1F-37F140CB4D3B	False	0	0.0048160995
0.942621970663265	TCGA-A8-A06T	/tiles/TCGA-A8-A06T-01Z-00-DX1.BA8B8FC3-6169-48C1-BE1F-37F140CB4D3B.svs_mpp-0.05_crop105-62_files/0/64_41.png	TCGA-A8-A06T-01Z-00-DX1.BA8B8FC3-6169-48C1-BE1F-37F140CB4D3B	False	0	0.0051793316
0.868283641581633	TCGA-A8-A06T	/tiles/TCGA-A8-A06T-01Z-00-DX1.BA8B8FC3-6169-48C1-BE1F-37F140CB4D3B.svs_mpp-0.05_crop105-62_files/0/63_43.png	TCGA-A8-A06T-01Z-00-DX1.BA8B8FC3-6169-48C1-BE1F-37F140CB4D3B	False	0	0.0065269656
0.673110650510204	TCGA-A8-A06T	/tiles/TCGA-A8-A06T-01Z-00-DX1.BA8B8FC3-6169-48C1-BE1F-37F140CB4D3B.svs_mpp-0.05_crop105-62_files/0/63_27.png	TCGA-A8-A06T-01Z-00-DX1.BA8B8FC3-6169-48C1-BE1F-37F140CB4D3B	False	0	0.007065999
0.734295280612245	TCGA-A8-A06T	/tiles/TCGA-A8-A06T-01Z-00-DX1.BA8B8FC3-6169-48C1-BE1F-37F140CB4D3B.svs_mpp-0.05_crop105-62_files/0/60_35.png	TCGA-A8-A06T-01Z-00-DX1.BA8B8FC3-6169-48C1-BE1F-37F140CB4D3B	False	0	0.0073488136
0.10851801658163301	TCGA-A8-A06T	/tiles/TCGA-A8-A06T-01Z-00-DX1.BA8B8FC3-6169-48C1-BE1F-37F140CB4D3B.svs_mpp-0.05_crop105-62_files/0/45_45.png	TCGA-A8-A06T-01Z-00-DX1.BA8B8FC3-6169-48C1-BE1F-37F140CB4D3B	False	0	0.0073599466
0.906170280612245	TCGA-A8-A06T	/tiles/TCGA-A8-A06T-01Z-00-DX1.BA8B8FC3-6169-48C1-BE1F-37F140CB4D3B.svs_mpp-0.05_crop105-62_files/0/64_50.png	TCGA-A8-A06T-01Z-00-DX1.BA8B8FC3-6169-48C1-BE1F-37F140CB4D3B	False	0	0.007372166
0.5739397321428571	TCGA-A8-A06T	/tiles/TCGA-A8-A06T-01Z-00-DX1.BA8B8FC3-6169-48C1-BE1F-37F140CB4D3B.svs_mpp-0.05_crop105-62_files/0/27_46.png	TCGA-A8-A06T-01Z-00-DX1.BA8B8FC3-6169-48C1-BE1F-37F140CB4D3B	False	0	0.010036944
0.828184789540816	TCGA-A8-A06T	/tiles/TCGA-A8-A06T-01Z-00-DX1.BA8B8FC3-6169-48C1-BE1F-37F140CB4D3B.svs_mpp-0.05_crop105-62_files/0/38_26.png	TCGA-A8-A06T-01Z-00-DX1.BA8B8FC3-6169-48C1-BE1F-37F140CB4D3B	False	0	0.010674116
0.804288903061224	TCGA-A8-A06T	/tiles/TCGA-A8-A06T-01Z-00-DX1.BA8B8FC3-6169-48C1-BE1F-37F140CB4D3B.svs_mpp-0.05_crop105-62_files/0/73_56.png	TCGA-A8-A06T-01Z-00-DX1.BA8B8FC3-6169-48C1-BE1F-37F140CB4D3B	False	0	0.012855562
0.279775191326531	TCGA-A8-A06T	/tiles/TCGA-A8-A06T-01Z-00-DX1.BA8B8FC3-6169-48C1-BE1F-37F140CB4D3B.svs_mpp-0.05_crop105-62_files/0/44_18.png	TCGA-A8-A06T-01Z-00-DX1.BA8B8FC3-6169-48C1-BE1F-37F140CB4D3B	False	0	0.016165502
0.8678053252551021	TCGA-A8-A06T	/tiles/TCGA-A8-A06T-01Z-00-DX1.BA8B8FC3-6169-48C1-BE1F-37F140CB4D3B.svs_mpp-0.05_crop105-62_files/0/50_62.png	TCGA-A8-A06T-01Z-00-DX1.BA8B8FC3-6169-48C1-BE1F-37F140CB4D3B	False	0	0.049950488
0.7476682079081629	TCGA-A8-A06X	/tiles/TCGA-A8-A06X-01Z-00-DX1.21F19EDD-ABCB-4398-B210-D795BB7A34E3.svs_mpp-0.05_crop28-15_files/0/53_100.png	TCGA-A8-A06X-01Z-00-DX1.21F19EDD-ABCB-4398-B210-D795BB7A34E3	True	1	0.99938905
0.8207310267857142	TCGA-A8-A06X	/tiles/TCGA-A8-A06X-01Z-00-DX1.21F19EDD-ABCB-4398-B210-D795BB7A34E3.svs_mpp-0.05_crop28-15_files/0/53_103.png	TCGA-A8-A06X-01Z-00-DX1.21F19EDD-ABCB-4398-B210-D795BB7A34E3	True	1	0.9994085
0.8322903380102041	TCGA-A8-A06X	/tiles/TCGA-A8-A06X-01Z-00-DX1.21F19EDD-ABCB-4398-B210-D795BB7A34E3.svs_mpp-0.05_crop28-15_files/0/41_87.png	TCGA-A8-A06X-01Z-00-DX1.21F19EDD-ABCB-4398-B210-D795BB7A34E3	True	1	0.999448
0.8046875	TCGA-A8-A06X	/tiles/TCGA-A8-A06X-01Z-00-DX1.21F19EDD-ABCB-4398-B210-D795BB7A34E3.svs_mpp-0.05_crop28-15_files/0/48_101.png	TCGA-A8-A06X-01Z-00-DX1.21F19EDD-ABCB-4398-B210-D795BB7A34E3	True	1	0.9995148
0.7720822704081629	TCGA-A8-A06X	/tiles/TCGA-A8-A06X-01Z-00-DX1.21F19EDD-ABCB-4398-B210-D795BB7A34E3.svs_mpp-0.05_crop28-15_files/0/45_99.png	TCGA-A8-A06X-01Z-00-DX1.21F19EDD-ABCB-4398-B210-D795BB7A34E3	True	1	0.99955827
0.816804846938776	TCGA-A8-A06X	/tiles/TCGA-A8-A06X-01Z-00-DX1.21F19EDD-ABCB-4398-B210-D795BB7A34E3.svs_mpp-0.05_crop28-15_files/0/56_100.png	TCGA-A8-A06X-01Z-00-DX1.21F19EDD-ABCB-4398-B210-D795BB7A34E3	True	1	0.9995639
0.7603435905612249	TCGA-A8-A06X	/tiles/TCGA-A8-A06X-01Z-00-DX1.21F19EDD-ABCB-4398-B210-D795BB7A34E3.svs_mpp-0.05_crop28-15_files/0/51_103.png	TCGA-A8-A06X-01Z-00-DX1.21F19EDD-ABCB-4398-B210-D795BB7A34E3	True	1	0.99967515
0.8550103635204079	TCGA-A8-A06X	/tiles/TCGA-A8-A06X-01Z-00-DX1.21F19EDD-ABCB-4398-B210-D795BB7A34E3.svs_mpp-0.05_crop28-15_files/0/40_47.png	TCGA-A8-A06X-01Z-00-DX1.21F19EDD-ABCB-4398-B210-D795BB7A34E3	True	1	0.9997204
0.684470663265306	TCGA-A8-A06X	/tiles/TCGA-A8-A06X-01Z-00-DX1.21F19EDD-ABCB-4398-B210-D795BB7A34E3.svs_mpp-0.05_crop28-15_files/0/61_97.png	TCGA-A8-A06X-01Z-00-DX1.21F19EDD-ABCB-4398-B210-D795BB7A34E3	True	1	0.9997609
0.8279854910714292	TCGA-A8-A06X	/tiles/TCGA-A8-A06X-01Z-00-DX1.21F19EDD-ABCB-4398-B210-D795BB7A34E3.svs_mpp-0.05_crop28-15_files/0/48_99.png	TCGA-A8-A06X-01Z-00-DX1.21F19EDD-ABCB-4398-B210-D795BB7A34E3	True	1	0.9997639
0.7593072385204079	TCGA-A8-A06X	/tiles/TCGA-A8-A06X-01Z-00-DX1.21F19EDD-ABCB-4398-B210-D795BB7A34E3.svs_mpp-0.05_crop28-15_files/0/58_92.png	TCGA-A8-A06X-01Z-00-DX1.21F19EDD-ABCB-4398-B210-D795BB7A34E3	True	1	0.99978775
0.807856345663265	TCGA-A8-A06X	/tiles/TCGA-A8-A06X-01Z-00-DX1.21F19EDD-ABCB-4398-B210-D795BB7A34E3.svs_mpp-0.05_crop28-15_files/0/43_98.png	TCGA-A8-A06X-01Z-00-DX1.21F19EDD-ABCB-4398-B210-D795BB7A34E3	True	1	0.99978954
0.7903977997448979	TCGA-A8-A06X	/tiles/TCGA-A8-A06X-01Z-00-DX1.21F19EDD-ABCB-4398-B210-D795BB7A34E3.svs_mpp-0.05_crop28-15_files/0/54_100.png	TCGA-A8-A06X-01Z-00-DX1.21F19EDD-ABCB-4398-B210-D795BB7A34E3	True	1	0.9998085
0.7596261160714292	TCGA-A8-A06X	/tiles/TCGA-A8-A06X-01Z-00-DX1.21F19EDD-ABCB-4398-B210-D795BB7A34E3.svs_mpp-0.05_crop28-15_files/0/48_100.png	TCGA-A8-A06X-01Z-00-DX1.21F19EDD-ABCB-4398-B210-D795BB7A34E3	True	1	0.9998486
0.864835778061224	TCGA-A8-A06X	/tiles/TCGA-A8-A06X-01Z-00-DX1.21F19EDD-ABCB-4398-B210-D795BB7A34E3.svs_mpp-0.05_crop28-15_files/0/43_46.png	TCGA-A8-A06X-01Z-00-DX1.21F19EDD-ABCB-4398-B210-D795BB7A34E3	True	1	0.9998746
0.792689732142857	TCGA-A8-A06X	/tiles/TCGA-A8-A06X-01Z-00-DX1.21F19EDD-ABCB-4398-B210-D795BB7A34E3.svs_mpp-0.05_crop28-15_files/0/50_99.png	TCGA-A8-A06X-01Z-00-DX1.21F19EDD-ABCB-4398-B210-D795BB7A34E3	True	1	0.9998847
0.784937021683674	TCGA-A8-A06X	/tiles/TCGA-A8-A06X-01Z-00-DX1.21F19EDD-ABCB-4398-B210-D795BB7A34E3.svs_mpp-0.05_crop28-15_files/0/46_101.png	TCGA-A8-A06X-01Z-00-DX1.21F19EDD-ABCB-4398-B210-D795BB7A34E3	True	1	0.99989593
0.7587492028061229	TCGA-A8-A06X	/tiles/TCGA-A8-A06X-01Z-00-DX1.21F19EDD-ABCB-4398-B210-D795BB7A34E3.svs_mpp-0.05_crop28-15_files/0/57_102.png	TCGA-A8-A06X-01Z-00-DX1.21F19EDD-ABCB-4398-B210-D795BB7A34E3	True	1	0.99990654
0.8465401785714292	TCGA-A8-A06X	/tiles/TCGA-A8-A06X-01Z-00-DX1.21F19EDD-ABCB-4398-B210-D795BB7A34E3.svs_mpp-0.05_crop28-15_files/0/44_97.png	TCGA-A8-A06X-01Z-00-DX1.21F19EDD-ABCB-4398-B210-D795BB7A34E3	True	1	0.9999231
0.7525111607142858	TCGA-A8-A06X	/tiles/TCGA-A8-A06X-01Z-00-DX1.21F19EDD-ABCB-4398-B210-D795BB7A34E3.svs_mpp-0.05_crop28-15_files/0/56_92.png	TCGA-A8-A06X-01Z-00-DX1.21F19EDD-ABCB-4398-B210-D795BB7A34E3	True	1	0.9999474
0.828802614795918	TCGA-A8-A06X	/tiles/TCGA-A8-A06X-01Z-00-DX1.21F19EDD-ABCB-4398-B210-D795BB7A34E3.svs_mpp-0.05_crop28-15_files/0/57_90.png	TCGA-A8-A06X-01Z-00-DX1.21F19EDD-ABCB-4398-B210-D795BB7A34E3	True	1	0.9999647
0.8179807079081629	TCGA-A8-A06X	/tiles/TCGA-A8-A06X-01Z-00-DX1.21F19EDD-ABCB-4398-B210-D795BB7A34E3.svs_mpp-0.05_crop28-15_files/0/52_100.png	TCGA-A8-A06X-01Z-00-DX1.21F19EDD-ABCB-4398-B210-D795BB7A34E3	True	1	0.9999727
0.750219228316326	TCGA-A8-A06X	/tiles/TCGA-A8-A06X-01Z-00-DX1.21F19EDD-ABCB-4398-B210-D795BB7A34E3.svs_mpp-0.05_crop28-15_files/0/44_100.png	TCGA-A8-A06X-01Z-00-DX1.21F19EDD-ABCB-4398-B210-D795BB7A34E3	True	1	0.99997365
0.807796556122449	TCGA-A8-A06X	/tiles/TCGA-A8-A06X-01Z-00-DX1.21F19EDD-ABCB-4398-B210-D795BB7A34E3.svs_mpp-0.05_crop28-15_files/0/49_101.png	TCGA-A8-A06X-01Z-00-DX1.21F19EDD-ABCB-4398-B210-D795BB7A34E3	True	1	0.9999747
0.894929846938776	TCGA-A8-A06X	/tiles/TCGA-A8-A06X-01Z-00-DX1.21F19EDD-ABCB-4398-B210-D795BB7A34E3.svs_mpp-0.05_crop28-15_files/0/50_38.png	TCGA-A8-A06X-01Z-00-DX1.21F19EDD-ABCB-4398-B210-D795BB7A34E3	True	1	0.999979
0.807557397959184	TCGA-A8-A06X	/tiles/TCGA-A8-A06X-01Z-00-DX1.21F19EDD-ABCB-4398-B210-D795BB7A34E3.svs_mpp-0.05_crop28-15_files/0/47_96.png	TCGA-A8-A06X-01Z-00-DX1.21F19EDD-ABCB-4398-B210-D795BB7A34E3	True	1	0.99999356
0.870336415816326	TCGA-A8-A06X	/tiles/TCGA-A8-A06X-01Z-00-DX1.21F19EDD-ABCB-4398-B210-D795BB7A34E3.svs_mpp-0.05_crop28-15_files/0/42_83.png	TCGA-A8-A06X-01Z-00-DX1.21F19EDD-ABCB-4398-B210-D795BB7A34E3	True	1	0.999995
0.779575892857143	TCGA-A8-A06X	/tiles/TCGA-A8-A06X-01Z-00-DX1.21F19EDD-ABCB-4398-B210-D795BB7A34E3.svs_mpp-0.05_crop28-15_files/0/55_100.png	TCGA-A8-A06X-01Z-00-DX1.21F19EDD-ABCB-4398-B210-D795BB7A34E3	True	1	0.99999976
0.7886439732142858	TCGA-A8-A06X	/tiles/TCGA-A8-A06X-01Z-00-DX1.21F19EDD-ABCB-4398-B210-D795BB7A34E3.svs_mpp-0.05_crop28-15_files/0/55_102.png	TCGA-A8-A06X-01Z-00-DX1.21F19EDD-ABCB-4398-B210-D795BB7A34E3	True	1	0.9999999
0.8388671875	TCGA-A8-A06X	/tiles/TCGA-A8-A06X-01Z-00-DX1.21F19EDD-ABCB-4398-B210-D795BB7A34E3.svs_mpp-0.05_crop28-15_files/0/50_100.png	TCGA-A8-A06X-01Z-00-DX1.21F19EDD-ABCB-4398-B210-D795BB7A34E3	True	1	1.0
0.7988081951530609	TCGA-A8-A06Z	/tiles/TCGA-A8-A06Z-01Z-00-DX1.2BC8B71D-E01B-4CC1-B5E7-09BB54A5E1F8.svs_mpp-0.05_crop50-20_files/0/22_57.png	TCGA-A8-A06Z-01Z-00-DX1.2BC8B71D-E01B-4CC1-B5E7-09BB54A5E1F8	True	0	0.020974236
0.987125318877551	TCGA-A8-A06Z	/tiles/TCGA-A8-A06Z-01Z-00-DX1.2BC8B71D-E01B-4CC1-B5E7-09BB54A5E1F8.svs_mpp-0.05_crop50-20_files/0/49_53.png	TCGA-A8-A06Z-01Z-00-DX1.2BC8B71D-E01B-4CC1-B5E7-09BB54A5E1F8	True	0	0.022681925
0.8206513073979591	TCGA-A8-A06Z	/tiles/TCGA-A8-A06Z-01Z-00-DX1.2BC8B71D-E01B-4CC1-B5E7-09BB54A5E1F8.svs_mpp-0.05_crop50-20_files/0/34_24.png	TCGA-A8-A06Z-01Z-00-DX1.2BC8B71D-E01B-4CC1-B5E7-09BB54A5E1F8	True	0	0.023859194
0.877252072704082	TCGA-A8-A06Z	/tiles/TCGA-A8-A06Z-01Z-00-DX1.2BC8B71D-E01B-4CC1-B5E7-09BB54A5E1F8.svs_mpp-0.05_crop50-20_files/0/41_59.png	TCGA-A8-A06Z-01Z-00-DX1.2BC8B71D-E01B-4CC1-B5E7-09BB54A5E1F8	True	0	0.024040204
0.9917490433673469	TCGA-A8-A06Z	/tiles/TCGA-A8-A06Z-01Z-00-DX1.2BC8B71D-E01B-4CC1-B5E7-09BB54A5E1F8.svs_mpp-0.05_crop50-20_files/0/52_51.png	TCGA-A8-A06Z-01Z-00-DX1.2BC8B71D-E01B-4CC1-B5E7-09BB54A5E1F8	True	0	0.026616538
0.7361886160714292	TCGA-A8-A06Z	/tiles/TCGA-A8-A06Z-01Z-00-DX1.2BC8B71D-E01B-4CC1-B5E7-09BB54A5E1F8.svs_mpp-0.05_crop50-20_files/0/96_31.png	TCGA-A8-A06Z-01Z-00-DX1.2BC8B71D-E01B-4CC1-B5E7-09BB54A5E1F8	True	0	0.032727387
0.973413584183674	TCGA-A8-A06Z	/tiles/TCGA-A8-A06Z-01Z-00-DX1.2BC8B71D-E01B-4CC1-B5E7-09BB54A5E1F8.svs_mpp-0.05_crop50-20_files/0/49_55.png	TCGA-A8-A06Z-01Z-00-DX1.2BC8B71D-E01B-4CC1-B5E7-09BB54A5E1F8	True	0	0.04111276
0.8865593112244899	TCGA-A8-A06Z	/tiles/TCGA-A8-A06Z-01Z-00-DX1.2BC8B71D-E01B-4CC1-B5E7-09BB54A5E1F8.svs_mpp-0.05_crop50-20_files/0/33_57.png	TCGA-A8-A06Z-01Z-00-DX1.2BC8B71D-E01B-4CC1-B5E7-09BB54A5E1F8	True	0	0.045152456
0.8164261798469391	TCGA-A8-A06Z	/tiles/TCGA-A8-A06Z-01Z-00-DX1.2BC8B71D-E01B-4CC1-B5E7-09BB54A5E1F8.svs_mpp-0.05_crop50-20_files/0/32_57.png	TCGA-A8-A06Z-01Z-00-DX1.2BC8B71D-E01B-4CC1-B5E7-09BB54A5E1F8	True	0	0.046321888
0.635303730867347	TCGA-A8-A06Z	/tiles/TCGA-A8-A06Z-01Z-00-DX1.2BC8B71D-E01B-4CC1-B5E7-09BB54A5E1F8.svs_mpp-0.05_crop50-20_files/0/64_61.png	TCGA-A8-A06Z-01Z-00-DX1.2BC8B71D-E01B-4CC1-B5E7-09BB54A5E1F8	True	0	0.048862837
0.889827806122449	TCGA-A8-A06Z	/tiles/TCGA-A8-A06Z-01Z-00-DX1.2BC8B71D-E01B-4CC1-B5E7-09BB54A5E1F8.svs_mpp-0.05_crop50-20_files/0/35_23.png	TCGA-A8-A06Z-01Z-00-DX1.2BC8B71D-E01B-4CC1-B5E7-09BB54A5E1F8	True	0	0.04895494
0.8663105867346941	TCGA-A8-A06Z	/tiles/TCGA-A8-A06Z-01Z-00-DX1.2BC8B71D-E01B-4CC1-B5E7-09BB54A5E1F8.svs_mpp-0.05_crop50-20_files/0/37_22.png	TCGA-A8-A06Z-01Z-00-DX1.2BC8B71D-E01B-4CC1-B5E7-09BB54A5E1F8	True	0	0.05224554
0.8563456632653059	TCGA-A8-A06Z	/tiles/TCGA-A8-A06Z-01Z-00-DX1.2BC8B71D-E01B-4CC1-B5E7-09BB54A5E1F8.svs_mpp-0.05_crop50-20_files/0/27_47.png	TCGA-A8-A06Z-01Z-00-DX1.2BC8B71D-E01B-4CC1-B5E7-09BB54A5E1F8	True	0	0.056590408
0.709741709183674	TCGA-A8-A06Z	/tiles/TCGA-A8-A06Z-01Z-00-DX1.2BC8B71D-E01B-4CC1-B5E7-09BB54A5E1F8.svs_mpp-0.05_crop50-20_files/0/38_21.png	TCGA-A8-A06Z-01Z-00-DX1.2BC8B71D-E01B-4CC1-B5E7-09BB54A5E1F8	True	0	0.06679014
0.892358896683674	TCGA-A8-A06Z	/tiles/TCGA-A8-A06Z-01Z-00-DX1.2BC8B71D-E01B-4CC1-B5E7-09BB54A5E1F8.svs_mpp-0.05_crop50-20_files/0/43_26.png	TCGA-A8-A06Z-01Z-00-DX1.2BC8B71D-E01B-4CC1-B5E7-09BB54A5E1F8	True	0	0.07408411
0.877989477040816	TCGA-A8-A06Z	/tiles/TCGA-A8-A06Z-01Z-00-DX1.2BC8B71D-E01B-4CC1-B5E7-09BB54A5E1F8.svs_mpp-0.05_crop50-20_files/0/23_32.png	TCGA-A8-A06Z-01Z-00-DX1.2BC8B71D-E01B-4CC1-B5E7-09BB54A5E1F8	True	0	0.07833398
0.5843431122448979	TCGA-A8-A06Z	/tiles/TCGA-A8-A06Z-01Z-00-DX1.2BC8B71D-E01B-4CC1-B5E7-09BB54A5E1F8.svs_mpp-0.05_crop50-20_files/0/39_18.png	TCGA-A8-A06Z-01Z-00-DX1.2BC8B71D-E01B-4CC1-B5E7-09BB54A5E1F8	True	0	0.10392972
0.964146205357143	TCGA-A8-A06Z	/tiles/TCGA-A8-A06Z-01Z-00-DX1.2BC8B71D-E01B-4CC1-B5E7-09BB54A5E1F8.svs_mpp-0.05_crop50-20_files/0/59_55.png	TCGA-A8-A06Z-01Z-00-DX1.2BC8B71D-E01B-4CC1-B5E7-09BB54A5E1F8	True	0	0.114722
0.9029815051020409	TCGA-A8-A06Z	/tiles/TCGA-A8-A06Z-01Z-00-DX1.2BC8B71D-E01B-4CC1-B5E7-09BB54A5E1F8.svs_mpp-0.05_crop50-20_files/0/36_23.png	TCGA-A8-A06Z-01Z-00-DX1.2BC8B71D-E01B-4CC1-B5E7-09BB54A5E1F8	True	0	0.192627
0.861148756377551	TCGA-A8-A06Z	/tiles/TCGA-A8-A06Z-01Z-00-DX1.2BC8B71D-E01B-4CC1-B5E7-09BB54A5E1F8.svs_mpp-0.05_crop50-20_files/0/31_48.png	TCGA-A8-A06Z-01Z-00-DX1.2BC8B71D-E01B-4CC1-B5E7-09BB54A5E1F8	True	0	0.23387353
0.873365752551021	TCGA-A8-A06Z	/tiles/TCGA-A8-A06Z-01Z-00-DX1.2BC8B71D-E01B-4CC1-B5E7-09BB54A5E1F8.svs_mpp-0.05_crop50-20_files/0/21_47.png	TCGA-A8-A06Z-01Z-00-DX1.2BC8B71D-E01B-4CC1-B5E7-09BB54A5E1F8	True	0	0.24996996
0.820013552295918	TCGA-A8-A06Z	/tiles/TCGA-A8-A06Z-01Z-00-DX1.2BC8B71D-E01B-4CC1-B5E7-09BB54A5E1F8.svs_mpp-0.05_crop50-20_files/0/28_61.png	TCGA-A8-A06Z-01Z-00-DX1.2BC8B71D-E01B-4CC1-B5E7-09BB54A5E1F8	True	0	0.27083862
0.9164540816326531	TCGA-A8-A06Z	/tiles/TCGA-A8-A06Z-01Z-00-DX1.2BC8B71D-E01B-4CC1-B5E7-09BB54A5E1F8.svs_mpp-0.05_crop50-20_files/0/37_49.png	TCGA-A8-A06Z-01Z-00-DX1.2BC8B71D-E01B-4CC1-B5E7-09BB54A5E1F8	True	0	0.29589882
0.907963966836735	TCGA-A8-A06Z	/tiles/TCGA-A8-A06Z-01Z-00-DX1.2BC8B71D-E01B-4CC1-B5E7-09BB54A5E1F8.svs_mpp-0.05_crop50-20_files/0/33_51.png	TCGA-A8-A06Z-01Z-00-DX1.2BC8B71D-E01B-4CC1-B5E7-09BB54A5E1F8	True	0	0.3176614
0.9443160076530609	TCGA-A8-A06Z	/tiles/TCGA-A8-A06Z-01Z-00-DX1.2BC8B71D-E01B-4CC1-B5E7-09BB54A5E1F8.svs_mpp-0.05_crop50-20_files/0/37_34.png	TCGA-A8-A06Z-01Z-00-DX1.2BC8B71D-E01B-4CC1-B5E7-09BB54A5E1F8	True	0	0.35129014
0.8902662627551021	TCGA-A8-A06Z	/tiles/TCGA-A8-A06Z-01Z-00-DX1.2BC8B71D-E01B-4CC1-B5E7-09BB54A5E1F8.svs_mpp-0.05_crop50-20_files/0/40_22.png	TCGA-A8-A06Z-01Z-00-DX1.2BC8B71D-E01B-4CC1-B5E7-09BB54A5E1F8	True	0	0.3972392
0.7665019132653059	TCGA-A8-A06Z	/tiles/TCGA-A8-A06Z-01Z-00-DX1.2BC8B71D-E01B-4CC1-B5E7-09BB54A5E1F8.svs_mpp-0.05_crop50-20_files/0/35_22.png	TCGA-A8-A06Z-01Z-00-DX1.2BC8B71D-E01B-4CC1-B5E7-09BB54A5E1F8	True	1	0.50059855
0.9469068877551021	TCGA-A8-A06Z	/tiles/TCGA-A8-A06Z-01Z-00-DX1.2BC8B71D-E01B-4CC1-B5E7-09BB54A5E1F8.svs_mpp-0.05_crop50-20_files/0/44_54.png	TCGA-A8-A06Z-01Z-00-DX1.2BC8B71D-E01B-4CC1-B5E7-09BB54A5E1F8	True	1	0.70843166
0.945491868622449	TCGA-A8-A06Z	/tiles/TCGA-A8-A06Z-01Z-00-DX1.2BC8B71D-E01B-4CC1-B5E7-09BB54A5E1F8.svs_mpp-0.05_crop50-20_files/0/40_53.png	TCGA-A8-A06Z-01Z-00-DX1.2BC8B71D-E01B-4CC1-B5E7-09BB54A5E1F8	True	1	0.8428758
0.9710817920918371	TCGA-A8-A06Z	/tiles/TCGA-A8-A06Z-01Z-00-DX1.2BC8B71D-E01B-4CC1-B5E7-09BB54A5E1F8.svs_mpp-0.05_crop50-20_files/0/51_53.png	TCGA-A8-A06Z-01Z-00-DX1.2BC8B71D-E01B-4CC1-B5E7-09BB54A5E1F8	True	1	0.97299427
0.8920998086734692	TCGA-A8-A07E	/tiles/TCGA-A8-A07E-01Z-00-DX1.AC684481-979A-46F9-91D7-C56CE85992F2.svs_mpp-0.05_crop62-5_files/0/86_174.png	TCGA-A8-A07E-01Z-00-DX1.AC684481-979A-46F9-91D7-C56CE85992F2	False	0	0.0063690753
0.18536750637755103	TCGA-A8-A07E	/tiles/TCGA-A8-A07E-01Z-00-DX1.AC684481-979A-46F9-91D7-C56CE85992F2.svs_mpp-0.05_crop62-5_files/0/74_21.png	TCGA-A8-A07E-01Z-00-DX1.AC684481-979A-46F9-91D7-C56CE85992F2	False	0	0.006414008
0.8243183992346941	TCGA-A8-A07E	/tiles/TCGA-A8-A07E-01Z-00-DX1.AC684481-979A-46F9-91D7-C56CE85992F2.svs_mpp-0.05_crop62-5_files/0/96_199.png	TCGA-A8-A07E-01Z-00-DX1.AC684481-979A-46F9-91D7-C56CE85992F2	False	0	0.006781779
0.9062699298469391	TCGA-A8-A07E	/tiles/TCGA-A8-A07E-01Z-00-DX1.AC684481-979A-46F9-91D7-C56CE85992F2.svs_mpp-0.05_crop62-5_files/0/118_188.png	TCGA-A8-A07E-01Z-00-DX1.AC684481-979A-46F9-91D7-C56CE85992F2	False	0	0.006784731
0.917928890306122	TCGA-A8-A07E	/tiles/TCGA-A8-A07E-01Z-00-DX1.AC684481-979A-46F9-91D7-C56CE85992F2.svs_mpp-0.05_crop62-5_files/0/77_185.png	TCGA-A8-A07E-01Z-00-DX1.AC684481-979A-46F9-91D7-C56CE85992F2	False	0	0.0069837905
0.934530452806122	TCGA-A8-A07E	/tiles/TCGA-A8-A07E-01Z-00-DX1.AC684481-979A-46F9-91D7-C56CE85992F2.svs_mpp-0.05_crop62-5_files/0/68_178.png	TCGA-A8-A07E-01Z-00-DX1.AC684481-979A-46F9-91D7-C56CE85992F2	False	0	0.0072650504
0.414082429846939	TCGA-A8-A07E	/tiles/TCGA-A8-A07E-01Z-00-DX1.AC684481-979A-46F9-91D7-C56CE85992F2.svs_mpp-0.05_crop62-5_files/0/63_189.png	TCGA-A8-A07E-01Z-00-DX1.AC684481-979A-46F9-91D7-C56CE85992F2	False	0	0.007815228
0.8966836734693879	TCGA-A8-A07E	/tiles/TCGA-A8-A07E-01Z-00-DX1.AC684481-979A-46F9-91D7-C56CE85992F2.svs_mpp-0.05_crop62-5_files/0/78_181.png	TCGA-A8-A07E-01Z-00-DX1.AC684481-979A-46F9-91D7-C56CE85992F2	False	0	0.007989196
0.9095384247448979	TCGA-A8-A07E	/tiles/TCGA-A8-A07E-01Z-00-DX1.AC684481-979A-46F9-91D7-C56CE85992F2.svs_mpp-0.05_crop62-5_files/0/96_178.png	TCGA-A8-A07E-01Z-00-DX1.AC684481-979A-46F9-91D7-C56CE85992F2	False	0	0.008495665
0.9360251913265308	TCGA-A8-A07E	/tiles/TCGA-A8-A07E-01Z-00-DX1.AC684481-979A-46F9-91D7-C56CE85992F2.svs_mpp-0.05_crop62-5_files/0/69_173.png	TCGA-A8-A07E-01Z-00-DX1.AC684481-979A-46F9-91D7-C56CE85992F2	False	0	0.008842497
0.836734693877551	TCGA-A8-A07E	/tiles/TCGA-A8-A07E-01Z-00-DX1.AC684481-979A-46F9-91D7-C56CE85992F2.svs_mpp-0.05_crop62-5_files/0/76_183.png	TCGA-A8-A07E-01Z-00-DX1.AC684481-979A-46F9-91D7-C56CE85992F2	False	0	0.009374789
0.903619260204082	TCGA-A8-A07E	/tiles/TCGA-A8-A07E-01Z-00-DX1.AC684481-979A-46F9-91D7-C56CE85992F2.svs_mpp-0.05_crop62-5_files/0/105_189.png	TCGA-A8-A07E-01Z-00-DX1.AC684481-979A-46F9-91D7-C56CE85992F2	False	0	0.009537239
0.8299186862244899	TCGA-A8-A07E	/tiles/TCGA-A8-A07E-01Z-00-DX1.AC684481-979A-46F9-91D7-C56CE85992F2.svs_mpp-0.05_crop62-5_files/0/128_192.png	TCGA-A8-A07E-01Z-00-DX1.AC684481-979A-46F9-91D7-C56CE85992F2	False	0	0.009979513
0.8455038265306121	TCGA-A8-A07E	/tiles/TCGA-A8-A07E-01Z-00-DX1.AC684481-979A-46F9-91D7-C56CE85992F2.svs_mpp-0.05_crop62-5_files/0/93_132.png	TCGA-A8-A07E-01Z-00-DX1.AC684481-979A-46F9-91D7-C56CE85992F2	False	0	0.012786504
0.9056919642857142	TCGA-A8-A07E	/tiles/TCGA-A8-A07E-01Z-00-DX1.AC684481-979A-46F9-91D7-C56CE85992F2.svs_mpp-0.05_crop62-5_files/0/83_182.png	TCGA-A8-A07E-01Z-00-DX1.AC684481-979A-46F9-91D7-C56CE85992F2	False	0	0.015580005
0.31957509566326503	TCGA-A8-A07E	/tiles/TCGA-A8-A07E-01Z-00-DX1.AC684481-979A-46F9-91D7-C56CE85992F2.svs_mpp-0.05_crop62-5_files/0/80_135.png	TCGA-A8-A07E-01Z-00-DX1.AC684481-979A-46F9-91D7-C56CE85992F2	False	0	0.01729553
0.8599728954081629	TCGA-A8-A07E	/tiles/TCGA-A8-A07E-01Z-00-DX1.AC684481-979A-46F9-91D7-C56CE85992F2.svs_mpp-0.05_crop62-5_files/0/78_185.png	TCGA-A8-A07E-01Z-00-DX1.AC684481-979A-46F9-91D7-C56CE85992F2	False	0	0.017354818
0.907983896683674	TCGA-A8-A07E	/tiles/TCGA-A8-A07E-01Z-00-DX1.AC684481-979A-46F9-91D7-C56CE85992F2.svs_mpp-0.05_crop62-5_files/0/69_172.png	TCGA-A8-A07E-01Z-00-DX1.AC684481-979A-46F9-91D7-C56CE85992F2	False	0	0.017426467
0.7799147002551021	TCGA-A8-A07E	/tiles/TCGA-A8-A07E-01Z-00-DX1.AC684481-979A-46F9-91D7-C56CE85992F2.svs_mpp-0.05_crop62-5_files/0/74_158.png	TCGA-A8-A07E-01Z-00-DX1.AC684481-979A-46F9-91D7-C56CE85992F2	False	0	0.021152113
0.8615872130102041	TCGA-A8-A07E	/tiles/TCGA-A8-A07E-01Z-00-DX1.AC684481-979A-46F9-91D7-C56CE85992F2.svs_mpp-0.05_crop62-5_files/0/82_180.png	TCGA-A8-A07E-01Z-00-DX1.AC684481-979A-46F9-91D7-C56CE85992F2	False	0	0.026153803
0.8857421875	TCGA-A8-A07E	/tiles/TCGA-A8-A07E-01Z-00-DX1.AC684481-979A-46F9-91D7-C56CE85992F2.svs_mpp-0.05_crop62-5_files/0/75_185.png	TCGA-A8-A07E-01Z-00-DX1.AC684481-979A-46F9-91D7-C56CE85992F2	False	0	0.028386645
0.8998923788265308	TCGA-A8-A07E	/tiles/TCGA-A8-A07E-01Z-00-DX1.AC684481-979A-46F9-91D7-C56CE85992F2.svs_mpp-0.05_crop62-5_files/0/74_188.png	TCGA-A8-A07E-01Z-00-DX1.AC684481-979A-46F9-91D7-C56CE85992F2	False	0	0.030836975
0.46185427295918396	TCGA-A8-A07E	/tiles/TCGA-A8-A07E-01Z-00-DX1.AC684481-979A-46F9-91D7-C56CE85992F2.svs_mpp-0.05_crop62-5_files/0/79_163.png	TCGA-A8-A07E-01Z-00-DX1.AC684481-979A-46F9-91D7-C56CE85992F2	False	0	0.036283113
0.9009088010204079	TCGA-A8-A07E	/tiles/TCGA-A8-A07E-01Z-00-DX1.AC684481-979A-46F9-91D7-C56CE85992F2.svs_mpp-0.05_crop62-5_files/0/78_178.png	TCGA-A8-A07E-01Z-00-DX1.AC684481-979A-46F9-91D7-C56CE85992F2	False	0	0.047245912
0.862344547193878	TCGA-A8-A07E	/tiles/TCGA-A8-A07E-01Z-00-DX1.AC684481-979A-46F9-91D7-C56CE85992F2.svs_mpp-0.05_crop62-5_files/0/80_180.png	TCGA-A8-A07E-01Z-00-DX1.AC684481-979A-46F9-91D7-C56CE85992F2	False	0	0.066759735
0.9262794961734692	TCGA-A8-A07E	/tiles/TCGA-A8-A07E-01Z-00-DX1.AC684481-979A-46F9-91D7-C56CE85992F2.svs_mpp-0.05_crop62-5_files/0/69_188.png	TCGA-A8-A07E-01Z-00-DX1.AC684481-979A-46F9-91D7-C56CE85992F2	False	0	0.07416404
0.833306760204082	TCGA-A8-A07E	/tiles/TCGA-A8-A07E-01Z-00-DX1.AC684481-979A-46F9-91D7-C56CE85992F2.svs_mpp-0.05_crop62-5_files/0/77_186.png	TCGA-A8-A07E-01Z-00-DX1.AC684481-979A-46F9-91D7-C56CE85992F2	False	0	0.086918905
0.9158163265306121	TCGA-A8-A07E	/tiles/TCGA-A8-A07E-01Z-00-DX1.AC684481-979A-46F9-91D7-C56CE85992F2.svs_mpp-0.05_crop62-5_files/0/89_9.png	TCGA-A8-A07E-01Z-00-DX1.AC684481-979A-46F9-91D7-C56CE85992F2	False	0	0.0889953
0.9209183673469391	TCGA-A8-A07E	/tiles/TCGA-A8-A07E-01Z-00-DX1.AC684481-979A-46F9-91D7-C56CE85992F2.svs_mpp-0.05_crop62-5_files/0/76_184.png	TCGA-A8-A07E-01Z-00-DX1.AC684481-979A-46F9-91D7-C56CE85992F2	False	0	0.13241564
0.34416852678571397	TCGA-A8-A07E	/tiles/TCGA-A8-A07E-01Z-00-DX1.AC684481-979A-46F9-91D7-C56CE85992F2.svs_mpp-0.05_crop62-5_files/0/130_194.png	TCGA-A8-A07E-01Z-00-DX1.AC684481-979A-46F9-91D7-C56CE85992F2	False	0	0.251382
0.9011678890306121	TCGA-A8-A08F	/tiles/TCGA-A8-A08F-01Z-00-DX1.9D2222F6-1425-46FD-BC94-728EF835FAC2.svs_mpp-0.05_crop50-27_files/0/36_46.png	TCGA-A8-A08F-01Z-00-DX1.9D2222F6-1425-46FD-BC94-728EF835FAC2	True	0	0.0015605534
0.8573022959183679	TCGA-A8-A08F	/tiles/TCGA-A8-A08F-01Z-00-DX1.9D2222F6-1425-46FD-BC94-728EF835FAC2.svs_mpp-0.05_crop50-27_files/0/53_45.png	TCGA-A8-A08F-01Z-00-DX1.9D2222F6-1425-46FD-BC94-728EF835FAC2	True	0	0.0018704998
0.427355707908163	TCGA-A8-A08F	/tiles/TCGA-A8-A08F-01Z-00-DX1.9D2222F6-1425-46FD-BC94-728EF835FAC2.svs_mpp-0.05_crop50-27_files/0/32_13.png	TCGA-A8-A08F-01Z-00-DX1.9D2222F6-1425-46FD-BC94-728EF835FAC2	True	0	0.0021827247
0.879225127551021	TCGA-A8-A08F	/tiles/TCGA-A8-A08F-01Z-00-DX1.9D2222F6-1425-46FD-BC94-728EF835FAC2.svs_mpp-0.05_crop50-27_files/0/85_33.png	TCGA-A8-A08F-01Z-00-DX1.9D2222F6-1425-46FD-BC94-728EF835FAC2	True	0	0.0025176348
0.9054129464285708	TCGA-A8-A08F	/tiles/TCGA-A8-A08F-01Z-00-DX1.9D2222F6-1425-46FD-BC94-728EF835FAC2.svs_mpp-0.05_crop50-27_files/0/37_44.png	TCGA-A8-A08F-01Z-00-DX1.9D2222F6-1425-46FD-BC94-728EF835FAC2	True	0	0.0027355754
0.9458107461734692	TCGA-A8-A08F	/tiles/TCGA-A8-A08F-01Z-00-DX1.9D2222F6-1425-46FD-BC94-728EF835FAC2.svs_mpp-0.05_crop50-27_files/0/70_27.png	TCGA-A8-A08F-01Z-00-DX1.9D2222F6-1425-46FD-BC94-728EF835FAC2	True	0	0.002917364
0.899334343112245	TCGA-A8-A08F	/tiles/TCGA-A8-A08F-01Z-00-DX1.9D2222F6-1425-46FD-BC94-728EF835FAC2.svs_mpp-0.05_crop50-27_files/0/82_53.png	TCGA-A8-A08F-01Z-00-DX1.9D2222F6-1425-46FD-BC94-728EF835FAC2	True	0	0.0032326523
0.844447544642857	TCGA-A8-A08F	/tiles/TCGA-A8-A08F-01Z-00-DX1.9D2222F6-1425-46FD-BC94-728EF835FAC2.svs_mpp-0.05_crop50-27_files/0/86_33.png	TCGA-A8-A08F-01Z-00-DX1.9D2222F6-1425-46FD-BC94-728EF835FAC2	True	0	0.0048151533
0.9179488201530609	TCGA-A8-A08F	/tiles/TCGA-A8-A08F-01Z-00-DX1.9D2222F6-1425-46FD-BC94-728EF835FAC2.svs_mpp-0.05_crop50-27_files/0/36_36.png	TCGA-A8-A08F-01Z-00-DX1.9D2222F6-1425-46FD-BC94-728EF835FAC2	True	0	0.0056008617
0.9446747448979591	TCGA-A8-A08F	/tiles/TCGA-A8-A08F-01Z-00-DX1.9D2222F6-1425-46FD-BC94-728EF835FAC2.svs_mpp-0.05_crop50-27_files/0/72_39.png	TCGA-A8-A08F-01Z-00-DX1.9D2222F6-1425-46FD-BC94-728EF835FAC2	True	0	0.005792781
0.9164341517857142	TCGA-A8-A08F	/tiles/TCGA-A8-A08F-01Z-00-DX1.9D2222F6-1425-46FD-BC94-728EF835FAC2.svs_mpp-0.05_crop50-27_files/0/25_37.png	TCGA-A8-A08F-01Z-00-DX1.9D2222F6-1425-46FD-BC94-728EF835FAC2	True	0	0.006929359
0.8375518176020409	TCGA-A8-A08F	/tiles/TCGA-A8-A08F-01Z-00-DX1.9D2222F6-1425-46FD-BC94-728EF835FAC2.svs_mpp-0.05_crop50-27_files/0/32_40.png	TCGA-A8-A08F-01Z-00-DX1.9D2222F6-1425-46FD-BC94-728EF835FAC2	True	0	0.0103354035
0.8480947066326531	TCGA-A8-A08F	/tiles/TCGA-A8-A08F-01Z-00-DX1.9D2222F6-1425-46FD-BC94-728EF835FAC2.svs_mpp-0.05_crop50-27_files/0/29_39.png	TCGA-A8-A08F-01Z-00-DX1.9D2222F6-1425-46FD-BC94-728EF835FAC2	True	0	0.0126831075
0.9389349489795921	TCGA-A8-A08F	/tiles/TCGA-A8-A08F-01Z-00-DX1.9D2222F6-1425-46FD-BC94-728EF835FAC2.svs_mpp-0.05_crop50-27_files/0/59_31.png	TCGA-A8-A08F-01Z-00-DX1.9D2222F6-1425-46FD-BC94-728EF835FAC2	True	0	0.0127610015
0.852359693877551	TCGA-A8-A08F	/tiles/TCGA-A8-A08F-01Z-00-DX1.9D2222F6-1425-46FD-BC94-728EF835FAC2.svs_mpp-0.05_crop50-27_files/0/27_32.png	TCGA-A8-A08F-01Z-00-DX1.9D2222F6-1425-46FD-BC94-728EF835FAC2	True	0	0.013024571
0.882892219387755	TCGA-A8-A08F	/tiles/TCGA-A8-A08F-01Z-00-DX1.9D2222F6-1425-46FD-BC94-728EF835FAC2.svs_mpp-0.05_crop50-27_files/0/29_58.png	TCGA-A8-A08F-01Z-00-DX1.9D2222F6-1425-46FD-BC94-728EF835FAC2	True	0	0.01576037
0.9233896683673469	TCGA-A8-A08F	/tiles/TCGA-A8-A08F-01Z-00-DX1.9D2222F6-1425-46FD-BC94-728EF835FAC2.svs_mpp-0.05_crop50-27_files/0/60_31.png	TCGA-A8-A08F-01Z-00-DX1.9D2222F6-1425-46FD-BC94-728EF835FAC2	True	0	0.018054726
0.913982780612245	TCGA-A8-A08F	/tiles/TCGA-A8-A08F-01Z-00-DX1.9D2222F6-1425-46FD-BC94-728EF835FAC2.svs_mpp-0.05_crop50-27_files/0/69_40.png	TCGA-A8-A08F-01Z-00-DX1.9D2222F6-1425-46FD-BC94-728EF835FAC2	True	0	0.02395086
0.9525071747448979	TCGA-A8-A08F	/tiles/TCGA-A8-A08F-01Z-00-DX1.9D2222F6-1425-46FD-BC94-728EF835FAC2.svs_mpp-0.05_crop50-27_files/0/70_37.png	TCGA-A8-A08F-01Z-00-DX1.9D2222F6-1425-46FD-BC94-728EF835FAC2	True	0	0.02442573
0.6235251913265311	TCGA-A8-A08F	/tiles/TCGA-A8-A08F-01Z-00-DX1.9D2222F6-1425-46FD-BC94-728EF835FAC2.svs_mpp-0.05_crop50-27_files/0/22_53.png	TCGA-A8-A08F-01Z-00-DX1.9D2222F6-1425-46FD-BC94-728EF835FAC2	True	0	0.028452663
0.914760044642857	TCGA-A8-A08F	/tiles/TCGA-A8-A08F-01Z-00-DX1.9D2222F6-1425-46FD-BC94-728EF835FAC2.svs_mpp-0.05_crop50-27_files/0/24_35.png	TCGA-A8-A08F-01Z-00-DX1.9D2222F6-1425-46FD-BC94-728EF835FAC2	True	0	0.03139628
0.9351881377551021	TCGA-A8-A08F	/tiles/TCGA-A8-A08F-01Z-00-DX1.9D2222F6-1425-46FD-BC94-728EF835FAC2.svs_mpp-0.05_crop50-27_files/0/26_55.png	TCGA-A8-A08F-01Z-00-DX1.9D2222F6-1425-46FD-BC94-728EF835FAC2	True	0	0.03311288
0.9320192920918371	TCGA-A8-A08F	/tiles/TCGA-A8-A08F-01Z-00-DX1.9D2222F6-1425-46FD-BC94-728EF835FAC2.svs_mpp-0.05_crop50-27_files/0/21_37.png	TCGA-A8-A08F-01Z-00-DX1.9D2222F6-1425-46FD-BC94-728EF835FAC2	True	0	0.03888934
0.804029815051021	TCGA-A8-A08F	/tiles/TCGA-A8-A08F-01Z-00-DX1.9D2222F6-1425-46FD-BC94-728EF835FAC2.svs_mpp-0.05_crop50-27_files/0/29_38.png	TCGA-A8-A08F-01Z-00-DX1.9D2222F6-1425-46FD-BC94-728EF835FAC2	True	0	0.046922646
0.9761439732142858	TCGA-A8-A08F	/tiles/TCGA-A8-A08F-01Z-00-DX1.9D2222F6-1425-46FD-BC94-728EF835FAC2.svs_mpp-0.05_crop50-27_files/0/70_39.png	TCGA-A8-A08F-01Z-00-DX1.9D2222F6-1425-46FD-BC94-728EF835FAC2	True	0	0.066188894
0.985471141581633	TCGA-A8-A08F	/tiles/TCGA-A8-A08F-01Z-00-DX1.9D2222F6-1425-46FD-BC94-728EF835FAC2.svs_mpp-0.05_crop50-27_files/0/68_37.png	TCGA-A8-A08F-01Z-00-DX1.9D2222F6-1425-46FD-BC94-728EF835FAC2	True	0	0.08161363
0.959103954081633	TCGA-A8-A08F	/tiles/TCGA-A8-A08F-01Z-00-DX1.9D2222F6-1425-46FD-BC94-728EF835FAC2.svs_mpp-0.05_crop50-27_files/0/55_46.png	TCGA-A8-A08F-01Z-00-DX1.9D2222F6-1425-46FD-BC94-728EF835FAC2	True	0	0.16534667
0.8764748086734692	TCGA-A8-A08F	/tiles/TCGA-A8-A08F-01Z-00-DX1.9D2222F6-1425-46FD-BC94-728EF835FAC2.svs_mpp-0.05_crop50-27_files/0/29_40.png	TCGA-A8-A08F-01Z-00-DX1.9D2222F6-1425-46FD-BC94-728EF835FAC2	True	0	0.20593424
0.979711415816326	TCGA-A8-A08F	/tiles/TCGA-A8-A08F-01Z-00-DX1.9D2222F6-1425-46FD-BC94-728EF835FAC2.svs_mpp-0.05_crop50-27_files/0/69_37.png	TCGA-A8-A08F-01Z-00-DX1.9D2222F6-1425-46FD-BC94-728EF835FAC2	True	0	0.38006386
0.976522640306122	TCGA-A8-A08F	/tiles/TCGA-A8-A08F-01Z-00-DX1.9D2222F6-1425-46FD-BC94-728EF835FAC2.svs_mpp-0.05_crop50-27_files/0/24_42.png	TCGA-A8-A08F-01Z-00-DX1.9D2222F6-1425-46FD-BC94-728EF835FAC2	True	1	0.9918888
0.401128029336735	TCGA-A8-A08L	/tiles/TCGA-A8-A08L-01Z-00-DX1.0FC652B1-336D-4198-93FE-58D2214866D3.svs_mpp-0.05_crop12-81_files/0/35_13.png	TCGA-A8-A08L-01Z-00-DX1.0FC652B1-336D-4198-93FE-58D2214866D3	True	0	0.0003960355
0.697265625	TCGA-A8-A08L	/tiles/TCGA-A8-A08L-01Z-00-DX1.0FC652B1-336D-4198-93FE-58D2214866D3.svs_mpp-0.05_crop12-81_files/0/50_63.png	TCGA-A8-A08L-01Z-00-DX1.0FC652B1-336D-4198-93FE-58D2214866D3	True	0	0.0004043647
0.5857581313775511	TCGA-A8-A08L	/tiles/TCGA-A8-A08L-01Z-00-DX1.0FC652B1-336D-4198-93FE-58D2214866D3.svs_mpp-0.05_crop12-81_files/0/15_196.png	TCGA-A8-A08L-01Z-00-DX1.0FC652B1-336D-4198-93FE-58D2214866D3	True	0	0.00041123608
0.7653659119897959	TCGA-A8-A08L	/tiles/TCGA-A8-A08L-01Z-00-DX1.0FC652B1-336D-4198-93FE-58D2214866D3.svs_mpp-0.05_crop12-81_files/0/61_24.png	TCGA-A8-A08L-01Z-00-DX1.0FC652B1-336D-4198-93FE-58D2214866D3	True	0	0.00043793954
0.7333585778061229	TCGA-A8-A08L	/tiles/TCGA-A8-A08L-01Z-00-DX1.0FC652B1-336D-4198-93FE-58D2214866D3.svs_mpp-0.05_crop12-81_files/0/56_37.png	TCGA-A8-A08L-01Z-00-DX1.0FC652B1-336D-4198-93FE-58D2214866D3	True	0	0.0004498908
0.141422193877551	TCGA-A8-A08L	/tiles/TCGA-A8-A08L-01Z-00-DX1.0FC652B1-336D-4198-93FE-58D2214866D3.svs_mpp-0.05_crop12-81_files/0/66_73.png	TCGA-A8-A08L-01Z-00-DX1.0FC652B1-336D-4198-93FE-58D2214866D3	True	0	0.00045012348
0.356903698979592	TCGA-A8-A08L	/tiles/TCGA-A8-A08L-01Z-00-DX1.0FC652B1-336D-4198-93FE-58D2214866D3.svs_mpp-0.05_crop12-81_files/0/111_25.png	TCGA-A8-A08L-01Z-00-DX1.0FC652B1-336D-4198-93FE-58D2214866D3	True	0	0.00048892584
0.611308195153061	TCGA-A8-A08L	/tiles/TCGA-A8-A08L-01Z-00-DX1.0FC652B1-336D-4198-93FE-58D2214866D3.svs_mpp-0.05_crop12-81_files/0/62_18.png	TCGA-A8-A08L-01Z-00-DX1.0FC652B1-336D-4198-93FE-58D2214866D3	True	0	0.000510409
0.7690927933673469	TCGA-A8-A08L	/tiles/TCGA-A8-A08L-01Z-00-DX1.0FC652B1-336D-4198-93FE-58D2214866D3.svs_mpp-0.05_crop12-81_files/0/11_205.png	TCGA-A8-A08L-01Z-00-DX1.0FC652B1-336D-4198-93FE-58D2214866D3	True	0	0.00051271176
0.7415696747448979	TCGA-A8-A08L	/tiles/TCGA-A8-A08L-01Z-00-DX1.0FC652B1-336D-4198-93FE-58D2214866D3.svs_mpp-0.05_crop12-81_files/0/60_25.png	TCGA-A8-A08L-01Z-00-DX1.0FC652B1-336D-4198-93FE-58D2214866D3	True	0	0.0005142588
0.26068239795918396	TCGA-A8-A08L	/tiles/TCGA-A8-A08L-01Z-00-DX1.0FC652B1-336D-4198-93FE-58D2214866D3.svs_mpp-0.05_crop12-81_files/0/64_73.png	TCGA-A8-A08L-01Z-00-DX1.0FC652B1-336D-4198-93FE-58D2214866D3	True	0	0.0005221539
0.153101084183673	TCGA-A8-A08L	/tiles/TCGA-A8-A08L-01Z-00-DX1.0FC652B1-336D-4198-93FE-58D2214866D3.svs_mpp-0.05_crop12-81_files/0/112_42.png	TCGA-A8-A08L-01Z-00-DX1.0FC652B1-336D-4198-93FE-58D2214866D3	True	0	0.00057783915
0.121312978316327	TCGA-A8-A08L	/tiles/TCGA-A8-A08L-01Z-00-DX1.0FC652B1-336D-4198-93FE-58D2214866D3.svs_mpp-0.05_crop12-81_files/0/39_6.png	TCGA-A8-A08L-01Z-00-DX1.0FC652B1-336D-4198-93FE-58D2214866D3	True	0	0.0005831115
0.822345344387755	TCGA-A8-A08L	/tiles/TCGA-A8-A08L-01Z-00-DX1.0FC652B1-336D-4198-93FE-58D2214866D3.svs_mpp-0.05_crop12-81_files/0/103_40.png	TCGA-A8-A08L-01Z-00-DX1.0FC652B1-336D-4198-93FE-58D2214866D3	True	0	0.0006477127
0.115314094387755	TCGA-A8-A08L	/tiles/TCGA-A8-A08L-01Z-00-DX1.0FC652B1-336D-4198-93FE-58D2214866D3.svs_mpp-0.05_crop12-81_files/0/50_70.png	TCGA-A8-A08L-01Z-00-DX1.0FC652B1-336D-4198-93FE-58D2214866D3	True	0	0.00065606454
0.315788424744898	TCGA-A8-A08L	/tiles/TCGA-A8-A08L-01Z-00-DX1.0FC652B1-336D-4198-93FE-58D2214866D3.svs_mpp-0.05_crop12-81_files/0/113_26.png	TCGA-A8-A08L-01Z-00-DX1.0FC652B1-336D-4198-93FE-58D2214866D3	True	0	0.0006665527
0.792908960459184	TCGA-A8-A08L	/tiles/TCGA-A8-A08L-01Z-00-DX1.0FC652B1-336D-4198-93FE-58D2214866D3.svs_mpp-0.05_crop12-81_files/0/94_41.png	TCGA-A8-A08L-01Z-00-DX1.0FC652B1-336D-4198-93FE-58D2214866D3	True	0	0.0008656601
0.12254862882653099	TCGA-A8-A08L	/tiles/TCGA-A8-A08L-01Z-00-DX1.0FC652B1-336D-4198-93FE-58D2214866D3.svs_mpp-0.05_crop12-81_files/0/42_48.png	TCGA-A8-A08L-01Z-00-DX1.0FC652B1-336D-4198-93FE-58D2214866D3	True	0	0.00089373084
0.27917729591836704	TCGA-A8-A08L	/tiles/TCGA-A8-A08L-01Z-00-DX1.0FC652B1-336D-4198-93FE-58D2214866D3.svs_mpp-0.05_crop12-81_files/0/30_12.png	TCGA-A8-A08L-01Z-00-DX1.0FC652B1-336D-4198-93FE-58D2214866D3	True	0	0.0012283407
0.7650868941326531	TCGA-A8-A08L	/tiles/TCGA-A8-A08L-01Z-00-DX1.0FC652B1-336D-4198-93FE-58D2214866D3.svs_mpp-0.05_crop12-81_files/0/40_22.png	TCGA-A8-A08L-01Z-00-DX1.0FC652B1-336D-4198-93FE-58D2214866D3	True	0	0.0013106912
0.733159279336735	TCGA-A8-A08L	/tiles/TCGA-A8-A08L-01Z-00-DX1.0FC652B1-336D-4198-93FE-58D2214866D3.svs_mpp-0.05_crop12-81_files/0/80_67.png	TCGA-A8-A08L-01Z-00-DX1.0FC652B1-336D-4198-93FE-58D2214866D3	True	0	0.0014425545
0.717195471938776	TCGA-A8-A08L	/tiles/TCGA-A8-A08L-01Z-00-DX1.0FC652B1-336D-4198-93FE-58D2214866D3.svs_mpp-0.05_crop12-81_files/0/87_49.png	TCGA-A8-A08L-01Z-00-DX1.0FC652B1-336D-4198-93FE-58D2214866D3	True	0	0.0015098656
0.846460459183674	TCGA-A8-A08L	/tiles/TCGA-A8-A08L-01Z-00-DX1.0FC652B1-336D-4198-93FE-58D2214866D3.svs_mpp-0.05_crop12-81_files/0/45_32.png	TCGA-A8-A08L-01Z-00-DX1.0FC652B1-336D-4198-93FE-58D2214866D3	True	0	0.0019683675
0.11609135841836699	TCGA-A8-A08L	/tiles/TCGA-A8-A08L-01Z-00-DX1.0FC652B1-336D-4198-93FE-58D2214866D3.svs_mpp-0.05_crop12-81_files/0/112_26.png	TCGA-A8-A08L-01Z-00-DX1.0FC652B1-336D-4198-93FE-58D2214866D3	True	0	0.0019831802
0.156987404336735	TCGA-A8-A08L	/tiles/TCGA-A8-A08L-01Z-00-DX1.0FC652B1-336D-4198-93FE-58D2214866D3.svs_mpp-0.05_crop12-81_files/0/41_46.png	TCGA-A8-A08L-01Z-00-DX1.0FC652B1-336D-4198-93FE-58D2214866D3	True	0	0.002546781
0.131796077806122	TCGA-A8-A08L	/tiles/TCGA-A8-A08L-01Z-00-DX1.0FC652B1-336D-4198-93FE-58D2214866D3.svs_mpp-0.05_crop12-81_files/0/113_27.png	TCGA-A8-A08L-01Z-00-DX1.0FC652B1-336D-4198-93FE-58D2214866D3	True	0	0.0034246512
0.7927694515306121	TCGA-A8-A08L	/tiles/TCGA-A8-A08L-01Z-00-DX1.0FC652B1-336D-4198-93FE-58D2214866D3.svs_mpp-0.05_crop12-81_files/0/56_33.png	TCGA-A8-A08L-01Z-00-DX1.0FC652B1-336D-4198-93FE-58D2214866D3	True	0	0.004400357
0.7420280612244899	TCGA-A8-A08L	/tiles/TCGA-A8-A08L-01Z-00-DX1.0FC652B1-336D-4198-93FE-58D2214866D3.svs_mpp-0.05_crop12-81_files/0/60_10.png	TCGA-A8-A08L-01Z-00-DX1.0FC652B1-336D-4198-93FE-58D2214866D3	True	0	0.043629084
0.7918526785714292	TCGA-A8-A08L	/tiles/TCGA-A8-A08L-01Z-00-DX1.0FC652B1-336D-4198-93FE-58D2214866D3.svs_mpp-0.05_crop12-81_files/0/50_16.png	TCGA-A8-A08L-01Z-00-DX1.0FC652B1-336D-4198-93FE-58D2214866D3	True	0	0.08237325
0.840760522959184	TCGA-A8-A08L	/tiles/TCGA-A8-A08L-01Z-00-DX1.0FC652B1-336D-4198-93FE-58D2214866D3.svs_mpp-0.05_crop12-81_files/0/41_30.png	TCGA-A8-A08L-01Z-00-DX1.0FC652B1-336D-4198-93FE-58D2214866D3	True	1	0.7719691
[truncated: 2,280 more rows]
