# Supplementary material for: Deep Learning Predicts Underlying Features on Pathology Images with Therapeutic Relevance for Breast and Gastric Cancer
Source: Cancers (Basel). 2020 Dec 9;12(12):3687. doi: 10.3390/cancers12123687 (PMC7763049; doi:10.3390/cancers12123687)
Supplement: Supplementary file 1 [file cancers-12-03687-s001.zip › STAD.xls]

## Sheet: MMRcli.txt
slide	sample	combined	st	dataset	bvalue	submitted_donor_id	WGS	WXS	RNA.Seq	Age_at_diagnosis	Gender	Ethnicity	Race	Family_History_of_Stomach_Cancer	Family_Relatives_w.Stomach_Cancer	History_Prior_Malignancy	Barretts_Esophagus	Reflux_History	H.pylori_infection	Prior_Treatment	Prior_Treatment_Type	Initial_Patient_Weight	Year_Diagnosis	Tumor_Site	Molecular_Subtype	MSI	EBV_Status	Aneuploidy_Score	Tumor_Content	Tumor_Differentiation	Histology_Grade	Histology_Lauren	Histology_Other	ICD.10_Classification_SiteCode	ICD.O.3_Classification_.HistologyCode	Lymph_Node_Examined_Number	Lymph_Nodes_Positive_HE	Surgical_Margin_Resection_Status	Stage	Stage_M	Stage_N	Stage_T	Days_to_death	Days_to_last_followup	MonthS_disease_free	Treatment_Adjuvant_Postoperative_Targeted_Therapy	Treatment_Neoadjuvant_Therapy_Prior_.Resection	Treatment_Operation_Type	Treatment_Radiation_Therapy
TCGA-BR-6455-01Z-00-DX1.402682fe-98b4-4381-85da-98510db17af9	TCGA-BR-6455	other	FP	test	0.0269012649436983	NA	NO	YES	YES	59	MALE	NOT HISPANIC OR LATINO	WHITE	NO	NA	NO	NA	NA	NA	NA	NA	NA	2011	Fundus/Body	EBV	NA	positive	6	NA	NA	G3	NA	NA	C16.2	8140/3	19	2	R0	II	M0	N1	T3	416	43	12.65	NA	NO	NA	NO
TCGA-BR-6456-01Z-00-DX1.2cb7b656-95e1-4f34-99e6-77a051fb79e5	TCGA-BR-6456	top	TP	test	0.0308339766085288	NA	NO	YES	YES	74	FEMALE	NOT HISPANIC OR LATINO	WHITE	NO	NA	NO	NA	NA	NA	NA	NA	NA	2011	Fundus/Body	CIN	NA	NA	24	NA	NA	G2	NA	NA	C16.2	8140/3	4	2	R0	II	M0	N1	T3	518	0	NA	NA	NO	NA	NO
TCGA-BR-6852-01Z-00-DX1.9cdca0ad-9351-42c2-8082-3742de914369	TCGA-BR-6852	top	TP	test	0.366125019393337	NA	NO	YES	YES	64	FEMALE	NOT HISPANIC OR LATINO	WHITE	NO	0	NO	NA	NA	NA	NA	NA	NA	2011	Gastroesophageal Junction	MSI	MSI	NA	2	NA	NA	G3	NA	NA	C16.0	8140/3	15	0	R0	II	M0	N0	T3	NA	1347	44.91	NA	NO	NA	NO
TCGA-BR-7196-01Z-00-DX1.651ae8f6-2d2e-4520-9419-29b957e85d03	TCGA-BR-7196	other	TN	test	0.0265855247948437	NA	NO	YES	YES	64	MALE	NOT HISPANIC OR LATINO	WHITE	NO	NA	NO	NA	NA	NA	NA	NA	NA	2011	Cardia/Proximal	EBV	NA	positive	3	NA	NA	G3	NA	NA	C16.0	8140/3	15	11	R0	IV	M1	N3a	T3	NA	656	11.43	NA	NO	NA	NO
TCGA-BR-7704-01Z-00-DX1.51495bff-d6fd-448c-b428-aea6fd593086	TCGA-BR-7704	top	TP	test	0.0287991421176122	NA	NO	YES	YES	69	FEMALE	NOT HISPANIC OR LATINO	WHITE	NO	NA	NO	NA	NA	NA	NA	NA	NA	2011	Fundus/Body	NA	NA	NA	17	NA	NA	G3	Intestinal	NA	C16.2	8144/3	3	0	R0	II	M0	N0	T3	NA	1057	35.22	NA	NO	NA	NO
TCGA-BR-7707-01Z-00-DX1.0aae4d1b-3345-4277-8820-c54e3df2e64f	TCGA-BR-7707	top	TP	test	0.435571507585912	NA	NO	YES	YES	69	FEMALE	NOT HISPANIC OR LATINO	WHITE	NO	NA	NO	NA	NA	NA	NA	NA	NA	2011	Fundus/Body	MSI	MSI	NA	4	NA	NA	G3	NA	NA	C16.2	8140/3	2	0	R0	I	M0	N0	T2	NA	1074	35.81	NA	NO	NA	NO
TCGA-BR-7723-01Z-00-DX1.15f75a3f-93b8-423f-b5b5-bdb5ef378ed8	TCGA-BR-7723	other	TN	test	0.0263543627378925	NA	NO	YES	YES	59	MALE	NOT HISPANIC OR LATINO	WHITE	NO	NA	NO	NA	NA	NA	NA	NA	NA	2011	Fundus/Body	CIN	NA	NA	20	NA	NA	G3	NA	NA	C16.2	8140/3	15	8	R0	III	M0	N3a	T3	861	139	18.36	NA	NO	NA	NO
TCGA-BR-8059-01Z-00-DX1.b877e3e3-cde8-4a00-b2dc-53db8bc25d53	TCGA-BR-8059	top	TP	test	0.0255320720901714	NA	NO	YES	YES	72	MALE	NOT HISPANIC OR LATINO	WHITE	NO	NA	NO	NA	NA	NA	NA	NA	NA	2011	Fundus/Body	MSI	MSI	NA	4	NA	NA	G3	Intestinal	NA	C16.1	8144/3	7	1	R0	III	M0	N1	T4	433	25	NA	NA	NO	NA	NO
TCGA-BR-8078-01Z-00-DX1.8e4a1099-d1c4-46b2-ae3b-5276b93d7003	TCGA-BR-8078	top	TP	test	0.572077496632103	NA	NO	YES	NO	70	FEMALE	NOT HISPANIC OR LATINO	WHITE	NO	NA	NO	NA	NA	NA	NA	NA	NA	2011	Fundus/Body	MSI	MSI	NA	5	NA	NA	G3	NA	NA	C16.2	8140/3	5	0	R0	II	M0	N0	T4a	NA	887	29.57	NA	NO	NA	NO
TCGA-BR-8368-01Z-00-DX1.b1d32cec-36d6-4ee9-9455-bf0c797a271a	TCGA-BR-8368	top	TP	test	0.571449388380725	NA	NO	YES	YES	84	FEMALE	NOT HISPANIC OR LATINO	WHITE	NO	NA	NO	NA	NA	NA	NA	NA	NA	2011	Fundus/Body	MSI	MSI	NA	2	NA	NA	G3	NA	NA	C16.1	8140/3	15	0	R0	I	M0	N0	T2	NA	129	4.3	NA	NO	NA	NO
TCGA-BR-8370-01Z-00-DX1.9243927e-08a3-4d97-a8b8-bea795418039	TCGA-BR-8370	other	TN	test	0.0250184136091122	NA	NO	YES	NO	64	MALE	NOT HISPANIC OR LATINO	WHITE	NO	NA	NO	NA	NA	NA	NA	NA	NA	2011	Cardia/Proximal	NA	NA	NA	7	NA	NA	G3	Diffuse	NA	C16.0	8140/3	15	9	R0	III	M0	N3a	T3	NA	100	3.32	NA	NO	NA	NO
TCGA-BR-8372-01Z-00-DX1.d0f9d5fd-3d6e-4d86-ad63-fb3611d6af05	TCGA-BR-8372	top	TP	test	0.58234970954633	NA	NO	YES	YES	63	MALE	NOT HISPANIC OR LATINO	WHITE	NO	NA	NO	NA	NA	NA	NA	NA	NA	2012	Fundus/Body	MSI	MSI	NA	2	NA	NA	G3	NA	NA	C16.1	8144/3	17	8	R0	III	M0	N3a	T4b	NA	937	31.24	NA	NO	NA	NO
TCGA-BR-8382-01Z-00-DX1.b74fc4a1-4dfc-47dc-8ee1-2fa44ad17a69	TCGA-BR-8382	top	TP	test	0.430567603970298	NA	NO	YES	YES	67	FEMALE	NOT HISPANIC OR LATINO	WHITE	NA	NA	NO	NA	NA	NA	NA	NA	NA	2011	Antrum/Distal	MSI	MSI	NA	3	NA	NA	G3	NA	NA	C16.3	8140/3	15	9	R0	III	M0	N3a	T4b	751	13	NA	NO	NO	NA	NO
TCGA-BR-8484-01Z-00-DX1.5c897888-fcd2-4214-aa1e-f6a63ff1b755	TCGA-BR-8484	other	TN	test	0.025477862679823	NA	NO	YES	YES	61	MALE	NOT HISPANIC OR LATINO	WHITE	NA	NA	NO	No	NO	NA	NA	NA	NA	2012	Fundus/Body	CIN	NA	NA	19	NA	NA	G2	NA	NA	C16.1	8140/3	7	2	R0	III	M0	N1	T4a	755	22	NA	NA	NO	NA	NO
TCGA-BR-8588-01Z-00-DX1.34ca86de-a957-4cf7-9337-de0bba1844bc	TCGA-BR-8588	other	TN	test	0.094743214743333	NA	NO	YES	YES	55	FEMALE	NOT HISPANIC OR LATINO	WHITE	NO	NA	NO	NA	NA	NA	NA	NA	NA	2012	Fundus/Body	CIN	NA	NA	5	NA	NA	G3	NA	NA	C16.1	8140/3	6	0	R0	II	M0	N0	T4a	NA	383	12.78	NA	NO	NA	NO
TCGA-BR-A4J2-01Z-00-DX1.37D92442-6B00-4171-81E3-73A7FC6BBEF4	TCGA-BR-A4J2	other	TN	test	0.0213290608057698	NA	NO	YES	NO	70	MALE	NOT HISPANIC OR LATINO	ASIAN	NO	0	NO	No	NO	NA	NO	NA	1110	2012	Antrum/Distal	GS	NA	NA	0	NA	NA	G3	Diffuse	NA	C16.3	8145/3	8	0	R0	II	M0	N0	T4a	NA	425	14.16	NA	NO	NA	NO
TCGA-BR-A4PD-01Z-00-DX1.F89DB0AC-DED8-4941-80A8-0C7975571C3C	TCGA-BR-A4PD	other	FP	test	0.0221453434247101	NA	NO	YES	NO	72	FEMALE	NOT HISPANIC OR LATINO	WHITE	NO	NA	NO	No	NO	NA	NA	NA	1390	2012	Fundus/Body	CIN	NA	NA	11	NA	NA	G3	NA	NA	C16.1	8140/3	11	0	R0	II	M0	N0	T4a	NA	619	20.63	NA	NO	NA	NO
TCGA-BR-A4QI-01Z-00-DX1.68312256-CBC5-4350-B4AD-A5990948BCB8	TCGA-BR-A4QI	other	TN	test	0.0268657222852284	NA	NO	YES	NO	70	FEMALE	NOT HISPANIC OR LATINO	WHITE	NO	NA	NO	No	NO	negative	NO	NA	270	2012	Antrum/Distal	CIN	NA	NA	17	NA	NA	G3	NA	NA	C16.3	8140/3	10	0	R0	II	M0	N0	T3	643	15	12.58	NO	NO	NA	NO
TCGA-BR-A4QL-01Z-00-DX1.90F74AB9-6A84-487B-B992-BC66B71A4E1D	TCGA-BR-A4QL	top	TP	test	0.744320100221137	NA	NO	YES	YES	75	FEMALE	NOT HISPANIC OR LATINO	WHITE	NO	NA	NO	No	NO	negative	NO	NA	930	2012	Antrum/Distal	NA	NA	NA	2	NA	NA	G2	NA	NA	C16.3	8140/3	10	9	R0	III	M0	N3a	T3	484	0	NA	YES	NO	NA	NO
TCGA-CD-5800-01Z-00-DX1.a384bb17-10bd-46af-bf64-442b3c6c0c05	TCGA-CD-5800	other	TN	test	0.0311136048381085	NA	NO	YES	YES	51	FEMALE	NOT HISPANIC OR LATINO	ASIAN	NA	NA	NO	NA	NA	NA	NA	NA	NA	2010	Antrum/Distal	CIN	NA	NA	16	NA	NA	G1	Intestinal	NA	C16.3	8260/3	3	NA	R0	II	M0	N0	T3	NA	394	13.14	NA	NO	NA	NO
TCGA-CD-5801-01Z-00-DX1.2afa1c89-0f17-4f75-9cf0-2cde4aca97d0	TCGA-CD-5801	top	FN	test	0.0334292509456065	NA	NO	YES	YES	69	MALE	NOT HISPANIC OR LATINO	ASIAN	NA	NA	NO	NA	NA	NA	NA	NA	NA	2010	Antrum/Distal	EBV	NA	positive	29	NA	NA	G3	NA	NA	C16.3	8140/3	5	NA	R0	II	M0	N1	T3	395	15	NA	NA	NO	NA	NO
TCGA-CD-8533-01Z-00-DX1.0C5B7F8C-3AA6-4085-98E3-EC24BE650937	TCGA-CD-8533	other	TN	test	0.0230602557103779	NA	NO	YES	YES	48	MALE	NOT HISPANIC OR LATINO	ASIAN	NO	NA	NO	NA	NO	NA	NA	NA	NA	2011	Antrum/Distal	NA	NA	NA	16	NA	NA	G3	NA	NA	C16.3	8140/3	NA	NA	R0	II	M0	N0	T3	NA	461	7.42	NO	NO	NA	NO
TCGA-CD-A487-01Z-00-DX1.A026BD2F-B721-4340-83D5-7AA39227C90F	TCGA-CD-A487	other	TN	test	0.0308960136357513	NA	NO	YES	YES	51	MALE	NOT HISPANIC OR LATINO	ASIAN	NO	0	NO	NA	NO	NA	NO	NA	440	2011	Antrum/Distal	CIN	NA	NA	13	NA	NA	G3	Diffuse	NA	C16.3	8145/3	2	1	R0	II	M0	N1	T3	NA	369	12.29	NO	NO	NA	NO
TCGA-CD-A4MG-01Z-00-DX1.CFC4618E-DFE9-4AAA-AD42-E1CC97374020	TCGA-CD-A4MG	top	TP	test	0.598088960372961	NA	NO	YES	YES	76	MALE	NOT HISPANIC OR LATINO	ASIAN	NO	NA	NO	NA	NA	NA	NA	NA	360	2011	Cardia/Proximal	MSI	MSI	NA	8	NA	NA	G3	Diffuse	NA	C16.0	8145/3	NA	NA	NA	II	M0	N0	T3	197	2	2.43	NO	NO	NA	NO
TCGA-CD-A4MH-01Z-00-DX1.5594817C-6E68-4D29-8B77-5133C321FB75	TCGA-CD-A4MH	other	TN	test	0.251018060912039	NA	NO	YES	YES	86	FEMALE	NOT HISPANIC OR LATINO	ASIAN	NO	NA	NO	NA	NA	NA	NA	NA	310	2011	Antrum/Distal	CIN	NA	NA	26	NA	NA	G2	NA	NA	C16.3	8145/3	NA	NA	NA	II	M0	N0	T3	NA	366	12.19	NO	NO	NA	YES
TCGA-CG-4440-01Z-00-DX1.297add71-f47a-47fa-b472-1a06cc9541ec	TCGA-CG-4440	top	FN	test	0.0192171584828015	NA	NO	YES	YES	68	FEMALE	NA	NA	NA	NA	NO	NA	NA	NA	NA	NA	NA	2006	Fundus/Body	CIN	NA	NA	16	NA	NA	G3	Intestinal	NA	C16.2	8144/3	24	18	R2	IV	M1	N3	T3	122	NA	NA	NA	NO	NA	NA
TCGA-CG-4443-01Z-00-DX1.484defba-273b-4683-9c32-883f3da8ba5f	TCGA-CG-4443	other	TN	test	0.0156078123709094	NA	NO	YES	YES	68	MALE	NA	NA	NA	NA	NO	NA	NA	NA	NA	NA	NA	2006	Fundus/Body	CIN	NA	NA	4	NA	NA	G2	Intestinal	NA	C16.2	8144/3	30	0	R0	I	M0	N0	T1	NA	912	29.96	NA	NO	NA	NA
TCGA-CG-4465-01Z-00-DX1.94a5e10c-2d21-4b3d-84d2-3b74d17ad088	TCGA-CG-4465	top	FN	test	0.637568324614823	NA	NO	YES	YES	69	FEMALE	NA	NA	NA	NA	NO	NA	NA	NA	NA	NA	NA	2008	Antrum/Distal	MSI	MSI	NA	0	NA	NA	G3	Diffuse	NA	C16.3	8145/3	27	21	R2	IV	M1	N3	T4	270	NA	NA	NA	NO	NA	NA
TCGA-D7-6524-01Z-00-DX1.ec1248f6-7d22-49c5-8300-673d25819e1d	TCGA-D7-6524	other	TN	test	0.0278266870764314	NA	NO	YES	YES	53	MALE	NOT HISPANIC OR LATINO	WHITE	NO	NA	NO	No	NA	NA	NO	NA	NA	2010	Antrum/Distal	GS	NA	NA	3	NA	NA	G3	Diffuse	NA	C16.3	8145/3	16	6	R1	II	M0	N1	T2	NA	535	17.84	NA	NO	NA	NO
TCGA-D7-6524-01Z-00-DX2.6E8242FF-FAF3-4CAA-9CB2-CE0BC1D518C9	TCGA-D7-6524	other	TN	test	0.0278266870764314	NA	NO	YES	YES	53	MALE	NOT HISPANIC OR LATINO	WHITE	NO	NA	NO	No	NA	NA	NO	NA	NA	2010	Antrum/Distal	GS	NA	NA	3	NA	NA	G3	Diffuse	NA	C16.3	8145/3	16	6	R1	II	M0	N1	T2	NA	535	17.84	NA	NO	NA	NO
TCGA-D7-A4YT-01Z-00-DX1.645AF39D-1B70-4C46-AB80-7B532994EE66	TCGA-D7-A4YT	top	TP	test	0.0374212717657627	NA	NO	YES	NO	56	MALE	NOT HISPANIC OR LATINO	WHITE	NO	NA	NO	No	NO	negative	NO	NA	140	2012	Cardia/Proximal	CIN	NA	NA	3	NA	NA	G2	Intestinal	Tubular	C16.0	8211/3	14	14	R0	III	M0	N3a	T2	NA	428	14.26	NO	NO	NA	NO
TCGA-D7-A6F2-01Z-00-DX1.31D8B3CD-7F63-474F-9B1B-E884C4CA9C61	TCGA-D7-A6F2	other	TN	test	0.0218006842765347	NA	NO	YES	YES	62	MALE	NOT HISPANIC OR LATINO	WHITE	NO	NA	NO	NA	NO	NA	NO	NA	70	2012	Fundus/Body	CIN	NA	NA	23	NA	NA	G3	Intestinal	Tubular	C16.1	8211/3	10	0	R0	I	M0	N0	T2	NA	476	15.64	NO	NO	NA	NO
TCGA-F1-6874-01Z-00-DX1.3dfb0e10-3650-4c05-a27b-866fb6a304ff	TCGA-F1-6874	top	FN	test	0.0347448646916426	NA	NO	YES	YES	79	MALE	NOT HISPANIC OR LATINO	WHITE	NO	NA	NO	No	NO	negative	NO	NA	NA	2011	Cardia/Proximal	MSI	MSI	NA	4	NA	NA	G3	Intestinal	NA	C16.0	8144/3	38	0	R0	I	M0	N0	T2	NA	434	14.45	NA	NO	NA	NO
TCGA-F1-A448-01Z-00-DX1.FAEC839E-048D-4A33-9159-DECAEEA21777	TCGA-F1-A448	top	FN	test	0.46179039307685	NA	NO	YES	YES	70	MALE	HISPANIC OR LATINO	WHITE	NO	NA	NO	No	NO	negative	NO	NA	460	2012	Antrum/Distal	MSI	MSI	NA	4	NA	NA	G3	Intestinal	Mucinous	C16.3	8480/3	61	18	R0	III	M0	N3b	T3	NA	638	21.25	YES	NO	NA	YES
TCGA-FP-7735-01Z-00-DX1.97aac46a-898e-4c43-8c93-1496f40c43ed	TCGA-FP-7735	other	TN	test	0.0255641430488229	NA	NO	YES	YES	77	MALE	NOT HISPANIC OR LATINO	BLACK	NA	NA	NO	NA	YES	NA	YES	Proton Pump Inhibitors	NA	2011	Fundus/Body	CIN	NA	NA	NA	NA	NA	G2	NA	NA	C16.0	8140/3	18	0	R0	I	MX	N0	T2	104	12	NA	NA	NO	NA	NO
TCGA-HU-8244-01Z-00-DX1.EF15C805-A823-46EA-B737-2EC4A8C5C278	TCGA-HU-8244	other	FP	test	0.119346321345964	NA	NO	YES	YES	77	FEMALE	NOT HISPANIC OR LATINO	ASIAN	NO	NA	NO	No	YES	negative	NA	NA	NA	2011	Fundus/Body	NA	NA	NA	6	NA	NA	G1	Intestinal	Tubular	C16.2	8211/3	32	0	R0	I	M0	N0	T1a	NA	731	24.38	NO	NO	NA	NO
TCGA-HU-A4G8-01Z-00-DX1.EE169E90-3A32-4210-95EF-0B94083112EC	TCGA-HU-A4G8	top	TP	test	0.496458202226833	NA	NO	YES	YES	71	FEMALE	NOT HISPANIC OR LATINO	ASIAN	NO	NA	NO	No	YES	negative	NA	NA	60	2011	Antrum/Distal	MSI	MSI	NA	4	NA	NA	G3	Diffuse	NA	C16.3	8145/3	64	1	NA	II	M0	N1	T3	NA	680	22.67	YES	NO	NA	NO
TCGA-HU-A4GC-01Z-00-DX1.A4B077E3-E5D0-4120-9C72-87BDACF9AC14	TCGA-HU-A4GC	other	TN	test	0.034436164465043	NA	NO	YES	YES	74	MALE	NOT HISPANIC OR LATINO	ASIAN	NO	NA	NO	No	NA	negative	NA	NA	40	2011	Antrum/Distal	CIN	NA	NA	13	NA	NA	G3	Diffuse	NA	C16.3	8145/3	29	3	R0	III	M0	N2	T4a	NA	99	3.25	NO	NO	NA	NO
TCGA-HU-A4HD-01Z-00-DX1.A6BA5209-C593-4B87-ADD0-65E05072294B	TCGA-HU-A4HD	other	TN	test	0.0229997447892688	NA	NO	YES	YES	73	MALE	NOT HISPANIC OR LATINO	ASIAN	NO	NA	NO	No	NO	negative	NO	NA	180	2010	Antrum/Distal	CIN	NA	NA	22	NA	NA	G2	Intestinal	Tubular	C16.3	8211/3	56	3	R0	III	M0	N2	T3	NA	1001	33.38	NO	NO	NA	NO
TCGA-MX-A5UJ-01Z-00-DX1.936F7641-740B-4246-BB2D-C8443501CF50	TCGA-MX-A5UJ	top	TP	test	0.418120255699784	NA	NO	YES	YES	86	FEMALE	NOT HISPANIC OR LATINO	WHITE	NO	0	NO	No	NO	negative	YES	Antacids	20	2012	Antrum/Distal	MSI	MSI	NA	2	NA	NA	G3	Intestinal	Tubular	C16.3	8211/3	44	6	R0	III	M0	N2	T3	NA	591	19.71	NO	NO	NA	NO
TCGA-RD-A8N6-01Z-00-DX1.E51FADB4-1A2E-415D-9C91-F81705311147	TCGA-RD-A8N6	top	TP	test	0.022298084794153	NA	NO	YES	YES	78	FEMALE	NOT HISPANIC OR LATINO	WHITE	YES	1	NO	No	NO	negative	YES	Proton Pump Inhibitors	90	2006	Antrum/Distal	CIN	NA	NA	20	NA	NA	G3	Intestinal	NA	C16.3	8144/3	24	10	R0	II	M0	N2	T2	272	NA	5.35	NO	NO	NA	NO
TCGA-SW-A7EA-01Z-00-DX1.C5E1BE0E-0A25-4480-A3AC-DB2ED7471A4E	TCGA-SW-A7EA	top	TP	test	0.502193783292409	NA	NO	YES	YES	61	FEMALE	NOT HISPANIC OR LATINO	WHITE	NO	NA	NO	No	NO	negative	NA	NA	180	2013	Antrum/Distal	MSI	MSI	NA	2	NA	NA	GX	Diffuse	NA	C16.3	8490/3	11	0	R0	I	M0	N0	T2	NA	571	19.02	NO	NO	NA	NO
TCGA-VQ-A8E3-01Z-00-DX1.2CEA9979-EC34-48E2-A092-55757506490A	TCGA-VQ-A8E3	top	FN	test	0.55976076888857	NA	NO	YES	YES	79	MALE	NA	WHITE	NO	NA	NO	No	NO	negative	NO	NA	240	2011	Antrum/Distal	MSI	MSI	NA	13	NA	NA	G3	Intestinal	Tubular	C16.3	8140/3	20	0	R0	II	M0	N0	T3	661	NA	17.67	NO	NO	NA	NO
TCGA-VQ-A8P2-01Z-00-DX1.0515199A-B84D-4973-ACAB-30B919F99FB8	TCGA-VQ-A8P2	top	TP	test	0.7421266408906	NA	NO	YES	YES	68	MALE	NA	WHITE	NO	NA	NO	No	NO	negative	NO	NA	160	2011	Fundus/Body	MSI	MSI	NA	2	NA	NA	G2	Intestinal	Mucinous	C16.2	8480/3	16	1	R0	III	M0	N1	T4a	NA	1143	38.11	YES	NO	NA	YES
TCGA-VQ-A8PE-01Z-00-DX1.94480121-9AB9-490F-8E7F-77260C6DE0D5	TCGA-VQ-A8PE	other	TN	test	0.0325366406039272	NA	NO	YES	YES	78	MALE	NA	WHITE	YES	2	NO	No	NO	negative	NO	NA	380	2012	Cardia/Proximal	CIN	NA	NA	13	NA	NA	G3	Intestinal	Tubular	C16.0	8211/3	36	12	R0	III	M0	N3a	T3	665	422	8.71	NO	NO	NA	NO
TCGA-VQ-A8PF-01Z-00-DX1.D0353D95-5F56-4D33-B3DA-08AF9574334D	TCGA-VQ-A8PF	other	TN	test	0.028409062753696	NA	NO	YES	YES	76	MALE	NA	NA	NO	NA	NO	No	NO	negative	NO	NA	110	2012	Fundus/Body	EBV	NA	positive	4	NA	NA	G3	Intestinal	Tubular	C16.2	8211/3	41	24	R0	III	M0	N3b	T3	76	NA	NA	NO	NO	NA	NO
TCGA-VQ-A8PP-01Z-00-DX1.46FE6CC6-A47C-47D3-B21B-A17CF1DDAC76	TCGA-VQ-A8PP	top	TP	test	0.501249882550504	NA	NO	YES	YES	76	MALE	NA	NA	NO	NA	NO	No	NO	negative	NO	NA	290	2008	Fundus/Body	MSI	MSI	NA	6	NA	NA	G2	Intestinal	Tubular	C16.2	8211/3	19	3	R1	III	M0	N1	T4	712	NA	16.49	YES	NO	NA	NO
TCGA-VQ-A8PU-01Z-00-DX1.8E355321-0F03-4EEF-80B1-9677982C9D2F	TCGA-VQ-A8PU	other	TN	test	0.025254054992313	NA	NO	YES	YES	72	FEMALE	NA	WHITE	NO	NA	YES	No	NO	negative	NO	NA	400	2012	Fundus/Body	CIN	NA	NA	14	NA	NA	G3	Intestinal	Tubular	C16.2	8211/3	9	1	R0	III	M0	N1	T4a	820	717	NA	YES	NO	NA	YES
TCGA-VQ-A91D-01Z-00-DX1.B7E99494-FA16-42B5-AC1C-1498A7989111	TCGA-VQ-A91D	top	TP	test	0.0262057219644054	NA	NO	YES	YES	70	MALE	NA	WHITE	NO	NA	NO	No	NO	negative	NO	NA	260	2010	Fundus/Body	MSI	MSI	NA	0	NA	NA	G2	Intestinal	NA	C16.2	8144/3	33	5	R0	III	M0	N2	T4b	356	NA	11.53	YES	NO	NA	NO
TCGA-VQ-A91K-01Z-00-DX1.42AFBDC4-809A-4245-8550-DE9B9A11F09F	TCGA-VQ-A91K	top	TP	test	0.561441491352465	NA	NO	YES	YES	69	MALE	NA	WHITE	NO	NA	NO	No	NO	negative	NO	NA	130	2009	Antrum/Distal	MSI	MSI	NA	1	NA	NA	G2	Intestinal	NA	C16.3	8144/3	31	4	R0	II	M0	N1	T3	NA	1835	61.17	YES	NO	NA	YES
TCGA-VQ-A91S-01Z-00-DX1.11BCF3BE-4C79-4F6F-92B5-2C45190DBD86	TCGA-VQ-A91S	other	TN	test	0.0300054869311839	NA	NO	YES	YES	63	MALE	NA	BLACK	NO	NA	NO	No	NO	positive	NO	NA	360	2012	Fundus/Body	CIN	NA	NA	8	NA	NA	GX	Intestinal	Tubular	C16.2	8211/3	32	2	R0	III	M0	N1	T4b	NA	986	32.85	YES	NO	NA	YES
TCGA-VQ-A91U-01Z-00-DX1.84D19359-4AC3-4C7A-BC5B-7B63173ABB60	TCGA-VQ-A91U	other	TN	test	0.0256486851707468	NA	NO	YES	YES	78	MALE	NA	ASIAN	NO	NA	NO	No	NO	negative	NO	NA	490	2011	Gastroesophageal Junction	CIN	NA	NA	24	NA	NA	G2	Intestinal	NA	C16.0	8144/3	24	2	R0	II	M0	N1	T3	52	NA	NA	NO	NO	NA	NO
TCGA-VQ-A92D-01Z-00-DX1.13EF7944-C276-4A3B-B9B3-7DC65A82AD60	TCGA-VQ-A92D	other	FP	test	0.0261483456599543	NA	NO	YES	YES	67	MALE	NA	WHITE	NO	NA	NO	No	NO	negative	NO	NA	470	2009	Cardia/Proximal	CIN	NA	NA	6	NA	NA	G2	Intestinal	Tubular	C16.0	8211/3	28	0	R0	I	M0	N0	T2b	NA	2003	66.75	NO	NO	NA	NO
TCGA-VQ-A94U-01Z-00-DX1.5E27CE1E-CF07-4219-9536-D5F898E47A9B	TCGA-VQ-A94U	other	TN	test	0.0440345651159048	NA	NO	YES	YES	70	MALE	NA	WHITE	NO	NA	YES	No	NO	negative	NO	NA	170	2012	Antrum/Distal	CIN	NA	NA	21	NA	NA	G3	NA	Signet Ring	C16.3	8490/3	40	0	R0	II	M0	N0	T4a	NA	807	26.91	YES	NO	NA	YES
TCGA-VQ-AA6D-01Z-00-DX1.C1D51961-84D7-4AA6-9645-60120B105A68	TCGA-VQ-AA6D	top	FN	test	0.60966074871248	NA	NO	YES	YES	52	FEMALE	NA	NA	NO	NA	NO	No	NO	positive	NO	NA	100	2013	Antrum/Distal	MSI	MSI	NA	8	NA	NA	G2	Intestinal	Tubular	C16.3	8211/3	36	2	R0	III	M0	N1	T4a	NA	521	17.12	YES	NO	NA	YES
TCGA-3M-AB46-01Z-00-DX1.70F638A0-BDCB-4BDE-BBFE-6D78A1A08C5B	TCGA-3M-AB46	top	NA	train	0.0270087454486409	NA	NO	YES	YES	70	MALE	HISPANIC OR LATINO	WHITE	NO	NA	NO	No	NO	negative	NA	NA	20	2009	Other	CIN	NA	NA	11	NA	NA	G2	NA	NA	C16.5	8140/3	15	0	NA	I	MX	N0	T2b	NA	1739	57.98	YES	NO	NA	YES
TCGA-3M-AB47-01Z-00-DX1.D7D70922-A91F-4798-8D6E-DFD84D145A59	TCGA-3M-AB47	other	NA	train	0.0244413938598431	NA	NO	YES	YES	51	MALE	NOT HISPANIC OR LATINO	WHITE	YES	1	NO	No	NO	negative	NA	NA	210	2008	NA	GS	NA	NA	6	NA	NA	G3	NA	NA	C16.9	8140/3	15	11	NA	III	MX	N2	T3	NA	NA	12.98	YES	NO	NA	YES
TCGA-B7-5816-01Z-00-DX1.1B05F96A-D5E2-4366-A098-A861313F3461	TCGA-B7-5816	top	NA	train	0.370101959435437	NA	NO	YES	NO	51	FEMALE	NOT HISPANIC OR LATINO	WHITE	NO	NA	NO	No	NA	NA	NA	NA	NA	2010	Fundus/Body	MSI	MSI	NA	2	NA	NA	G3	Diffuse	NA	C16.2	8145/3	9	0	R0	II	M0	N0	T4a	NA	800	26.68	NA	NO	NA	NO
TCGA-BR-6452-01Z-00-DX1.aec8246e-9dce-436d-9faa-df8fa1f6e47c	TCGA-BR-6452	top	NA	train	0.488231735151269	NA	NO	YES	YES	78	FEMALE	NOT HISPANIC OR LATINO	WHITE	NO	NA	NO	NA	NA	NA	NA	NA	NA	2011	Fundus/Body	MSI	MSI	NA	2	NA	NA	G3	NA	NA	C16.2	8140/3	5	0	R0	II	M0	N0	T3	NA	1040	34.66	NA	NO	NA	NO
TCGA-BR-6453-01Z-00-DX1.2e52d64c-e34f-47a9-9e5e-8954b5ef18ca	TCGA-BR-6453	other	NA	train	0.0263965018094718	NA	NO	YES	YES	54	MALE	NOT HISPANIC OR LATINO	WHITE	NO	NA	NO	NA	NA	NA	NA	NA	NA	2011	Fundus/Body	GS	NA	NA	5	NA	NA	G3	NA	NA	C16.2	8140/3	2	1	R0	II	M0	N1	T2	NA	478	15.93	NA	NO	NA	NO
TCGA-BR-6454-01Z-00-DX1.63fb6280-2b43-49b2-960a-eb9c0e8b617c	TCGA-BR-6454	other	NA	train	0.0261153104400868	NA	NO	YES	YES	58	MALE	NOT HISPANIC OR LATINO	WHITE	NO	NA	NO	NA	NA	NA	NA	NA	NA	2011	Cardia/Proximal	CIN	NA	NA	21	NA	NA	G3	NA	NA	C16.0	8140/3	5	0	R0	II	M0	N0	T3	0	0	0	NA	NO	NA	NA
TCGA-BR-6457-01Z-00-DX1.387f0968-fcec-4864-86f8-9c87f658c371	TCGA-BR-6457	top	NA	train	0.0313119515292515	NA	NO	YES	YES	69	MALE	NOT HISPANIC OR LATINO	WHITE	NO	NA	NO	NA	NA	NA	NA	NA	NA	2011	Fundus/Body	GS	NA	NA	9	NA	NA	G3	NA	NA	C16.2	8140/3	15	0	R0	II	M0	N0	T3	NA	410	13.67	NA	NO	NA	NO
TCGA-BR-6458-01Z-00-DX1.e889b058-99ab-4337-84a5-60a884caad55	TCGA-BR-6458	other	NA	train	0.0278525201482424	NA	NO	YES	YES	57	FEMALE	NOT HISPANIC OR LATINO	WHITE	NO	NA	NO	NA	NA	NA	NA	NA	NA	2011	Fundus/Body	CIN	NA	NA	13	NA	NA	G3	NA	NA	C16.2	8140/3	15	1	R0	II	M0	N1	T3	580	41	18.86	NA	NO	NA	NO
TCGA-BR-6563-01Z-00-DX1.2398c0e0-47a6-4557-8e2d-3b890756900a	TCGA-BR-6563	other	NA	train	0.0308718251319411	NA	NO	YES	YES	60	MALE	NOT HISPANIC OR LATINO	WHITE	NO	NA	NO	NA	NA	NA	NA	NA	NA	2011	Antrum/Distal	GS	NA	NA	1	NA	NA	G3	NA	NA	C16.3	8140/3	3	1	R0	II	M0	N1	T3	NA	1173	4.86	NA	NO	NA	NO
TCGA-BR-6564-01Z-00-DX1.ad86e83f-ebfd-4eee-8bf8-7490c5f79a17	TCGA-BR-6564	other	NA	train	0.0287203823563906	NA	NO	YES	YES	46	FEMALE	NOT HISPANIC OR LATINO	WHITE	NO	NA	NO	NA	NA	NA	NA	NA	NA	2011	Fundus/Body	CIN	NA	NA	12	NA	NA	G3	Diffuse	NA	C16.2	8140/3	7	3	R0	III	M0	N2	T3	782	25	NA	NA	NO	NA	NO
TCGA-BR-6565-01Z-00-DX1.0e53f881-e0d7-4906-946a-67f612906476	TCGA-BR-6565	other	NA	train	0.0299499472179178	NA	NO	YES	YES	67	MALE	NOT HISPANIC OR LATINO	WHITE	NO	NA	NO	NA	NA	NA	NA	NA	NA	2011	Fundus/Body	CIN	NA	NA	28	NA	NA	G2	NA	NA	C16.2	8140/3	1	0	R0	II	M0	N0	T4a	275	19	NA	NA	NO	NA	NO
TCGA-BR-6566-01Z-00-DX1.908c1c0f-12a4-4fa8-a398-ca3b033e7496	TCGA-BR-6566	top	NA	train	0.368661572554705	NA	NO	YES	YES	64	FEMALE	NOT HISPANIC OR LATINO	WHITE	NO	NA	NO	NA	NA	NA	NA	NA	NA	2011	Fundus/Body	MSI	MSI	NA	5	NA	NA	G3	NA	NA	C16.2	8140/3	3	0	R0	II	M0	N0	T3	NA	983	32.75	NA	NO	NA	NO
TCGA-BR-6705-01Z-00-DX1.1e145e40-56d6-4ebd-9a9b-bc5a0cbe3247	TCGA-BR-6705	other	NA	train	0.0327390717365351	NA	NO	YES	YES	68	FEMALE	NOT HISPANIC OR LATINO	WHITE	NO	0	NO	NA	NA	NA	NA	NA	NA	2011	Fundus/Body	CIN	NA	NA	5	NA	NA	G3	NA	NA	C16.2	8140/3	12	9	R0	III	M0	N3a	T3	768	53	NA	NA	NO	NA	NO
TCGA-BR-6706-01Z-00-DX1.8627a957-8d44-47ec-9156-53ccc37b9add	TCGA-BR-6706	top	NA	train	0.0308772644240059	NA	NO	YES	NO	63	MALE	NOT HISPANIC OR LATINO	WHITE	NO	NA	NO	NA	NA	NA	NA	NA	NA	2010	Cardia/Proximal	EBV	NA	positive	4	NA	NA	G3	NA	NA	C16.0	8140/3	15	5	R0	II	M0	N1	T3	541	66	13.21	NA	NO	NA	NO
TCGA-BR-6707-01Z-00-DX1.fade928c-b514-43d8-90dd-37b505df9992	TCGA-BR-6707	other	NA	train	0.031946554743638	NA	NO	YES	YES	75	MALE	NOT HISPANIC OR LATINO	WHITE	NO	0	NO	NA	NA	NA	NA	NA	NA	2011	Fundus/Body	EBV	NA	positive	8	NA	NA	G3	NA	NA	C16.2	8140/3	15	0	R0	II	M0	N0	T3	596	30	13.99	NA	NO	NA	NO
TCGA-BR-6709-01Z-00-DX1.92df4063-8b47-4655-a010-edc385b35840	TCGA-BR-6709	other	NA	train	0.0413481612535343	NA	NO	YES	YES	57	FEMALE	NOT HISPANIC OR LATINO	WHITE	NO	0	NO	NA	NA	NA	NA	NA	NA	2011	Cardia/Proximal	NA	NA	NA	7	NA	NA	G3	NA	NA	C16.0	8140/3	15	15	R1	III	M0	N3a	T3	365	38	NA	NA	NO	NA	NO
TCGA-BR-6801-01Z-00-DX1.7d2aaa44-16f0-4526-87f2-6e95cdb5df3b	TCGA-BR-6801	other	NA	train	0.0302730513538621	NA	NO	YES	YES	70	MALE	NOT HISPANIC OR LATINO	WHITE	NO	NA	NO	NA	NA	NA	NA	NA	NA	2011	Fundus/Body	CIN	NA	NA	7	NA	NA	G2	NA	NA	C16.2	8140/3	8	0	R0	II	M0	N0	T3	NA	1205	40.18	NA	NO	NA	NO
TCGA-BR-6802-01Z-00-DX1.e171554c-05b5-4622-beb7-0abee31f5109	TCGA-BR-6802	top	NA	train	0.358967920367865	NA	NO	YES	YES	65	MALE	NOT HISPANIC OR LATINO	WHITE	NO	NA	NO	NA	NA	NA	NA	NA	NA	2011	Fundus/Body	MSI	MSI	NA	4	NA	NA	G3	NA	NA	C16.2	8140/3	3	3	R0	III	M0	N2	T3	NA	926	26.51	NA	NO	NA	NO
TCGA-BR-6803-01Z-00-DX1.0704a32a-4a03-4c67-96ad-4888ea899c70	TCGA-BR-6803	other	NA	train	0.0311881640107001	NA	NO	YES	YES	54	FEMALE	NOT HISPANIC OR LATINO	WHITE	NO	NA	NO	NA	NA	NA	NA	NA	NA	2011	Fundus/Body	GS	NA	NA	4	NA	NA	G3	Diffuse	NA	C16.2	8145/3	5	0	R0	II	M0	N0	T3	NA	935	31.18	NA	NO	NA	NO
TCGA-BR-7197-01Z-00-DX1.a8ee53be-925d-4922-b670-74b09f405dd3	TCGA-BR-7197	other	NA	train	0.0268099083476138	NA	NO	YES	YES	69	MALE	NOT HISPANIC OR LATINO	WHITE	NO	0	NO	NA	NA	NA	NA	NA	NA	2011	Antrum/Distal	CIN	NA	NA	27	NA	NA	GX	NA	NA	C16.3	8140/3	15	0	R0	II	M0	N0	T3	NA	276	9.2	NA	NO	NA	NO
TCGA-BR-7703-01Z-00-DX1.405deaeb-de87-480f-b676-3657d92d1f68	TCGA-BR-7703	top	NA	train	0.483241649631988	NA	NO	YES	YES	81	MALE	NOT HISPANIC OR LATINO	WHITE	NO	NA	NO	NA	NA	NA	NA	NA	NA	2011	Fundus/Body	MSI	MSI	NA	0	NA	NA	G2	Intestinal	Papillary	C16.2	8260/3	4	0	R0	I	M0	N0	T1b	NA	1084	36.14	NA	NO	NA	NO
TCGA-BR-7715-01Z-00-DX1.30aff8b3-bb1b-4aff-9f6b-2dde40122359	TCGA-BR-7715	top	NA	train	0.0255664017569967	NA	NO	YES	YES	65	MALE	NOT HISPANIC OR LATINO	WHITE	NA	NA	NO	NA	NA	NA	NA	NA	NA	2011	Fundus/Body	CIN	NA	NA	28	NA	NA	G2	NA	NA	C16.2	8140/3	9	0	R0	II	M0	N0	T3	NA	1008	33.61	NA	NO	NA	NO
TCGA-BR-7716-01Z-00-DX1.777e570a-5771-4288-b110-26e44358745b	TCGA-BR-7716	top	NA	train	0.032902945034699	NA	NO	YES	YES	62	FEMALE	NOT HISPANIC OR LATINO	WHITE	NO	NA	NO	NA	NA	NA	NA	NA	NA	2011	Fundus/Body	CIN	NA	NA	14	NA	NA	G2	NA	NA	C16.2	8140/3	4	1	R0	II	M0	N1	T3	NA	1193	39.75	NA	NO	NA	NO
TCGA-BR-7717-01Z-00-DX1.caf061b5-c58d-4f32-a49c-383003fb4f57	TCGA-BR-7717	other	NA	train	0.0294201588724397	NA	NO	YES	YES	63	MALE	NOT HISPANIC OR LATINO	WHITE	NO	NA	NO	NA	NA	NA	NA	NA	NA	2011	Cardia/Proximal	CIN	NA	NA	22	NA	NA	G2	NA	NA	C16.0	8140/3	6	2	R0	NA	M0	N1	T4	544	21	NA	NA	NO	NA	NO
TCGA-BR-7722-01Z-00-DX1.06384343-d45c-4087-95c6-3b11304ec28e	TCGA-BR-7722	other	NA	train	0.0284049145999216	NA	NO	YES	YES	62	MALE	NOT HISPANIC OR LATINO	WHITE	NO	NA	NO	NA	NA	NA	NA	NA	NA	2011	Gastroesophageal Junction	CIN	NA	NA	6	NA	NA	G3	NA	NA	C16.0	8140/3	15	5	R0	II	M0	N1	T3	459	5	NA	NA	NO	NA	NO
TCGA-BR-7851-01Z-00-DX1.1f3a3b7d-0c1e-42af-9d5b-2a90b759eca9	TCGA-BR-7851	top	NA	train	0.512477353639906	NA	NO	YES	YES	74	MALE	NOT HISPANIC OR LATINO	WHITE	NO	NA	NO	NA	NA	NA	NA	NA	NA	2011	Fundus/Body	MSI	MSI	NA	0	NA	NA	G3	Intestinal	NA	C16.2	8144/3	10	0	R0	II	M0	N0	T4a	NA	30	NA	NA	NO	NA	NO
TCGA-BR-7901-01Z-00-DX1.5c4f8dec-3428-4019-a9fb-00f07f9418e6	TCGA-BR-7901	other	NA	train	0.0981454100831666	NA	NO	YES	YES	74	MALE	NOT HISPANIC OR LATINO	WHITE	NO	0	NO	NA	NA	NA	NA	NA	NA	2011	Gastroesophageal Junction	CIN	NA	NA	22	NA	NA	G2	NA	NA	C16.0	8140/3	15	2	R0	II	M0	N1	T3	104	29	2.99	NA	NO	NA	NO
TCGA-BR-7957-01Z-00-DX1.870e24e0-b9cf-4baa-91f1-bd031d06da8e	TCGA-BR-7957	other	NA	train	0.0286970249944062	NA	NO	YES	YES	50	FEMALE	NOT HISPANIC OR LATINO	WHITE	NO	NA	NO	NA	NA	NA	NA	NA	NA	2011	Fundus/Body	CIN	NA	NA	4	NA	NA	GX	NA	NA	C16.2	8144/3	8	7	R0	IV	M1	N3a	T3	272	21	NA	NA	NO	NA	NO
TCGA-BR-7958-01Z-00-DX1.41f7c42e-6266-49d7-bdb6-66771033961f	TCGA-BR-7958	other	NA	train	0.0234329842592403	NA	NO	YES	YES	60	MALE	NOT HISPANIC OR LATINO	WHITE	NO	NA	NO	NA	NA	NA	NA	NA	NA	2011	Fundus/Body	EBV	NA	positive	5	NA	NA	G3	NA	NA	C16.2	8140/3	4	0	R0	NA	M0	N0	T4b	NA	886	29.53	NA	NO	NA	NO
TCGA-BR-7959-01Z-00-DX1.fe1ffcd9-7252-4ac8-9ece-08b9cd78107c	TCGA-BR-7959	other	NA	train	0.0239623251727475	NA	NO	YES	YES	59	MALE	NOT HISPANIC OR LATINO	WHITE	NO	NA	NO	NA	NA	NA	NA	NA	NA	2011	Cardia/Proximal	CIN	NA	NA	19	NA	NA	G3	Intestinal	NA	C16.0	8480/3	7	1	R0	III	M0	N1	T4a	NA	995	33.18	NA	NO	NA	NO
TCGA-BR-8058-01Z-00-DX1.e2c9bf25-0e6b-4088-9148-483f45893c3d	TCGA-BR-8058	other	NA	train	0.0248149997461244	NA	NO	YES	YES	53	FEMALE	NOT HISPANIC OR LATINO	WHITE	NO	NA	NO	NA	NA	NA	NA	NA	NA	2011	Antrum/Distal	CIN	NA	NA	8	NA	NA	G3	NA	NA	C16.3	8140/3	8	3	R0	III	M0	N2	T4a	NA	1117	2.92	NA	NO	NA	NO
TCGA-BR-8060-01Z-00-DX1.6193aa89-3c4a-445a-ba2f-7eeea7f01cbe	TCGA-BR-8060	other	NA	train	0.0232721880321465	NA	NO	YES	YES	75	FEMALE	NOT HISPANIC OR LATINO	WHITE	NO	NA	NO	NA	NA	NA	NA	NA	NA	2011	Cardia/Proximal	NA	NA	NA	18	NA	NA	G3	NA	NA	C16.0	8140/3	4	4	R0	II	M0	N2	T2	343	40	NA	NA	NO	NA	NO
TCGA-BR-8077-01Z-00-DX1.8c68b0bb-ef3f-41e4-bd01-8a1dbb5ee8c1	TCGA-BR-8077	other	NA	train	0.0260800072692399	NA	NO	YES	YES	58	FEMALE	NOT HISPANIC OR LATINO	WHITE	NO	NA	NO	NA	NA	NA	NA	NA	NA	2011	Fundus/Body	CIN	NA	NA	22	NA	NA	G2	Intestinal	NA	C16.2	8144/3	7	2	R0	III	M0	N1	T4b	NA	21	0.69	NA	NO	NA	NA
TCGA-BR-8080-01Z-00-DX1.bd4c0cc9-5baa-4cd0-990b-1f2ce0a19a35	TCGA-BR-8080	top	NA	train	0.0555176833577388	NA	NO	YES	YES	72	FEMALE	NOT HISPANIC OR LATINO	WHITE	NO	NA	NO	NA	NA	NA	NA	NA	NA	2011	Fundus/Body	CIN	NA	NA	19	NA	NA	G3	Intestinal	NA	C16.2	8480/3	12	10	R0	III	M0	N3a	T4	288	15	NA	NA	NO	NA	NO
TCGA-BR-8081-01Z-00-DX1.c6c1ef86-9aad-463e-a64a-f1a2dbe465dc	TCGA-BR-8081	top	NA	train	0.433589354076851	NA	NO	YES	YES	71	FEMALE	NOT HISPANIC OR LATINO	WHITE	NO	NA	NO	NA	NA	NA	NA	NA	NA	2011	Fundus/Body	MSI	MSI	NA	0	NA	NA	G2	NA	NA	C16.2	8140/3	5	0	R0	II	M0	N0	T4a	NA	967	32.23	NA	NO	NA	NO
TCGA-BR-8284-01Z-00-DX1.ea9f3dca-8390-4ae4-8ede-5ed776d1ad4d	TCGA-BR-8284	top	NA	train	0.0238964773548504	NA	NO	YES	YES	72	FEMALE	NOT HISPANIC OR LATINO	WHITE	NO	NA	NO	NA	NA	NA	NA	NA	NA	2011	Antrum/Distal	POLE	NA	NA	6	NA	NA	G3	Intestinal	NA	C16.3	8144/3	9	9	R0	III	M0	N3a	T4a	242	22	NA	NO	NO	NA	NO
TCGA-BR-8285-01Z-00-DX1.8d926a43-0e57-434a-8968-de8ccf749d2e	TCGA-BR-8285	other	NA	train	0.0235391213787121	NA	NO	YES	NO	57	FEMALE	NOT HISPANIC OR LATINO	WHITE	NO	NA	NO	NA	NA	NA	NA	NA	NA	2011	Fundus/Body	NA	NA	NA	4	NA	NA	G3	Intestinal	NA	C16.3	8144/3	11	11	R0	III	M0	N3a	T4a	17	8	NA	NO	NO	NA	NO
TCGA-BR-8286-01Z-00-DX1.4e8edc91-41c1-4b40-89b5-6f09636e4a3f	TCGA-BR-8286	other	NA	train	0.0252622033904574	NA	NO	YES	YES	49	MALE	NOT HISPANIC OR LATINO	WHITE	NO	NA	NO	NA	NA	NA	NA	NA	NA	2011	Antrum/Distal	CIN	NA	NA	17	NA	NA	G3	NA	NA	C16.3	8144/3	5	0	R0	II	M0	N0	T3	NA	882	29.4	NA	NO	NA	NO
TCGA-BR-8289-01Z-00-DX1.3fd11755-cb87-40fe-92e2-0ccc55aefa0d	TCGA-BR-8289	top	NA	train	0.246386566845103	NA	NO	YES	YES	57	MALE	NOT HISPANIC OR LATINO	WHITE	NO	NA	NO	NA	NA	NA	NA	NA	NA	2011	Fundus/Body	CIN	NA	NA	19	NA	NA	G3	Intestinal	NA	C16.2	8144/3	11	11	R0	IV	M1	N3a	T4	80	8	NA	NA	NO	NA	NO
TCGA-BR-8291-01Z-00-DX1.a7e89a69-6d6d-4c43-b299-a618bd859170	TCGA-BR-8291	other	NA	train	0.0259869274833815	NA	NO	YES	YES	61	MALE	NOT HISPANIC OR LATINO	WHITE	NO	NA	NO	NA	NA	NA	NA	NA	NA	2011	Antrum/Distal	CIN	NA	NA	8	NA	NA	GX	Diffuse	NA	C16.3	8145/3	6	1	R0	II	M0	N1	T3	598	36	NA	NA	NO	NA	NO
TCGA-BR-8295-01Z-00-DX1.9c19a25e-dcf2-41b4-b726-2f09ae7c38f6	TCGA-BR-8295	other	NA	train	0.0237217228705888	NA	NO	YES	YES	60	FEMALE	NOT HISPANIC OR LATINO	WHITE	NO	NA	NO	NA	NA	NA	NA	NA	NA	2011	Fundus/Body	NA	NA	NA	22	NA	NA	G3	NA	NA	C16.2	8144/3	5	0	R0	II	M0	N0	T4a	66	47	NA	NA	NO	NA	NO
TCGA-BR-8296-01Z-00-DX1.0f4638b7-a38e-41f8-96e0-3e3a72cd2c10	TCGA-BR-8296	other	NA	train	0.0277060275017892	NA	NO	YES	YES	58	FEMALE	NOT HISPANIC OR LATINO	WHITE	NO	NA	NO	NA	NA	NA	NA	NA	NA	2011	Fundus/Body	NA	NA	NA	27	NA	NA	G3	Intestinal	NA	C16.2	8144/3	7	6	R0	NA	M0	N2	T4b	467	45	12.81	YES	NO	NA	NO
TCGA-BR-8297-01Z-00-DX1.881fd27f-e2c1-42fe-9b1a-afae4fcc4909	TCGA-BR-8297	other	NA	train	0.0244446304466062	NA	NO	YES	YES	58	MALE	NOT HISPANIC OR LATINO	WHITE	NO	NA	NO	NA	NA	NA	NA	NA	NA	2012	Fundus/Body	CIN	NA	NA	14	NA	NA	GX	Diffuse	NA	C16.2	8145/3	11	11	R0	III	M0	N3a	T4b	NA	222	7.39	YES	NO	NA	NO
TCGA-BR-8360-01Z-00-DX1.5250b193-e906-4279-b8cf-aac8f37183be	TCGA-BR-8360	top	NA	train	0.565235850554953	NA	NO	YES	NO	66	MALE	NOT HISPANIC OR LATINO	WHITE	NO	NA	NO	NA	NA	NA	NA	NA	NA	2011	Fundus/Body	NA	NA	NA	2	NA	NA	G2	Intestinal	NA	C16.1	8144/3	15	0	R0	II	M0	N0	T3	NA	185	6.18	NA	NO	NA	NO
TCGA-BR-8361-01Z-00-DX1.1b4bb384-c462-453a-97b4-663dbba4a464	TCGA-BR-8361	top	NA	train	0.549704900923198	NA	NO	YES	YES	71	FEMALE	NOT HISPANIC OR LATINO	WHITE	NO	NA	NO	NA	NA	NA	NA	NA	NA	2012	Fundus/Body	MSI	MSI	NA	5	NA	NA	G3	NA	NA	C16.1	8140/3	10	6	R0	III	M0	N2	T4b	NA	932	31.08	NA	NO	NA	NO
TCGA-BR-8363-01Z-00-DX1.eeecad72-b281-4e28-be60-4542b4a275aa	TCGA-BR-8363	top	NA	train	0.288615721333578	NA	NO	YES	NO	73	FEMALE	NOT HISPANIC OR LATINO	WHITE	NO	NA	NO	NA	NA	NA	NA	NA	NA	2012	Antrum/Distal	MSI	MSI	NA	3	NA	NA	G3	NA	NA	C16.1	8140/3	11	0	R0	I	M0	N0	T2	8	NA	NA	NO	NO	NA	NO
TCGA-BR-8364-01Z-00-DX1.245676db-6d78-4ae4-ae36-b4a70781a2f8	TCGA-BR-8364	other	NA	train	0.0249306731294613	NA	NO	YES	YES	42	FEMALE	NOT HISPANIC OR LATINO	WHITE	NO	NA	NO	NA	NA	NA	NA	NA	NA	2011	Fundus/Body	CIN	NA	NA	4	NA	NA	G3	Diffuse	NA	C16.1	8145/3	11	3	R0	III	M0	N2	T4b	NA	665	22.17	NA	NO	NA	NO
TCGA-BR-8365-01Z-00-DX1.0cf05858-a4a5-468e-aa62-d3e3e91eab4a	TCGA-BR-8365	other	NA	train	0.0297031579033799	NA	NO	YES	YES	70	FEMALE	NOT HISPANIC OR LATINO	WHITE	NO	NA	NO	NA	NA	NA	NA	NA	NA	2011	Fundus/Body	CIN	NA	NA	7	NA	NA	G3	NA	NA	C16.1	8140/3	15	0	R0	II	M0	N0	T3	525	90	NA	NA	NO	NA	NO
TCGA-BR-8366-01Z-00-DX1.3cda0b57-d0a4-4877-a31c-c9f5f9007cc7	TCGA-BR-8366	other	NA	train	0.0241056524415674	NA	NO	YES	YES	80	FEMALE	NOT HISPANIC OR LATINO	WHITE	NO	NA	NO	NA	NA	NA	NA	NA	NA	2011	Fundus/Body	EBV	NA	positive	6	NA	NA	G3	NA	NA	C16.1	8140/3	15	0	R0	II	M0	N0	T3	NA	29	0.95	NA	NO	NA	NO
TCGA-BR-8367-01Z-00-DX1.25d1e251-923d-46f5-9a6b-2f6207def599	TCGA-BR-8367	other	NA	train	0.0245727482590481	NA	NO	YES	YES	55	MALE	NOT HISPANIC OR LATINO	WHITE	NO	NA	NO	NA	NA	NA	NA	NA	NA	2011	Fundus/Body	GS	NA	NA	1	NA	NA	G3	NA	NA	C16.1	8140/3	15	9	R0	III	M0	N3a	T3	789	33	19.05	NA	NO	NA	NO
TCGA-BR-8369-01Z-00-DX1.13c80644-af27-4971-9e41-4d18c1c78378	TCGA-BR-8369	top	NA	train	0.29219840640969	NA	NO	YES	YES	76	FEMALE	NOT HISPANIC OR LATINO	WHITE	NO	NA	NO	NA	NA	NA	NA	NA	NA	2011	Antrum/Distal	CIN	NA	NA	18	NA	NA	G3	NA	NA	C16.1	8140/3	15	7	R0	III	M0	N3a	T3	NA	421	13.76	NA	NO	NA	NO
TCGA-BR-8371-01Z-00-DX1.89838852-2ec7-491f-bc29-2cecbda401df	TCGA-BR-8371	other	NA	train	0.0249482593137492	NA	NO	YES	YES	62	MALE	NOT HISPANIC OR LATINO	WHITE	NO	NA	NO	NA	NA	NA	NA	NA	NA	2011	Cardia/Proximal	GS	NA	NA	0	NA	NA	G3	NA	NA	C16.0	8140/3	15	10	R0	III	M0	N3a	T3	354	11	11.73	NA	NO	NA	NO
TCGA-BR-8373-01Z-00-DX1.d508dfad-2195-4aa4-bccc-58a450d07182	TCGA-BR-8373	other	NA	train	0.227466688976978	NA	NO	YES	YES	65	FEMALE	NOT HISPANIC OR LATINO	WHITE	NO	NA	NO	NA	NA	NA	NA	NA	NA	2011	Fundus/Body	CIN	NA	NA	19	NA	NA	G2	Intestinal	NA	C16.1	8144/3	15	2	R0	III	M0	N1	T4a	NA	443	14.78	NA	NO	NA	NO
TCGA-BR-8380-01Z-00-DX1.4692f9c9-a7f2-4274-be65-6990f02c1275	TCGA-BR-8380	other	NA	train	0.0251061719604896	NA	NO	YES	YES	55	MALE	NOT HISPANIC OR LATINO	WHITE	NO	NA	NO	NA	NA	NA	NA	NA	NA	2012	Antrum/Distal	GS	NA	NA	0	NA	NA	G3	NA	NA	C16.3	8140/3	15	11	R1	III	M0	N3a	T4a	NA	21	15.34	NA	NO	NA	NO
TCGA-BR-8381-01Z-00-DX1.1a017141-7af0-4aba-8e07-18b9bd9ce6a3	TCGA-BR-8381	other	NA	train	0.0276253452176786	NA	NO	YES	YES	51	MALE	NOT HISPANIC OR LATINO	WHITE	NA	NA	NO	No	NO	NA	NA	NA	NA	2012	Fundus/Body	EBV	NA	positive	8	NA	NA	G3	NA	NA	C16.1	8140/3	15	1	R0	II	M0	N1	T3	NA	221	7.36	NA	NO	NA	NO
TCGA-BR-8384-01Z-00-DX1.4f2655b6-39ef-4532-b8ed-b604ee5dada5	TCGA-BR-8384	other	NA	train	0.0656711591586732	NA	NO	YES	YES	69	MALE	NOT HISPANIC OR LATINO	WHITE	NO	NA	NO	NA	NA	NA	NA	NA	NA	2011	Antrum/Distal	GS	NA	NA	0	NA	NA	G3	NA	NA	C16.3	8140/3	18	6	R0	III	M0	N2	T4b	NA	111	3.71	NO	NO	NA	NO
TCGA-BR-8483-01Z-00-DX1.0ddc4003-6d59-4b2b-9448-2755120de9f2	TCGA-BR-8483	other	NA	train	0.028037984654935	NA	NO	YES	YES	59	MALE	NOT HISPANIC OR LATINO	WHITE	NO	NA	NO	No	NO	NA	NA	NA	NA	2012	Antrum/Distal	CIN	NA	NA	23	NA	NA	G2	Intestinal	NA	C16.3	8144/3	15	4	R0	III	M0	N2	T3	NA	162	5.39	YES	NO	NA	NO
TCGA-BR-8485-01Z-00-DX1.863bea72-3bd3-4f07-bbc9-e00d17ae39f7	TCGA-BR-8485	other	NA	train	0.026662121424843	NA	NO	YES	YES	68	FEMALE	NOT HISPANIC OR LATINO	WHITE	NO	NA	NO	NA	NA	NA	NA	NA	NA	2012	Fundus/Body	CIN	NA	NA	23	NA	NA	G3	NA	NA	C16.1	8140/3	13	7	R0	III	M0	N3a	T4	NA	276	9.2	NA	NO	NA	NO
TCGA-BR-8486-01Z-00-DX1.5a31224e-5c0e-49ca-ae65-d2edc8e4a0a2	TCGA-BR-8486	other	NA	train	0.0294831092397474	NA	NO	YES	YES	90	FEMALE	NOT HISPANIC OR LATINO	WHITE	NO	NA	NO	NA	NA	NA	NA	NA	NA	2012	Fundus/Body	CIN	NA	NA	5	NA	NA	G2	NA	NA	C16.1	8140/3	5	0	R0	I	M0	N0	T1b	NA	606	20.2	NA	NO	NA	NO
TCGA-BR-8487-01Z-00-DX1.81ed3672-7b6c-4db4-9cba-3f0173709320	TCGA-BR-8487	top	NA	train	0.150427848348248	NA	NO	YES	YES	64	FEMALE	NOT HISPANIC OR LATINO	WHITE	NO	NA	NO	No	NO	NA	NA	NA	NA	2012	Antrum/Distal	MSI	MSI	NA	4	NA	NA	G3	NA	NA	C16.3	8140/3	15	0	R0	II	M0	N0	T3	NA	34	1.12	NA	NO	NA	NO
TCGA-BR-8589-01Z-00-DX1.5cd1a083-358a-4238-b3ca-1bfcdc084e80	TCGA-BR-8589	other	NA	train	0.0268612838851374	NA	NO	YES	YES	56	MALE	NOT HISPANIC OR LATINO	WHITE	NA	NA	NO	NA	NA	NA	NA	NA	NA	2011	Fundus/Body	EBV	NA	positive	5	NA	NA	G3	NA	NA	C16.1	8140/3	8	1	R0	III	M0	N1	T4b	NA	813	27.1	NA	NO	NA	NO
TCGA-BR-8590-01Z-00-DX1.504afa1d-3a8f-423f-9edf-4df35720c05f	TCGA-BR-8590	other	NA	train	0.026348953025407	NA	NO	YES	YES	62	MALE	NOT HISPANIC OR LATINO	WHITE	NO	NA	NO	NA	NA	NA	NA	NA	NA	2011	Fundus/Body	CIN	NA	NA	8	NA	NA	G3	NA	NA	C16.1	8140/3	7	5	R0	III	M0	N2	T4b	280	65	7.33	NA	NO	NA	NO
TCGA-BR-8591-01Z-00-DX1.c64ee000-b80d-46dd-b347-7aa8ce3b6113	TCGA-BR-8591	top	NA	train	0.55041164429996	NA	NO	YES	YES	79	MALE	NOT HISPANIC OR LATINO	WHITE	NO	NA	NO	NA	NA	NA	NA	NA	NA	2012	Antrum/Distal	MSI	MSI	NA	2	NA	NA	G3	NA	NA	C16.3	8140/3	14	14	R0	III	M0	N3a	T4a	NA	844	28.12	NA	NO	NA	NO
TCGA-BR-8592-01Z-00-DX1.5656d484-7850-467a-9d51-b6005a992225	TCGA-BR-8592	other	NA	train	0.0280064916119327	NA	NO	YES	YES	63	FEMALE	NOT HISPANIC OR LATINO	WHITE	NO	NA	NO	NA	NA	NA	NA	NA	NA	2012	Fundus/Body	GS	NA	NA	0	NA	NA	G3	Diffuse	NA	C16.1	8145/3	3	1	R0	III	M0	N1	T4b	188	6	NA	NA	NO	NA	NO
TCGA-BR-8676-01Z-00-DX1.297da9bc-fbfd-4277-84e1-297f177211db	TCGA-BR-8676	other	NA	train	0.0291182230906513	NA	NO	YES	YES	59	MALE	NOT HISPANIC OR LATINO	WHITE	NO	NA	NO	No	NO	NA	NA	NA	NA	2012	Antrum/Distal	NA	NA	NA	4	NA	NA	G3	Intestinal	NA	C16.3	8144/3	10	10	R0	III	M0	N3a	T3	NA	226	7.52	NA	NO	NA	NO
TCGA-BR-8677-01Z-00-DX1.7b2468f0-636f-4447-ae26-05cacf24e9c4	TCGA-BR-8677	other	NA	train	0.0274410618606396	NA	NO	YES	YES	74	FEMALE	NOT HISPANIC OR LATINO	WHITE	NO	NA	NO	No	NO	NA	NA	NA	NA	2012	Antrum/Distal	CIN	NA	NA	3	NA	NA	G3	NA	NA	C16.3	8140/3	15	8	R0	III	M0	N3a	T3	NA	801	26.71	NA	NO	NA	NO
TCGA-BR-8678-01Z-00-DX1.b6b8888f-c3e6-4466-a13b-8434ff5b3a30	TCGA-BR-8678	other	NA	train	0.0280913361336695	NA	NO	YES	YES	76	MALE	NOT HISPANIC OR LATINO	WHITE	NO	NA	NO	NA	NO	NA	NA	NA	NA	2012	Fundus/Body	CIN	NA	NA	20	NA	NA	G2	NA	NA	C16.1	8140/3	12	0	R0	I	M0	N0	T2	NA	743	24.77	NA	NO	NA	NO
TCGA-BR-8679-01Z-00-DX1.2aa8a10d-4b62-479b-bea8-6c48428a888a	TCGA-BR-8679	other	NA	train	0.0291222571708073	NA	NO	YES	YES	63	FEMALE	NOT HISPANIC OR LATINO	WHITE	NO	NA	NO	NA	NO	NA	NA	NA	NA	2012	Fundus/Body	CIN	NA	NA	31	NA	NA	G2	NA	NA	C16.1	8140/3	11	0	R0	I	M0	N0	T2	NA	0	0	NA	NO	NA	NO
TCGA-BR-8680-01Z-00-DX1.a314ef6e-f3f9-4148-934e-dc432e3f39e8	TCGA-BR-8680	top	NA	train	0.0796633262479539	NA	NO	YES	YES	45	MALE	NOT HISPANIC OR LATINO	ASIAN	NO	NA	NO	No	NO	NA	NA	NA	NA	2012	Antrum/Distal	POLE	NA	NA	2	NA	NA	G2	Intestinal	NA	C16.3	8211/3	10	3	R0	IV	M1	N2	T4b	NA	958	31.93	NA	NO	NA	NO
TCGA-BR-8682-01Z-00-DX1.269b5b35-7ccb-4343-b2a4-2add6fa129a5	TCGA-BR-8682	other	NA	train	0.0271428018007794	NA	NO	YES	YES	52	MALE	NOT HISPANIC OR LATINO	ASIAN	NO	NA	NO	No	NO	negative	NA	NA	NA	2012	Antrum/Distal	CIN	NA	NA	10	NA	NA	G3	Intestinal	NA	C16.3	8480/3	5	0	R0	II	M0	N0	T4a	NA	977	32.56	NA	NO	NA	NO
TCGA-BR-8683-01Z-00-DX1.586c64f3-3f10-4729-99e2-38c6bd32e50d	TCGA-BR-8683	other	NA	train	0.0313261764267469	NA	NO	YES	YES	75	MALE	NOT HISPANIC OR LATINO	ASIAN	NO	NA	NO	No	NO	NA	NA	NA	NA	2012	Antrum/Distal	CIN	NA	NA	14	NA	NA	G3	Intestinal	NA	C16.3	8211/3	5	3	R0	III	M0	N2	T4a	296	18	NA	NA	NO	NA	NO
TCGA-BR-8686-01Z-00-DX1.8f559dd9-228e-4ed2-a7e4-16e04b80f05c	TCGA-BR-8686	other	NA	train	0.0262667377953679	NA	NO	YES	YES	69	MALE	NOT HISPANIC OR LATINO	ASIAN	NO	NA	NO	No	NA	NA	NA	NA	NA	2012	Antrum/Distal	EBV	NA	positive	13	NA	NA	G3	Intestinal	NA	C16.3	8211/3	2	2	R0	III	M0	N1	T4b	626	17	NA	NA	NO	NA	NO
TCGA-BR-8687-01Z-00-DX1.95a2ccce-d477-42ca-9be1-eec03bc9f117	TCGA-BR-8687	other	NA	train	0.0262557452992934	NA	NO	YES	YES	67	FEMALE	NOT HISPANIC OR LATINO	WHITE	NO	NA	NO	NA	NA	NA	NA	NA	NA	2012	Cardia/Proximal	CIN	NA	NA	15	NA	NA	G3	NA	NA	C16.0	8140/3	9	5	R1	III	M0	N2	T4b	246	19	NA	NA	NO	NA	NO
TCGA-BR-8690-01Z-00-DX1.e94544ed-62a3-41f3-95d5-f0ba9dfaa77f	TCGA-BR-8690	other	NA	train	0.0289438302962996	NA	NO	YES	YES	54	FEMALE	NOT HISPANIC OR LATINO	WHITE	NO	NA	NO	No	NO	NA	NA	NA	NA	2012	Cardia/Proximal	NA	NA	NA	22	NA	NA	G2	NA	NA	C16.0	8140/3	10	10	R0	III	M0	N3a	T3	NA	320	10.68	NA	NO	NA	NO
TCGA-BR-A44T-01Z-00-DX1.46AA24E7-F2C9-418B-90AA-D6DA2896F5DE	TCGA-BR-A44T	other	NA	train	0.0253941686366122	NA	NO	YES	YES	53	FEMALE	NOT HISPANIC OR LATINO	WHITE	NO	NA	NO	No	NO	NA	NA	NA	1140	2012	Cardia/Proximal	GS	NA	NA	0	NA	NA	G3	Diffuse	NA	C16.0	8145/3	10	0	R0	II	M0	N0	T3	NA	1023	22.4	NA	NO	NA	NO
TCGA-BR-A44U-01Z-00-DX1.8C665560-8CAC-4ABF-B2B2-17A76B3A9F14	TCGA-BR-A44U	other	NA	train	0.0290938955218758	NA	NO	YES	YES	70	MALE	NOT HISPANIC OR LATINO	WHITE	NO	NA	NO	No	NO	NA	NO	NA	640	2012	Antrum/Distal	CIN	NA	NA	11	NA	NA	G3	NA	NA	C16.3	8140/3	15	10	R0	III	M0	N3a	T3	416	35	NA	NA	NO	NA	NO
TCGA-BR-A452-01Z-00-DX1.049385EF-FF29-4124-800D-A3FF525A85A0	TCGA-BR-A452	other	NA	train	0.0218641856034678	NA	NO	YES	NO	57	MALE	NOT HISPANIC OR LATINO	ASIAN	NO	NA	NO	No	NO	NA	NA	NA	2420	2012	Antrum/Distal	CIN	NA	NA	10	NA	NA	G3	Intestinal	NA	C16.3	8211/3	4	2	R0	III	M0	N1	T4a	226	20	NA	NA	NO	NA	NO
TCGA-BR-A453-01Z-00-DX1.23506C02-B7C6-426B-999F-6D9A75942281	TCGA-BR-A453	top	NA	train	0.193815973031431	NA	NO	YES	NO	51	MALE	NOT HISPANIC OR LATINO	ASIAN	NO	NA	NO	No	NO	NA	NO	NA	1180	2012	Antrum/Distal	GS	NA	NA	0	NA	NA	G3	NA	Signet Ring	C16.3	8490/3	11	11	R0	IV	M1	N3a	T4a	182	92	NA	NA	NO	NA	NO
TCGA-BR-A4CQ-01Z-00-DX1.B63282A5-154D-441B-BF96-5BB26CB6D95E	TCGA-BR-A4CQ	other	NA	train	0.0404155286589425	NA	NO	YES	NO	58	MALE	NOT HISPANIC OR LATINO	WHITE	NO	NA	NO	No	NO	NA	NA	NA	630	2012	Cardia/Proximal	NA	NA	NA	16	NA	NA	G3	NA	NA	C16.0	8140/3	3	2	R0	III	M0	N1	T4a	NA	1049	31.6	NA	NO	NA	NO
TCGA-BR-A4CR-01Z-00-DX1.9DC43CFC-D1DC-4851-A1C1-CE8E3A24B8A4	TCGA-BR-A4CR	other	NA	train	0.0281868061358731	NA	NO	YES	YES	70	FEMALE	NOT HISPANIC OR LATINO	WHITE	NO	NA	NO	NA	NA	NA	NA	NA	990	2012	Fundus/Body	CIN	NA	NA	20	NA	NA	G3	NA	NA	C16.1	8140/3	8	8	R0	III	M0	N3a	T4b	NA	0	0	NA	NO	NA	NO
TCGA-BR-A4CS-01Z-00-DX1.84B5892C-6C7F-474D-BA09-04E870A47764	TCGA-BR-A4CS	other	NA	train	0.0270952600221355	NA	NO	YES	YES	77	MALE	NOT HISPANIC OR LATINO	WHITE	NO	NA	NO	NA	NA	NA	NA	NA	920	2012	Fundus/Body	CIN	NA	NA	23	NA	NA	G3	NA	NA	C16.1	8140/3	15	7	R0	III	M0	N3a	T4b	44	28	NA	NA	NO	NA	NO
TCGA-BR-A4IU-01Z-00-DX1.4F3CD2B4-A19E-42C5-9ABD-850D80D47E4C	TCGA-BR-A4IU	other	NA	train	0.0307540376874705	NA	NO	YES	NO	34	FEMALE	NOT HISPANIC OR LATINO	ASIAN	NO	0	NO	No	NO	NA	NO	NA	1610	2012	Antrum/Distal	GS	NA	NA	3	NA	NA	G3	Diffuse	NA	C16.3	8140/3	6	1	R0	III	M0	N1	T4a	NA	826	27.53	NA	NO	NA	NO
TCGA-BR-A4IV-01Z-00-DX1.53BA2682-9B7A-4035-B811-4A3504158298	TCGA-BR-A4IV	other	NA	train	0.0308789997989398	NA	NO	YES	YES	47	MALE	NOT HISPANIC OR LATINO	ASIAN	NO	0	NO	No	NO	NA	NO	NA	1400	2012	Antrum/Distal	GS	NA	NA	0	NA	NA	G3	Diffuse	NA	C16.3	8145/3	9	3	R0	III	M0	N2	T4a	857	28	24.21	NA	NO	NA	NO
TCGA-BR-A4IY-01Z-00-DX1.84134CDC-D21F-43AD-82E3-1074487457F6	TCGA-BR-A4IY	other	NA	train	0.0245622351079873	NA	NO	YES	NO	58	MALE	NOT HISPANIC OR LATINO	ASIAN	NO	0	NO	No	NO	NA	NO	NA	730	2012	Antrum/Distal	CIN	NA	NA	7	NA	NA	G3	NA	NA	C16.3	8140/3	8	0	R0	II	M0	N0	T4a	NA	386	12.88	NA	NO	NA	NO
TCGA-BR-A4IZ-01Z-00-DX1.8D8B49FE-E60E-4DED-AC30-FD32605E7EAF	TCGA-BR-A4IZ	other	NA	train	0.0213893361975465	NA	NO	YES	NO	45	FEMALE	NOT HISPANIC OR LATINO	ASIAN	NO	0	NO	No	NO	NA	NO	NA	1040	2012	Antrum/Distal	GS	NA	NA	0	NA	NA	G3	Diffuse	NA	C16.3	8145/3	5	3	R0	III	M0	N2	T4a	269	24	NA	NA	NO	NA	NO
TCGA-BR-A4J1-01Z-00-DX1.B4F9F7D6-174B-42C9-AFFF-A088398F18EA	TCGA-BR-A4J1	other	NA	train	0.0265367951463272	NA	NO	YES	NO	63	MALE	NOT HISPANIC OR LATINO	ASIAN	NO	0	NO	No	NO	NA	NO	NA	1900	2012	Antrum/Distal	CIN	NA	NA	26	NA	NA	G3	NA	NA	C16.3	8140/3	5	1	R0	III	M0	N1	T4a	22	NA	NA	NA	NO	NA	NA
TCGA-BR-A4J4-01Z-00-DX1.06376906-1008-433B-BD90-B5697B0BBEE3	TCGA-BR-A4J4	other	NA	train	0.0234596256440188	NA	NO	YES	YES	39	MALE	NOT HISPANIC OR LATINO	ASIAN	NO	0	NO	No	NO	NA	NA	NA	1210	2012	Antrum/Distal	EBV	NA	positive	9	NA	NA	G3	Diffuse	NA	C16.3	8140/3	3	3	R0	III	M0	N2	T4a	NA	16	0.53	NA	NO	NA	NA
TCGA-BR-A4J5-01Z-00-DX1.C7D0D294-0280-415A-A8BB-ACB3177E5A0D	TCGA-BR-A4J5	other	NA	train	0.0222977471019418	NA	NO	YES	YES	56	MALE	NOT HISPANIC OR LATINO	ASIAN	NO	0	NO	No	NO	NA	NO	NA	1580	2012	Antrum/Distal	GS	NA	NA	2	NA	NA	G3	Intestinal	NA	C16.3	8480/3	5	1	R0	III	M0	N1	T4a	NA	850	28.32	NA	NO	NA	NO
TCGA-BR-A4J6-01Z-00-DX1.59317146-9CAF-4F48-B9F6-D026B3603652	TCGA-BR-A4J6	other	NA	train	0.0230097012893195	NA	NO	YES	YES	69	FEMALE	NOT HISPANIC OR LATINO	WHITE	NO	0	NO	No	NO	NA	NO	NA	1240	2012	Cardia/Proximal	CIN	NA	NA	4	NA	NA	G2	NA	NA	C16.0	8140/3	10	0	R0	II	M0	N0	T3	NA	20	0.66	NA	NO	NA	NO
TCGA-BR-A4J7-01Z-00-DX1.95C74F68-FA18-446D-934D-296D9215D500	TCGA-BR-A4J7	other	NA	train	0.0280496009109339	NA	NO	YES	YES	49	MALE	NOT HISPANIC OR LATINO	ASIAN	NO	0	NO	No	NO	NA	NO	NA	1800	2012	Antrum/Distal	CIN	NA	NA	14	NA	NA	G3	Intestinal	NA	C16.3	8480/3	NA	NA	R0	NA	M0	NX	T4a	NA	975	32.49	NA	NO	NA	NO
TCGA-BR-A4J8-01Z-00-DX1.40FF4C05-E9BF-412B-93D7-5E0CDCDAC4B1	TCGA-BR-A4J8	other	NA	train	0.0290769565101889	NA	NO	YES	YES	71	FEMALE	NOT HISPANIC OR LATINO	WHITE	NO	0	NO	No	NO	NA	NO	NA	730	2012	Cardia/Proximal	CIN	NA	NA	27	NA	NA	G3	NA	NA	C16.0	8140/3	12	12	R0	III	M0	N3a	T3	NA	405	13.5	NA	NO	NA	NO
TCGA-BR-A4J9-01Z-00-DX1.BF65A4F7-AB59-4488-A7C1-152C89BEA917	TCGA-BR-A4J9	other	NA	train	0.021533501657569	NA	NO	YES	YES	55	MALE	NOT HISPANIC OR LATINO	WHITE	NO	0	NO	No	NO	NA	NO	NA	700	2012	Antrum/Distal	GS	NA	NA	0	NA	NA	G3	NA	NA	C16.3	8140/3	10	0	R0	II	M0	N0	T3	NA	14	0.46	NA	NO	NA	NO
TCGA-BR-A4PE-01Z-00-DX1.9C427636-8A7E-4D4E-9773-5C5D9D0C617C	TCGA-BR-A4PE	other	NA	train	0.0764812548018908	NA	NO	YES	NO	68	FEMALE	NOT HISPANIC OR LATINO	WHITE	NO	NA	NO	No	NO	NA	NO	NA	1090	2012	Cardia/Proximal	CIN	NA	NA	19	NA	NA	G2	NA	NA	C16.0	8140/3	14	0	R0	I	M0	N0	T2	NA	612	20.4	NA	NO	NA	NO
TCGA-BR-A4PF-01Z-00-DX1.43DBDE88-34C4-494B-9B47-473ED525149F	TCGA-BR-A4PF	other	NA	train	0.0277579717805106	NA	NO	YES	YES	72	MALE	NOT HISPANIC OR LATINO	WHITE	NO	NA	NO	NA	NA	NA	NA	NA	1100	2012	Antrum/Distal	CIN	NA	NA	23	NA	NA	G3	NA	NA	C16.3	8140/3	8	3	R0	III	M0	N2	T4a	NA	35	1.15	NA	NO	NA	NO
TCGA-BR-A4QM-01Z-00-DX1.B6333EBE-31EF-4673-AB51-63439E631B8B	TCGA-BR-A4QM	other	NA	train	0.0222350871227476	NA	NO	YES	NO	65	MALE	NOT HISPANIC OR LATINO	WHITE	NO	NA	NO	No	NO	negative	NO	NA	950	2012	Cardia/Proximal	NA	NA	NA	1	NA	NA	G3	NA	NA	C16.0	8140/3	6	6	R0	III	M0	N2	T3	NA	154	4.17	YES	NO	NA	NO
TCGA-CD-5798-01Z-00-DX1.e90ed362-86fc-4938-ac48-e98eef081342	TCGA-CD-5798	other	NA	train	0.0337202107499778	NA	NO	YES	YES	82	MALE	NOT HISPANIC OR LATINO	ASIAN	NA	NA	NO	NA	NA	NA	NA	NA	NA	2010	Antrum/Distal	GS	NA	NA	1	NA	NA	G2	Intestinal	Mucinous	C16.3	8480/3	NA	NA	NA	II	M0	N0	T3	NA	402	13.4	NA	NO	NA	NO
TCGA-CD-5799-01Z-00-DX1.ce4c1cea-febc-4274-af53-e7853dcf8864	TCGA-CD-5799	other	NA	train	0.0357785898171622	NA	NO	YES	YES	45	MALE	NOT HISPANIC OR LATINO	ASIAN	NA	NA	NO	NA	NA	NA	NA	NA	NA	2010	Antrum/Distal	CIN	NA	NA	23	NA	NA	G3	Intestinal	NA	C16.3	8144/3	NA	NA	NA	II	M0	N1	T2	NA	390	13.01	NA	NO	NA	NO
TCGA-CD-5802-01Z-00-DX1.d188b861-af3f-4493-9f12-d3712055644b	TCGA-CD-5802	other	NA	train	0.0421059609890045	NA	NO	YES	NO	58	MALE	NOT HISPANIC OR LATINO	ASIAN	NA	NA	NO	NA	NA	NA	NA	NA	NA	2010	Cardia/Proximal	NA	NA	NA	8	NA	NA	G2	NA	NA	C16.0	8140/3	NA	NA	NA	II	M0	N0	T3	NA	400	13.34	NA	NO	NA	YES
TCGA-CD-5803-01Z-00-DX1.8d786276-18f5-4017-ba30-79e46b2da513	TCGA-CD-5803	other	NA	train	0.0398471010348443	NA	NO	YES	YES	78	FEMALE	NOT HISPANIC OR LATINO	ASIAN	NA	NA	NO	NA	NA	NA	NA	NA	NA	2010	Antrum/Distal	CIN	NA	NA	11	NA	NA	G3	NA	NA	C16.3	8140/3	NA	NA	NA	II	M0	N0	T3	336	2	9.86	NA	NO	NA	NO
TCGA-CD-5804-01Z-00-DX1.c5c22749-71dc-4812-84ba-2ef6f5a1463d	TCGA-CD-5804	other	NA	train	0.0265441094565661	NA	NO	YES	YES	90	MALE	NOT HISPANIC OR LATINO	ASIAN	NO	NA	NO	No	NA	negative	NO	NA	NA	2010	Antrum/Distal	CIN	NA	NA	11	NA	NA	G2	NA	NA	C16.0	8140/3	NA	1	R0	II	M0	N1	T3	NA	362	12.09	NA	NO	NA	NO
TCGA-CD-5813-01Z-00-DX1.a9b5e164-af59-4834-99d2-a3fb0d430def	TCGA-CD-5813	other	NA	train	0.0344840455024889	NA	NO	YES	YES	60	MALE	NOT HISPANIC OR LATINO	ASIAN	NA	NA	NO	NA	NA	NA	NA	NA	NA	2010	Fundus/Body	NA	NA	NA	NA	NA	NA	G3	Intestinal	Mucinous	C16.2	8480/3	NA	NA	NA	II	M0	N0	T3	372	12	10.35	NA	NO	NA	NO
TCGA-CD-8524-01Z-00-DX1.DECAC3E1-31F4-4D7E-9ABD-8E0CF27DB4B9	TCGA-CD-8524	other	NA	train	0.0248222863451489	NA	NO	YES	YES	61	FEMALE	NOT HISPANIC OR LATINO	ASIAN	NO	NA	NO	NA	NO	NA	NA	NA	NA	2010	Antrum/Distal	CIN	NA	NA	15	NA	NA	G3	Intestinal	NA	C16.3	8144/3	NA	NA	R0	II	M0	N0	T3	NA	383	2.27	NO	NO	NA	NO
TCGA-CD-8525-01Z-00-DX1.37FFDBE4-8C18-4645-BFA3-139766A09601	TCGA-CD-8525	other	NA	train	0.0241001840392991	NA	NO	YES	YES	82	FEMALE	NOT HISPANIC OR LATINO	ASIAN	NA	NA	NO	NA	NO	NA	NA	NA	NA	2010	Antrum/Distal	NA	NA	NA	17	NA	NA	G3	Intestinal	NA	C16.3	8480/3	2	2	R0	II	M0	N1	T3	NA	377	12.58	NO	NO	NA	YES
TCGA-CD-8526-01Z-00-DX1.499C498B-2D4E-4285-AD07-162788E87579	TCGA-CD-8526	other	NA	train	0.0235573535123511	NA	NO	YES	YES	73	FEMALE	NOT HISPANIC OR LATINO	ASIAN	NA	NA	NO	NA	NO	NA	NA	NA	NA	2010	Fundus/Body	CIN	NA	NA	21	NA	NA	G3	Intestinal	NA	C16.1	8144/3	2	2	R0	II	M0	N1	T3	NA	376	12.52	NO	NO	NA	NO
TCGA-CD-8527-01Z-00-DX1.B03F39C4-F5F3-419A-BC2C-437EC56EFEC2	TCGA-CD-8527	top	NA	train	0.267947594666864	NA	NO	YES	YES	72	FEMALE	NOT HISPANIC OR LATINO	ASIAN	NO	NA	NO	NA	NO	NA	NA	NA	NA	2010	Antrum/Distal	NA	NA	NA	16	NA	NA	G2	Intestinal	NA	C16.3	8144/3	2	NA	R0	II	M0	N1	T2	215	2	5.22	NO	NO	NA	NO
TCGA-CD-8528-01Z-00-DX1.DE29BA05-ABCB-44B4-8CD9-D10EB3D71FBB	TCGA-CD-8528	other	NA	train	0.44200103320346	NA	NO	YES	YES	43	FEMALE	NOT HISPANIC OR LATINO	ASIAN	NA	NA	NO	NA	NO	NA	NA	NA	NA	2010	Antrum/Distal	CIN	NA	NA	21	NA	NA	G3	NA	NA	C16.3	8140/3	NA	NA	R0	NA	M0	N0	T4	NA	370	12.32	NO	NO	NA	YES
TCGA-CD-8529-01Z-00-DX1.C3BA5482-04EB-4E1A-BFFA-5461489B5792	TCGA-CD-8529	top	NA	train	0.0225554600828662	NA	NO	YES	YES	65	MALE	NOT HISPANIC OR LATINO	ASIAN	NO	NA	NO	NA	NO	NA	NA	NA	NA	2011	Antrum/Distal	POLE	NA	NA	0	NA	NA	G2	Intestinal	NA	C16.3	8480/3	NA	NA	R0	IV	M1	N0	T4	NA	369	12.29	NO	NO	NA	YES
TCGA-CD-8530-01Z-00-DX1.87CBC202-AE6C-408D-A428-DA9023670C36	TCGA-CD-8530	other	NA	train	0.0602672774592683	NA	NO	YES	YES	51	MALE	NOT HISPANIC OR LATINO	ASIAN	NA	NA	NO	NA	NO	NA	NA	NA	NA	2011	Fundus/Body	CIN	NA	NA	24	NA	NA	G3	Diffuse	NA	C16.1	8145/3	NA	NA	R0	II	M0	N0	T3	NA	372	12.39	NO	NO	NA	YES
TCGA-CD-8531-01Z-00-DX1.9F247853-F16C-4B5A-AB37-E781331EAB1B	TCGA-CD-8531	top	NA	train	0.0239544808041877	NA	NO	YES	YES	66	FEMALE	NOT HISPANIC OR LATINO	ASIAN	NA	NA	NO	NA	NO	NA	NA	NA	NA	2011	Fundus/Body	GS	NA	NA	1	NA	NA	G3	Diffuse	NA	C16.1	8145/3	7	2	R0	II	M0	N1	T3	NA	377	12.58	NO	NO	NA	YES
TCGA-CD-8532-01Z-00-DX1.13868263-2259-4D74-8263-A79338BDE5A7	TCGA-CD-8532	other	NA	train	0.0242731519343291	NA	NO	YES	YES	52	MALE	NOT HISPANIC OR LATINO	ASIAN	NO	NA	NO	NA	NO	NA	NA	NA	NA	2011	Cardia/Proximal	CIN	NA	NA	10	NA	NA	G2	NA	NA	C16.0	8140/3	NA	NA	R0	II	M0	N0	T3	349	3	9.26	NO	NO	NA	NO
TCGA-CD-8534-01Z-00-DX1.54F0CB0F-5A93-4382-A507-2DEFDBBE05F5	TCGA-CD-8534	other	NA	train	0.0245648484827093	NA	NO	YES	YES	41	MALE	NOT HISPANIC OR LATINO	ASIAN	NO	NA	NO	NA	NO	NA	NA	NA	NA	2011	Antrum/Distal	GS	NA	NA	10	NA	NA	G3	Diffuse	NA	C16.3	8145/3	NA	NA	R0	II	M0	N0	T3	NA	362	6.6	NO	NO	NA	NO
TCGA-CD-8535-01Z-00-DX1.ADD3D8B1-FECB-46C1-940B-7D261723D850	TCGA-CD-8535	other	NA	train	0.0239519695407989	NA	NO	YES	YES	59	MALE	NOT HISPANIC OR LATINO	ASIAN	NO	NA	NO	NA	NO	NA	NA	NA	NA	2011	Fundus/Body	CIN	NA	NA	21	NA	NA	G3	NA	NA	C16.1	8140/3	5	5	R0	II	M0	N1	T3	NA	384	12.81	NO	NO	NA	NO
TCGA-CD-8536-01Z-00-DX1.365BF36B-69D3-491A-8126-D08060950CF2	TCGA-CD-8536	top	NA	train	0.431895733129585	NA	NO	YES	NO	74	MALE	NOT HISPANIC OR LATINO	ASIAN	NO	NA	NO	NA	NO	NA	NA	NA	NA	2011	Fundus/Body	MSI	MSI	NA	4	NA	NA	G3	NA	NA	C16.1	8140/3	NA	NA	R0	II	M0	N0	T3	NA	373	12.42	NO	NO	NA	NO
TCGA-CD-A486-01Z-00-DX1.6FFE81CA-9074-44BC-B619-85A73BA61A2D	TCGA-CD-A486	other	NA	train	0.029750937130125	NA	NO	YES	YES	68	MALE	NOT HISPANIC OR LATINO	ASIAN	NO	0	NO	NA	NO	NA	NO	NA	490	2011	Cardia/Proximal	CIN	NA	NA	21	NA	NA	G2	NA	NA	C16.0	8140/3	NA	NA	NA	II	M0	N0	T3	189	2	2.6	NO	NO	NA	NO
TCGA-CD-A489-01Z-00-DX1.AB03DA27-6A86-41C7-9305-E5400E6C47AC	TCGA-CD-A489	other	NA	train	0.0260905377145965	NA	NO	YES	YES	58	MALE	NOT HISPANIC OR LATINO	ASIAN	NO	NA	NO	NA	NO	NA	NA	NA	350	2011	Antrum/Distal	CIN	NA	NA	13	NA	NA	G3	Diffuse	NA	C16.3	8145/3	NA	NA	NA	II	M0	N0	T3	339	4	9.1	NO	NO	NA	NO
TCGA-CD-A48A-01Z-00-DX1.C4416A6F-38A6-4743-990A-CE27923A2067	TCGA-CD-A48A	other	NA	train	0.0298209317465235	NA	NO	YES	YES	57	MALE	NOT HISPANIC OR LATINO	ASIAN	NO	NA	NO	NA	NO	NA	NA	NA	460	2011	Cardia/Proximal	CIN	NA	NA	17	NA	NA	G2	NA	NA	C16.0	8140/3	NA	NA	NA	II	M0	N0	T3	NA	373	12.42	NO	NO	NA	YES
TCGA-CD-A48C-01Z-00-DX1.2AF2A65B-6F81-43F5-AC0F-06EAE3C567F3	TCGA-CD-A48C	other	NA	train	0.0263787138973384	NA	NO	YES	YES	79	FEMALE	NOT HISPANIC OR LATINO	ASIAN	NO	NA	NO	NA	NO	NA	NA	NA	490	2011	Antrum/Distal	CIN	NA	NA	23	NA	NA	G3	NA	NA	C16.3	8140/3	NA	NA	NA	II	M0	N1	T3	348	4	7.56	NO	NO	NA	NO
TCGA-CD-A4MI-01Z-00-DX1.67267177-498C-4835-A95A-FF8C2A9DDB97	TCGA-CD-A4MI	top	NA	train	0.439731504904627	NA	NO	YES	NO	62	MALE	NOT HISPANIC OR LATINO	ASIAN	NO	NA	NO	NA	NA	NA	NA	NA	260	2011	Antrum/Distal	MSI	MSI	NA	2	NA	NA	G1	NA	NA	C16.3	8140/3	NA	NA	NA	II	M0	N1	T3	353	3	8.9	NO	NO	NA	NO
TCGA-CD-A4MJ-01Z-00-DX1.0F0094F7-0D4D-484E-B31D-FDCDE8BC1440	TCGA-CD-A4MJ	top	NA	train	0.612970671718993	NA	NO	YES	NO	60	MALE	NOT HISPANIC OR LATINO	ASIAN	NO	NA	NO	NA	NA	NA	NA	NA	360	2011	Fundus/Body	MSI	MSI	NA	2	NA	NA	G2	NA	NA	C16.1	8140/3	NA	NA	NA	I	M0	N0	T2	NA	378	2.27	NO	NO	NA	NO
TCGA-CG-4300-01Z-00-DX1.3ad2eb8f-a266-441f-93d4-c45ec9c553d9	TCGA-CG-4300	other	NA	train	0.0223647142297459	NA	NO	YES	NO	79	MALE	NA	NA	NA	NA	NO	NA	NA	NA	NA	NA	NA	2006	Antrum/Distal	NA	NA	NA	NA	NA	NA	G2	NA	NA	C16.3	8140/3	NA	NA	R0	III	M0	N2	T3	609	NA	NA	NA	NO	NA	NA
TCGA-CG-4301-01Z-00-DX1.d3a38b46-9f9c-4ed4-a1c7-fc1e48263a53	TCGA-CG-4301	other	NA	train	0.0171987071154017	NA	NO	YES	YES	75	FEMALE	NA	NA	NA	NA	NO	NA	NA	NA	NA	NA	NA	2006	Cardia/Proximal	CIN	NA	NA	7	NA	NA	G3	NA	NA	C16.0	8140/3	18	6	R2	IV	M1	N1	T4	NA	92	3.02	NA	NO	NA	NA
TCGA-CG-4304-01Z-00-DX1.65e18165-6009-4820-bed2-23c43baa2495	TCGA-CG-4304	other	NA	train	0.0203570404455137	NA	NO	YES	YES	84	MALE	NA	NA	NA	NA	NO	NA	NA	NA	NA	NA	NA	2008	Cardia/Proximal	CIN	NA	NA	5	NA	NA	G2	NA	NA	C16.0	8140/3	18	0	R0	I	M0	N0	T2a	NA	NA	NA	NA	NO	NA	NA
TCGA-CG-4305-01Z-00-DX1.65167641-c270-4763-8bb8-cadedb17279d	TCGA-CG-4305	top	NA	train	0.384473897480145	NA	NO	YES	YES	69	MALE	NA	NA	NA	NA	NO	NA	NA	NA	NA	NA	NA	2008	Antrum/Distal	MSI	MSI	NA	8	NA	NA	G3	NA	NA	C16.3	8140/3	41	2	R0	I	M0	N1	T2a	NA	485	15.01	NA	NO	NA	NO
TCGA-CG-4306-01Z-00-DX1.d4b89854-8529-4fb5-847a-ddb59b163727	TCGA-CG-4306	top	NA	train	0.459609482303336	NA	NO	YES	YES	90	MALE	NA	NA	NA	NA	NO	NA	NA	NA	NA	NA	NA	2006	Antrum/Distal	MSI	MSI	NA	0	NA	NA	G3	NA	NA	C16.3	8140/3	NA	NA	R2	IV	M1	N2	T3	31	NA	NA	NA	NO	NA	NA
TCGA-CG-4436-01Z-00-DX1.55b155a9-066b-42cc-b834-b11c68256852	TCGA-CG-4436	other	NA	train	0.0191803376700492	NA	NO	YES	YES	57	MALE	NA	NA	NA	NA	NO	NA	NA	NA	NA	NA	NA	2005	NA	CIN	NA	NA	15	NA	NA	G2	Intestinal	NA	C16.9	8144/3	58	0	R0	I	M0	N0	T2	NA	243	7.98	NA	NO	NA	NO
TCGA-CG-4438-01Z-00-DX1.3691c587-cadf-4523-a332-5a18f52c94b0	TCGA-CG-4438	other	NA	train	0.0199790817439442	NA	NO	YES	YES	56	MALE	NA	NA	NA	NA	NO	NA	NA	NA	NA	NA	NA	2006	Antrum/Distal	CIN	NA	NA	20	NA	NA	G3	Intestinal	NA	C16.3	8144/3	35	14	R0	III	M0	N2	T4	NA	1645	54.04	NA	NO	NA	NA
TCGA-CG-4441-01Z-00-DX1.0e2867aa-9b2d-4539-b218-a1a318361dfc	TCGA-CG-4441	other	NA	train	0.0404885246319327	NA	NO	YES	YES	83	MALE	NA	NA	NA	NA	NO	NA	NA	NA	NA	NA	NA	2006	Fundus/Body	GS	NA	NA	4	NA	NA	G2	Intestinal	NA	C16.2	8144/3	16	14	R0	II	M0	N2	T2	426	NA	NA	NA	NO	NA	NA
TCGA-CG-4442-01Z-00-DX1.3273280a-8780-4e91-bb5e-97d174989183	TCGA-CG-4442	top	NA	train	0.624721446545189	NA	NO	YES	YES	85	MALE	NA	NA	NA	NA	NO	NA	NA	NA	NA	NA	NA	2006	Antrum/Distal	MSI	MSI	NA	2	NA	NA	G3	Intestinal	NA	C16.3	8144/3	27	0	R0	I	M0	N0	T2	0	0	0	NA	NO	NA	NA
TCGA-CG-4444-01Z-00-DX1.2f966933-a92c-4888-853c-2f8ca195120e	TCGA-CG-4444	other	NA	train	0.02433970995531	NA	NO	YES	YES	76	MALE	NA	NA	NA	NA	YES	NA	NA	NA	NA	NA	NA	2006	Fundus/Body	CIN	NA	NA	18	NA	NA	G3	Diffuse	NA	C16.2	8144/3	37	15	R0	II	M0	N2	T2b	NA	1431	47.01	NA	NO	NA	YES
TCGA-CG-4449-01Z-00-DX1.87ab158b-0699-4b22-9d51-58abd1033245	TCGA-CG-4449	other	NA	train	0.0201708111256002	NA	NO	YES	NO	81	MALE	NA	NA	NA	NA	NO	NA	NA	NA	NA	NA	NA	2007	Antrum/Distal	CIN	NA	NA	9	NA	NA	G2	Intestinal	Mucinous	C16.3	8480/3	42	6	R0	II	M0	N1	T2	NA	580	11.04	NA	NO	NA	NO
TCGA-CG-4455-01Z-00-DX1.f695a661-323d-4aeb-a3db-72510719eeed	TCGA-CG-4455	other	NA	train	0.0158717330309708	NA	NO	YES	NO	72	MALE	NA	NA	NA	NA	NO	NA	NA	NA	NA	NA	NA	2008	Cardia/Proximal	NA	NA	NA	21	NA	NA	G3	Intestinal	Mucinous	C16.0	8480/3	17	2	R0	II	M0	N1	T2b	NA	366	12.02	NA	NO	NA	NO
TCGA-CG-4460-01Z-00-DX1.498845d6-e330-45d7-a5ac-153f2cf9b3c7	TCGA-CG-4460	top	NA	train	0.0166476188629206	NA	NO	YES	YES	66	FEMALE	NA	NA	NA	NA	YES	NA	NA	NA	NA	NA	NA	2008	Fundus/Body	NA	NA	NA	NA	NA	NA	G2	Intestinal	NA	C16.2	8144/3	33	2	R2	IV	M1	N1	T4	669	NA	16	NA	NO	NA	NA
TCGA-CG-4462-01Z-00-DX1.b83d328e-f315-493a-b625-1ca3136e5898	TCGA-CG-4462	other	NA	train	0.0168413938770782	NA	NO	YES	YES	72	FEMALE	NA	NA	NA	NA	NO	NA	NA	NA	NA	NA	NA	2008	NA	GS	NA	NA	4	NA	NA	G3	Diffuse	NA	C16.9	8145/3	25	25	R2	IV	M1	N3	T3	0	NA	NA	NA	NO	NA	NA
TCGA-CG-4466-01Z-00-DX1.cddbdb00-0856-471e-82f5-911e0416467e	TCGA-CG-4466	other	NA	train	0.0226201994276766	NA	NO	YES	YES	81	FEMALE	NA	NA	NA	NA	NO	NA	NA	NA	NA	NA	NA	2009	Cardia/Proximal	CIN	NA	NA	16	NA	NA	G2	Intestinal	NA	C16.0	8144/3	13	0	R0	I	M0	N0	T2a	NA	577	18.96	NA	NO	NA	NO
TCGA-CG-4469-01Z-00-DX1.005fafe8-ec9e-4283-95e4-f3cea0ac2365	TCGA-CG-4469	other	NA	train	0.0182835410471904	NA	NO	YES	YES	70	MALE	NA	NA	NA	NA	NO	NA	NA	NA	NA	NA	NA	2009	NA	CIN	NA	NA	11	NA	NA	G3	Intestinal	NA	C16.9	8144/3	40	39	R1	III	M0	N3	T3	215	NA	NA	NA	NO	NA	NA
TCGA-CG-4474-01Z-00-DX1.b98d7365-75b1-4c90-80e0-fab8b354f411	TCGA-CG-4474	other	NA	train	0.351383766117935	NA	NO	YES	NO	67	FEMALE	NA	NA	NA	NA	NO	NA	NA	NA	NA	NA	NA	2010	Antrum/Distal	GS	NA	NA	6	NA	NA	G3	Diffuse	NA	C16.3	8145/3	39	6	R2	IV	M1	N2	T4a	0	0	0	NA	NO	NA	NA
TCGA-CG-4475-01Z-00-DX1.7a6c4b16-baea-4820-b91e-c9b1c2945faf	TCGA-CG-4475	other	NA	train	0.019457235351469	NA	NO	YES	YES	76	MALE	NA	NA	NA	NA	YES	NA	NA	NA	NA	NA	NA	2010	NA	CIN	NA	NA	15	NA	NA	G3	NA	NA	C16.9	8255/3	20	2	R0	II	M0	N1	T3	NA	689	22.96	NA	NO	NA	NO
TCGA-CG-4476-01Z-00-DX1.04f422f3-317a-41a9-af82-3ff43d823b6f	TCGA-CG-4476	other	NA	train	0.01673588975468	NA	NO	YES	YES	69	MALE	NA	NA	NA	NA	YES	NA	NA	NA	NA	NA	NA	2010	Fundus/Body	CIN	NA	NA	18	NA	NA	G3	Diffuse	NA	C16.2	8145/3	33	12	R0	III	M0	N3a	T4b	0	0	0	NA	NO	NA	NA
TCGA-CG-4477-01Z-00-DX1.298d0c11-7e95-4c72-8446-a2cd5a87667f	TCGA-CG-4477	other	NA	train	0.0188271745400128	NA	NO	YES	YES	58	FEMALE	NA	NA	NA	NA	NO	NA	NA	NA	NA	NA	NA	2008	Cardia/Proximal	CIN	NA	NA	7	NA	NA	G3	Intestinal	NA	C16.0	8144/3	17	0	R0	I	M0	N0	T2a	NA	929	11.99	NA	NO	NA	YES
TCGA-D7-5577-01Z-00-DX1.e9ca39a5-7c5c-4e43-ac89-8652f44b08bb	TCGA-D7-5577	other	NA	train	0.0989711856586294	NA	NO	YES	YES	53	FEMALE	NOT HISPANIC OR LATINO	WHITE	NO	0	NO	No	NO	negative	NA	NA	NA	2010	Cardia/Proximal	EBV	NA	positive	4	NA	NA	G2	Intestinal	Tubular	C16.0	8211/3	34	19	R0	III	M0	N3	T2	771	263	12.35	NA	NO	NA	NO
TCGA-D7-5577-01Z-00-DX2.FFE2889A-1E01-4D57-9B81-671465A1FB21	TCGA-D7-5577	other	NA	train	0.0989711856586294	NA	NO	YES	YES	53	FEMALE	NOT HISPANIC OR LATINO	WHITE	NO	0	NO	No	NO	negative	NA	NA	NA	2010	Cardia/Proximal	EBV	NA	positive	4	NA	NA	G2	Intestinal	Tubular	C16.0	8211/3	34	19	R0	III	M0	N3	T2	771	263	12.35	NA	NO	NA	NO
TCGA-D7-5578-01Z-00-DX1.8216cb00-cc28-4872-aef7-3b9c18e16117	TCGA-D7-5578	other	NA	train	0.0327089306313541	NA	NO	YES	YES	80	MALE	NOT HISPANIC OR LATINO	WHITE	NO	0	NO	No	YES	NA	NA	NA	NA	2010	Fundus/Body	CIN	NA	NA	3	NA	NA	G3	Intestinal	Tubular	C16.2	8211/3	19	6	R0	III	M0	N2	T3	NA	380	12.65	NA	NO	NA	NO
TCGA-D7-5578-01Z-00-DX2.715B0263-C855-4C4F-8A53-16B0CA9432C8	TCGA-D7-5578	other	NA	train	0.0327089306313541	NA	NO	YES	YES	80	MALE	NOT HISPANIC OR LATINO	WHITE	NO	0	NO	No	YES	NA	NA	NA	NA	2010	Fundus/Body	CIN	NA	NA	3	NA	NA	G3	Intestinal	Tubular	C16.2	8211/3	19	6	R0	III	M0	N2	T3	NA	380	12.65	NA	NO	NA	NO
TCGA-D7-5579-01Z-00-DX1.6b638a16-4bd1-4624-a57b-4088214e34a9	TCGA-D7-5579	other	NA	train	0.0387361828879041	NA	NO	YES	NO	74	MALE	NOT HISPANIC OR LATINO	WHITE	NO	0	NO	No	NO	NA	YES	NA	NA	2010	Fundus/Body	NA	NA	NA	23	NA	NA	G3	Intestinal	Mucinous	C16.2	8480/3	12	11	R1	III	M0	N2	T3	NA	627	20.89	NA	NO	NA	NO
TCGA-D7-5579-01Z-00-DX2.092BDD5E-3D0B-442C-ADE1-E684BC658D2E	TCGA-D7-5579	other	NA	train	0.0387361828879041	NA	NO	YES	NO	74	MALE	NOT HISPANIC OR LATINO	WHITE	NO	0	NO	No	NO	NA	YES	NA	NA	2010	Fundus/Body	NA	NA	NA	23	NA	NA	G3	Intestinal	Mucinous	C16.2	8480/3	12	11	R1	III	M0	N2	T3	NA	627	20.89	NA	NO	NA	NO
TCGA-D7-6518-01Z-00-DX1.227f4361-7393-4276-801a-a395617a15e4	TCGA-D7-6518	other	NA	train	0.0273687806382261	NA	NO	YES	NO	75	MALE	NOT HISPANIC OR LATINO	WHITE	NO	NA	NO	NA	NO	NA	NO	NA	NA	2010	Cardia/Proximal	CIN	NA	NA	12	NA	NA	G3	Diffuse	NA	C16.0	8145/3	20	17	R1	III	M0	N3	T2	NA	574	19.12	NA	NO	NA	NO
TCGA-D7-6518-01Z-00-DX2.8CA8FC09-10AD-4931-861A-25CBCAE9D488	TCGA-D7-6518	other	NA	train	0.0273687806382261	NA	NO	YES	NO	75	MALE	NOT HISPANIC OR LATINO	WHITE	NO	NA	NO	NA	NO	NA	NO	NA	NA	2010	Cardia/Proximal	CIN	NA	NA	12	NA	NA	G3	Diffuse	NA	C16.0	8145/3	20	17	R1	III	M0	N3	T2	NA	574	19.12	NA	NO	NA	NO
TCGA-D7-6519-01Z-00-DX1.5f7dcb29-030f-4011-affe-47dab4b9da03	TCGA-D7-6519	other	NA	train	0.0281334921202463	NA	NO	YES	YES	64	FEMALE	NOT HISPANIC OR LATINO	WHITE	NO	NA	NO	No	NO	negative	NO	NA	NA	2010	Cardia/Proximal	CIN	NA	NA	27	NA	NA	G3	Diffuse	NA	C16.0	8145/3	16	2	R0	II	M0	N1	T2	NA	616	14.09	NA	NO	NA	YES
TCGA-D7-6519-01Z-00-DX2.D42BA621-1099-4C4F-B691-B124F871A1CB	TCGA-D7-6519	other	NA	train	0.0281334921202463	NA	NO	YES	YES	64	FEMALE	NOT HISPANIC OR LATINO	WHITE	NO	NA	NO	No	NO	negative	NO	NA	NA	2010	Cardia/Proximal	CIN	NA	NA	27	NA	NA	G3	Diffuse	NA	C16.0	8145/3	16	2	R0	II	M0	N1	T2	NA	616	14.09	NA	NO	NA	YES
TCGA-D7-6520-01Z-00-DX1.c65fcb6d-72c1-44dc-a056-f54c9130e0cb	TCGA-D7-6520	other	NA	train	0.0282779378617164	NA	NO	YES	YES	53	MALE	NOT HISPANIC OR LATINO	WHITE	NO	NA	NO	No	NO	NA	NO	NA	NA	2010	Antrum/Distal	CIN	NA	NA	11	NA	NA	G3	Intestinal	Tubular	C16.3	8211/3	24	14	R0	II	M0	N2	T2b	NA	565	1.51	NA	NO	NA	NO
TCGA-D7-6520-01Z-00-DX2.60B9C76F-93F5-461E-84F5-C3A3734E5D3C	TCGA-D7-6520	other	NA	train	0.0282779378617164	NA	NO	YES	YES	53	MALE	NOT HISPANIC OR LATINO	WHITE	NO	NA	NO	No	NO	NA	NO	NA	NA	2010	Antrum/Distal	CIN	NA	NA	11	NA	NA	G3	Intestinal	Tubular	C16.3	8211/3	24	14	R0	II	M0	N2	T2b	NA	565	1.51	NA	NO	NA	NO
TCGA-D7-6521-01Z-00-DX1.928f6bc8-8283-4195-9cd7-6d6eb72bb68b	TCGA-D7-6521	other	NA	train	0.0293213585689708	NA	NO	YES	YES	65	MALE	NOT HISPANIC OR LATINO	WHITE	NO	NA	NO	No	NO	NA	NO	NA	NA	2010	Fundus/Body	CIN	NA	NA	30	NA	NA	G3	Diffuse	NA	C16.2	8145/3	17	15	R0	II	M0	N2	T2b	NA	556	6.31	NA	NO	NA	NO
TCGA-D7-6521-01Z-00-DX2.3742698F-7643-4A73-8524-A46EEFFCD761	TCGA-D7-6521	other	NA	train	0.0293213585689708	NA	NO	YES	YES	65	MALE	NOT HISPANIC OR LATINO	WHITE	NO	NA	NO	No	NO	NA	NO	NA	NA	2010	Fundus/Body	CIN	NA	NA	30	NA	NA	G3	Diffuse	NA	C16.2	8145/3	17	15	R0	II	M0	N2	T2b	NA	556	6.31	NA	NO	NA	NO
TCGA-D7-6522-01Z-00-DX1.037aabb6-3546-44d4-991f-d7c5461b83f6	TCGA-D7-6522	other	NA	train	0.0298974038466964	NA	NO	YES	YES	58	MALE	NOT HISPANIC OR LATINO	WHITE	NO	NA	NO	No	NO	NA	NO	NA	NA	2010	Antrum/Distal	GS	NA	NA	0	NA	NA	G3	Diffuse	NA	C16.3	8145/3	11	0	R0	I	M0	N0	T2	NA	558	18.59	NA	NO	NA	NO
TCGA-D7-6522-01Z-00-DX2.0CEA0837-BBD6-4C5F-87D6-DA93E1DEDDC3	TCGA-D7-6522	other	NA	train	0.0298974038466964	NA	NO	YES	YES	58	MALE	NOT HISPANIC OR LATINO	WHITE	NO	NA	NO	No	NO	NA	NO	NA	NA	2010	Antrum/Distal	GS	NA	NA	0	NA	NA	G3	Diffuse	NA	C16.3	8145/3	11	0	R0	I	M0	N0	T2	NA	558	18.59	NA	NO	NA	NO
TCGA-D7-6525-01Z-00-DX1.4c140df7-e1b6-4e10-bf13-0006484d6a4f	TCGA-D7-6525	other	NA	train	0.027663517386284	NA	NO	YES	YES	58	MALE	NOT HISPANIC OR LATINO	WHITE	NO	NA	NO	No	NO	NA	NO	NA	NA	2010	Cardia/Proximal	CIN	NA	NA	8	NA	NA	G3	Diffuse	NA	C16.0	8145/3	9	6	R0	II	M0	N2	T2	400	181	5.62	NA	NO	NA	NO
TCGA-D7-6525-01Z-00-DX2.1784F199-7F06-45BB-892A-EFB9009275EB	TCGA-D7-6525	other	NA	train	0.027663517386284	NA	NO	YES	YES	58	MALE	NOT HISPANIC OR LATINO	WHITE	NO	NA	NO	No	NO	NA	NO	NA	NA	2010	Cardia/Proximal	CIN	NA	NA	8	NA	NA	G3	Diffuse	NA	C16.0	8145/3	9	6	R0	II	M0	N2	T2	400	181	5.62	NA	NO	NA	NO
TCGA-D7-6526-01Z-00-DX1.d954acfe-8efc-4ab7-965b-edc8c3afdfc6	TCGA-D7-6526	other	NA	train	0.0283158257878421	NA	NO	YES	YES	67	FEMALE	NOT HISPANIC OR LATINO	WHITE	NO	NA	NO	No	NA	NA	NO	NA	NA	2010	Fundus/Body	CIN	NA	NA	20	NA	NA	G2	Intestinal	Tubular	C16.2	8211/3	19	3	R0	III	M0	N2	T3	NA	515	17.18	NA	NO	NA	NO
TCGA-D7-6526-01Z-00-DX2.8846E328-5343-4A95-A77D-3827F443A989	TCGA-D7-6526	other	NA	train	0.0283158257878421	NA	NO	YES	YES	67	FEMALE	NOT HISPANIC OR LATINO	WHITE	NO	NA	NO	No	NA	NA	NO	NA	NA	2010	Fundus/Body	CIN	NA	NA	20	NA	NA	G2	Intestinal	Tubular	C16.2	8211/3	19	3	R0	III	M0	N2	T3	NA	515	17.18	NA	NO	NA	NO
TCGA-D7-6527-01Z-00-DX1.3149a5ed-2ed0-4ce7-912b-e67bb1c33e8f	TCGA-D7-6527	other	NA	train	0.0265761612720834	NA	NO	YES	YES	62	MALE	NOT HISPANIC OR LATINO	WHITE	NO	NA	NO	No	NO	NA	NO	NA	NA	2010	Cardia/Proximal	CIN	NA	NA	25	NA	NA	G2	Intestinal	Papillary	C16.0	8260/3	14	1	R0	II	M0	N1	T2	308	126	2.46	NA	NO	NA	YES
TCGA-D7-6527-01Z-00-DX2.AC6B9D7B-E289-449C-934B-E15BD593CED4	TCGA-D7-6527	other	NA	train	0.0265761612720834	NA	NO	YES	YES	62	MALE	NOT HISPANIC OR LATINO	WHITE	NO	NA	NO	No	NO	NA	NO	NA	NA	2010	Cardia/Proximal	CIN	NA	NA	25	NA	NA	G2	Intestinal	Papillary	C16.0	8260/3	14	1	R0	II	M0	N1	T2	308	126	2.46	NA	NO	NA	YES
TCGA-D7-6528-01Z-00-DX1.3c2ec0f4-9b8f-45c5-920d-5afe55890219	TCGA-D7-6528	other	NA	train	0.0288889487278044	NA	NO	YES	YES	70	FEMALE	NOT HISPANIC OR LATINO	WHITE	NO	NA	NO	No	NO	NA	NO	NA	NA	2010	Fundus/Body	POLE	NA	NA	20	NA	NA	G2	Intestinal	Tubular	C16.2	8211/3	26	0	R0	I	M0	N0	T2	NA	456	15.21	NA	NO	NA	NO
TCGA-D7-6528-01Z-00-DX2.8159A49E-A9A0-4AA8-83AA-96E49D1DB8C4	TCGA-D7-6528	other	NA	train	0.0288889487278044	NA	NO	YES	YES	70	FEMALE	NOT HISPANIC OR LATINO	WHITE	NO	NA	NO	No	NO	NA	NO	NA	NA	2010	Fundus/Body	POLE	NA	NA	20	NA	NA	G2	Intestinal	Tubular	C16.2	8211/3	26	0	R0	I	M0	N0	T2	NA	456	15.21	NA	NO	NA	NO
TCGA-D7-6815-01Z-00-DX1.518E266F-0FF6-4768-85C6-19D77935A537	TCGA-D7-6815	other	NA	train	0.0323600849903936	NA	NO	YES	YES	70	FEMALE	NOT HISPANIC OR LATINO	WHITE	YES	1	NO	No	NO	negative	NO	NA	NA	2010	Fundus/Body	CIN	NA	NA	4	NA	NA	G2	Intestinal	Tubular	C16.2	8211/3	19	5	R0	II	M0	N2	T2	NA	479	15.97	NA	NO	NA	NO
TCGA-D7-6817-01Z-00-DX1.c1c7e7bb-2811-4034-8da8-af527377a711	TCGA-D7-6817	other	NA	train	0.0301115878921309	NA	NO	YES	NO	63	MALE	NOT HISPANIC OR LATINO	WHITE	NO	NA	NO	No	NO	negative	NO	NA	NA	2011	Fundus/Body	CIN	NA	NA	19	NA	NA	G3	Intestinal	Tubular	C16.2	8211/3	31	20	R0	III	M0	N3	T2b	NA	383	12.78	NA	NO	NA	YES
TCGA-D7-6817-01Z-00-DX2.725AB42B-1396-48E6-B37A-62955F72DD0F	TCGA-D7-6817	other	NA	train	0.0301115878921309	NA	NO	YES	NO	63	MALE	NOT HISPANIC OR LATINO	WHITE	NO	NA	NO	No	NO	negative	NO	NA	NA	2011	Fundus/Body	CIN	NA	NA	19	NA	NA	G3	Intestinal	Tubular	C16.2	8211/3	31	20	R0	III	M0	N3	T2b	NA	383	12.78	NA	NO	NA	YES
TCGA-D7-6818-01Z-00-DX1.c0709e0a-3e53-431b-a1e3-259ad84497f6	TCGA-D7-6818	other	NA	train	0.0310027048939284	NA	NO	YES	YES	53	MALE	NOT HISPANIC OR LATINO	WHITE	NO	NA	NO	No	NO	negative	NO	NA	NA	2011	Fundus/Body	CIN	NA	NA	13	NA	NA	G3	Diffuse	NA	C16.2	8145/3	22	11	R0	III	M0	N3	T2	371	124	9.13	NA	NO	NA	YES
TCGA-D7-6818-01Z-00-DX2.3D150EDC-0246-4CEA-8EFF-5811EA8ADA09	TCGA-D7-6818	other	NA	train	0.0310027048939284	NA	NO	YES	YES	53	MALE	NOT HISPANIC OR LATINO	WHITE	NO	NA	NO	No	NO	negative	NO	NA	NA	2011	Fundus/Body	CIN	NA	NA	13	NA	NA	G3	Diffuse	NA	C16.2	8145/3	22	11	R0	III	M0	N3	T2	371	124	9.13	NA	NO	NA	YES
TCGA-D7-6820-01Z-00-DX1.fe70ad91-42dc-470a-af2f-ba2e601084de	TCGA-D7-6820	other	NA	train	0.0296468193362036	NA	NO	YES	NO	64	MALE	NOT HISPANIC OR LATINO	WHITE	NO	NA	NO	No	NO	positive	NO	NA	NA	2011	Fundus/Body	CIN	NA	NA	16	NA	NA	G2	Intestinal	Tubular	C16.2	8211/3	14	5	R0	II	M0	N1	T2	NA	339	11.3	NA	NO	NA	NO
TCGA-D7-6820-01Z-00-DX2.8847C420-5C25-4716-B467-1CD2687F4484	TCGA-D7-6820	other	NA	train	0.0296468193362036	NA	NO	YES	NO	64	MALE	NOT HISPANIC OR LATINO	WHITE	NO	NA	NO	No	NO	positive	NO	NA	NA	2011	Fundus/Body	CIN	NA	NA	16	NA	NA	G2	Intestinal	Tubular	C16.2	8211/3	14	5	R0	II	M0	N1	T2	NA	339	11.3	NA	NO	NA	NO
TCGA-D7-6822-01Z-00-DX1.b583410e-fb5b-4a57-8215-eb7eeee3645d	TCGA-D7-6822	other	NA	train	0.0318142396607109	NA	NO	YES	YES	77	MALE	NOT HISPANIC OR LATINO	WHITE	NO	NA	NO	Yes	NO	negative	NO	NA	NA	2011	Fundus/Body	CIN	NA	NA	14	NA	NA	G2	Intestinal	Tubular	C16.2	8211/3	7	0	R0	I	M0	N0	T2	NA	370	12.32	NA	NO	NA	NO
TCGA-D7-6822-01Z-00-DX2.4085F597-DD0C-4793-9586-CCC73382986B	TCGA-D7-6822	other	NA	train	0.0318142396607109	NA	NO	YES	YES	77	MALE	NOT HISPANIC OR LATINO	WHITE	NO	NA	NO	Yes	NO	negative	NO	NA	NA	2011	Fundus/Body	CIN	NA	NA	14	NA	NA	G2	Intestinal	Tubular	C16.2	8211/3	7	0	R0	I	M0	N0	T2	NA	370	12.32	NA	NO	NA	NO
TCGA-D7-8570-01Z-00-DX1.0B435CEF-B653-4D10-B2BD-6F9576C94389	TCGA-D7-8570	other	NA	train	0.0256453972750119	NA	NO	YES	YES	44	MALE	NOT HISPANIC OR LATINO	WHITE	NO	NA	NO	No	NO	negative	NO	NA	NA	2011	Cardia/Proximal	EBV	NA	positive	8	NA	NA	G3	Intestinal	Tubular	C16.0	8211/3	24	13	R0	III	M0	N3a	T3	NA	741	24.7	NO	NO	NA	NO
TCGA-D7-8570-01Z-00-DX2.7447681C-7F88-43F4-BA7E-655DDA02ACDE	TCGA-D7-8570	other	NA	train	0.0256453972750119	NA	NO	YES	YES	44	MALE	NOT HISPANIC OR LATINO	WHITE	NO	NA	NO	No	NO	negative	NO	NA	NA	2011	Cardia/Proximal	EBV	NA	positive	8	NA	NA	G3	Intestinal	Tubular	C16.0	8211/3	24	13	R0	III	M0	N3a	T3	NA	741	24.7	NO	NO	NA	NO
TCGA-D7-8572-01Z-00-DX1.E7F9367F-14C4-4561-934D-AE7A778CD13C	TCGA-D7-8572	other	NA	train	0.0250802487491641	NA	NO	YES	YES	57	MALE	NOT HISPANIC OR LATINO	WHITE	NO	NA	NO	NA	NO	negative	NO	NA	NA	2012	Fundus/Body	GS	NA	NA	0	NA	NA	G2	NA	NA	C16.1	8140/3	10	6	R0	II	M0	N2	T2	NA	504	16.79	NA	NO	NA	NO
TCGA-D7-8572-01Z-00-DX2.13383FD3-B864-4578-8832-56EA1916FA86	TCGA-D7-8572	other	NA	train	0.0250802487491641	NA	NO	YES	YES	57	MALE	NOT HISPANIC OR LATINO	WHITE	NO	NA	NO	NA	NO	negative	NO	NA	NA	2012	Fundus/Body	GS	NA	NA	0	NA	NA	G2	NA	NA	C16.1	8140/3	10	6	R0	II	M0	N2	T2	NA	504	16.79	NA	NO	NA	NO
TCGA-D7-8573-01Z-00-DX1.8A579441-BC90-4CAB-8199-15580DA5ED87	TCGA-D7-8573	other	NA	train	0.0232869132306483	NA	NO	YES	YES	57	MALE	NOT HISPANIC OR LATINO	WHITE	NO	NA	NO	No	NO	negative	NO	NA	NA	2012	Fundus/Body	EBV	NA	positive	9	NA	NA	G3	Intestinal	Tubular	C16.1	8211/3	20	0	R0	II	M0	N0	T3	NA	584	19.48	NO	NO	NA	NO
TCGA-D7-8573-01Z-00-DX2.703306C5-7D46-4E3C-833F-22D1FEF7C6F6	TCGA-D7-8573	other	NA	train	0.0232869132306483	NA	NO	YES	YES	57	MALE	NOT HISPANIC OR LATINO	WHITE	NO	NA	NO	No	NO	negative	NO	NA	NA	2012	Fundus/Body	EBV	NA	positive	9	NA	NA	G3	Intestinal	Tubular	C16.1	8211/3	20	0	R0	II	M0	N0	T3	NA	584	19.48	NO	NO	NA	NO
TCGA-D7-8574-01Z-00-DX1.72155AB8-7B77-46D1-85B0-EACABCD25EF2	TCGA-D7-8574	other	NA	train	0.0237717394859986	NA	NO	YES	YES	72	MALE	NOT HISPANIC OR LATINO	WHITE	NO	NA	NO	No	NO	negative	YES	H2 Blockers	NA	2012	Antrum/Distal	GS	NA	NA	1	NA	NA	G3	NA	NA	C16.3	8140/3	16	13	R0	III	M0	N3a	T2	NA	515	17.18	NO	NO	NA	NO
TCGA-D7-8574-01Z-00-DX2.0824C6C7-B086-4D9B-94B4-FC1A49805700	TCGA-D7-8574	other	NA	train	0.0237717394859986	NA	NO	YES	YES	72	MALE	NOT HISPANIC OR LATINO	WHITE	NO	NA	NO	No	NO	negative	YES	H2 Blockers	NA	2012	Antrum/Distal	GS	NA	NA	1	NA	NA	G3	NA	NA	C16.3	8140/3	16	13	R0	III	M0	N3a	T2	NA	515	17.18	NO	NO	NA	NO
TCGA-D7-8575-01Z-00-DX1.11006AF4-D0CD-46DF-909A-29E345191C4C	TCGA-D7-8575	other	NA	train	0.0250559693118535	NA	NO	YES	YES	75	MALE	NOT HISPANIC OR LATINO	WHITE	NO	NA	NO	No	NO	negative	NO	NA	NA	2012	Fundus/Body	CIN	NA	NA	9	NA	NA	G3	Intestinal	Tubular	C16.1	8211/3	15	6	R0	III	M0	N2	T3	546	7	14.03	NO	NO	NA	NO
TCGA-D7-8575-01Z-00-DX2.7505FB70-2931-459B-B23A-4D24B080E383	TCGA-D7-8575	other	NA	train	0.0250559693118535	NA	NO	YES	YES	75	MALE	NOT HISPANIC OR LATINO	WHITE	NO	NA	NO	No	NO	negative	NO	NA	NA	2012	Fundus/Body	CIN	NA	NA	9	NA	NA	G3	Intestinal	Tubular	C16.1	8211/3	15	6	R0	III	M0	N2	T3	546	7	14.03	NO	NO	NA	NO
TCGA-D7-8576-01Z-00-DX1.102C35FC-8CA4-471A-86E9-5C5526178928	TCGA-D7-8576	other	NA	train	0.0257360288919395	NA	NO	YES	YES	54	FEMALE	NOT HISPANIC OR LATINO	WHITE	NO	NA	NO	No	NO	negative	NO	NA	NA	2012	Antrum/Distal	CIN	NA	NA	14	NA	NA	G3	Intestinal	Tubular	C16.3	8211/3	15	15	R0	III	M0	N3a	T3	440	98	6.7	NO	NO	NA	NO
TCGA-D7-8576-01Z-00-DX2.2535E27E-C1AC-4008-B48F-083B6F53AF03	TCGA-D7-8576	other	NA	train	0.0257360288919395	NA	NO	YES	YES	54	FEMALE	NOT HISPANIC OR LATINO	WHITE	NO	NA	NO	No	NO	negative	NO	NA	NA	2012	Antrum/Distal	CIN	NA	NA	14	NA	NA	G3	Intestinal	Tubular	C16.3	8211/3	15	15	R0	III	M0	N3a	T3	440	98	6.7	NO	NO	NA	NO
TCGA-D7-8578-01Z-00-DX1.902BBFC1-2456-4718-9A5E-2FD9AE47AF44	TCGA-D7-8578	other	NA	train	0.0240975238176748	NA	NO	YES	YES	72	MALE	NOT HISPANIC OR LATINO	WHITE	NO	NA	NO	No	NO	negative	NO	NA	NA	2012	Antrum/Distal	CIN	NA	NA	12	NA	NA	G2	NA	NA	C16.3	8140/3	3	0	R0	I	M0	N0	T2	NA	634	14.82	NO	NO	NA	NO
TCGA-D7-8578-01Z-00-DX2.D71657BE-72D0-4EEC-89D3-E83934A0F919	TCGA-D7-8578	other	NA	train	0.0240975238176748	NA	NO	YES	YES	72	MALE	NOT HISPANIC OR LATINO	WHITE	NO	NA	NO	No	NO	negative	NO	NA	NA	2012	Antrum/Distal	CIN	NA	NA	12	NA	NA	G2	NA	NA	C16.3	8140/3	3	0	R0	I	M0	N0	T2	NA	634	14.82	NO	NO	NA	NO
TCGA-D7-8579-01Z-00-DX1.BFA005CC-E2B4-4A36-9C84-5F51F0526856	TCGA-D7-8579	other	NA	train	0.0243298637456497	NA	NO	YES	YES	66	FEMALE	NOT HISPANIC OR LATINO	WHITE	NO	NA	NO	No	NO	negative	NO	NA	NA	2012	Antrum/Distal	GS	NA	NA	2	NA	NA	G2	Intestinal	NA	C16.3	8144/3	14	4	R0	II	M0	N2	T2	NA	627	20.89	NO	NO	NA	YES
TCGA-D7-8579-01Z-00-DX2.9D40DCA2-2711-426C-B5DD-3D897975F4BF	TCGA-D7-8579	other	NA	train	0.0243298637456497	NA	NO	YES	YES	66	FEMALE	NOT HISPANIC OR LATINO	WHITE	NO	NA	NO	No	NO	negative	NO	NA	NA	2012	Antrum/Distal	GS	NA	NA	2	NA	NA	G2	Intestinal	NA	C16.3	8144/3	14	4	R0	II	M0	N2	T2	NA	627	20.89	NO	NO	NA	YES
TCGA-D7-A4YU-01Z-00-DX1.42DF1586-BD02-4482-AEAF-8F2C1BBB1C20	TCGA-D7-A4YU	other	NA	train	0.0686690906008175	NA	NO	YES	YES	73	MALE	NOT HISPANIC OR LATINO	WHITE	NO	NA	NO	No	NO	negative	NO	NA	220	2012	Fundus/Body	CIN	NA	NA	29	NA	NA	G3	Intestinal	Tubular	C16.1	8211/3	25	25	R0	III	M0	N3a	T3	NA	493	16.43	YES	NO	NA	NO
TCGA-D7-A4YV-01Z-00-DX1.55DFBF47-1A3B-428F-9AC4-8814F557FF1E	TCGA-D7-A4YV	top	NA	train	0.471193360297877	NA	NO	YES	NO	69	FEMALE	NOT HISPANIC OR LATINO	WHITE	YES	1	NO	No	NO	negative	NO	NA	210	2012	Antrum/Distal	MSI	MSI	NA	6	NA	NA	G3	Intestinal	Tubular	C16.3	8211/3	8	2	R0	II	M0	N1	T3	177	180	NA	NO	NO	NA	NO
TCGA-D7-A4YX-01Z-00-DX1.54DE426E-7EC0-4FF4-919F-045E38B3C34E	TCGA-D7-A4YX	other	NA	train	0.0269553506210301	NA	NO	YES	YES	63	MALE	NOT HISPANIC OR LATINO	WHITE	NO	NA	NO	No	NO	negative	NO	NA	300	2012	Fundus/Body	EBV	NA	positive	7	NA	NA	G3	NA	NA	C16.1	8140/3	19	1	R0	II	M0	N1	T3	NA	1092	36.4	NO	NO	NA	NO
TCGA-D7-A4YY-01Z-00-DX1.D1623D77-0BBA-4CB6-97DC-382BE136A583	TCGA-D7-A4YY	top	NA	train	0.602651753537364	NA	NO	YES	NO	61	MALE	NOT HISPANIC OR LATINO	WHITE	NO	NA	NO	No	NO	negative	NO	NA	160	2012	Antrum/Distal	MSI	MSI	NA	2	NA	NA	G3	NA	NA	C16.3	8140/3	22	7	R0	III	M0	N3a	T3	NA	413	13.76	YES	NO	NA	YES
TCGA-D7-A4Z0-01Z-00-DX1.3D9BDA76-6884-4012-AB91-C374F32B58FB	TCGA-D7-A4Z0	other	NA	train	0.102770181161761	NA	NO	YES	YES	60	FEMALE	NOT HISPANIC OR LATINO	WHITE	NO	NA	NO	No	NA	negative	NO	NA	130	2012	Antrum/Distal	GS	NA	NA	4	NA	NA	G3	Intestinal	Mucinous	C16.3	8480/3	10	3	R0	II	M0	N2	T2	NA	443	14.75	YES	NO	NA	YES
TCGA-D7-A6ET-01Z-00-DX1.A4FF5141-6B2A-456B-9EA2-E5DE72156647	TCGA-D7-A6ET	other	NA	train	0.0248539561028556	NA	NO	YES	NO	76	MALE	NOT HISPANIC OR LATINO	WHITE	NO	NA	NO	No	NO	negative	NO	NA	330	2012	Fundus/Body	NA	NA	NA	0	NA	NA	G2	Intestinal	Tubular	C16.1	8211/3	34	7	R0	III	M0	N3a	T3	NA	792	25.53	NO	NO	NA	NO
TCGA-D7-A6EV-01Z-00-DX1.98BA866B-19A6-4ECF-B51E-F811F5EFA8CC	TCGA-D7-A6EV	other	NA	train	0.335674084256933	NA	NO	YES	YES	71	FEMALE	NOT HISPANIC OR LATINO	WHITE	NO	NA	NO	No	NO	negative	NO	NA	400	2013	Antrum/Distal	CIN	NA	NA	22	NA	NA	G3	NA	NA	C16.3	8140/3	17	3	R0	II	M0	N2	T2	NA	342	11.24	NO	NO	NA	NO
TCGA-D7-A6EX-01Z-00-DX1.03BECFB9-A4B2-4B43-99F7-C49850796F31	TCGA-D7-A6EX	other	NA	train	0.0239570703023269	NA	NO	YES	YES	72	FEMALE	NOT HISPANIC OR LATINO	WHITE	NO	NA	NO	No	NO	negative	NO	NA	120	2013	Antrum/Distal	CIN	NA	NA	25	NA	NA	G3	Intestinal	Tubular	C16.3	8211/3	10	4	R0	III	M0	N2	T3	NA	344	11.3	NO	NO	NA	NO
TCGA-D7-A6EY-01Z-00-DX1.7E101F3B-8923-4554-AA48-C2493D0F46C0	TCGA-D7-A6EY	top	NA	train	0.350517236702137	NA	NO	YES	YES	72	FEMALE	NOT HISPANIC OR LATINO	WHITE	NO	NA	NO	No	NO	negative	NO	NA	220	2013	Antrum/Distal	MSI	MSI	NA	2	NA	NA	G3	Intestinal	Tubular	C16.3	8211/3	18	13	R0	III	M0	N3a	T3	348	NA	NA	NO	NO	NA	NO
TCGA-D7-A6EZ-01Z-00-DX1.BF91B810-86FD-4675-85A0-15DC9CF2195F	TCGA-D7-A6EZ	top	NA	train	0.0213030832311535	NA	NO	YES	YES	66	MALE	NOT HISPANIC OR LATINO	WHITE	NO	NA	NO	No	NO	negative	NO	NA	300	2013	Fundus/Body	EBV	NA	positive	3	NA	NA	G3	Intestinal	NA	C16.1	8144/3	17	3	R0	III	M0	N2	T3	609	297	NA	NO	NO	NA	NO
TCGA-D7-A6F0-01Z-00-DX1.C75CE666-2AA5-433C-BDA4-795B9A6FE8C3	TCGA-D7-A6F0	other	NA	train	0.244876051612994	NA	NO	YES	YES	79	FEMALE	NOT HISPANIC OR LATINO	WHITE	NO	NA	NO	No	NO	negative	NO	NA	250	2013	Cardia/Proximal	CIN	NA	NA	20	NA	NA	G3	Intestinal	NA	C16.0	8144/3	17	0	R0	I	M0	N0	T2	NA	668	22.27	NO	NO	NA	NO
TCGA-D7-A747-01Z-00-DX1.A6BA5DAF-6220-4D85-B6DF-C0220FBA7170	TCGA-D7-A747	other	NA	train	0.0269096503435361	NA	NO	YES	YES	57	MALE	NOT HISPANIC OR LATINO	WHITE	NO	NA	NO	NA	NO	NA	NO	NA	130	2013	Antrum/Distal	CIN	NA	NA	10	NA	NA	G3	Diffuse	NA	C16.3	8145/3	8	0	R0	II	M0	N1	T3	255	NA	NA	YES	NO	NA	NO
TCGA-D7-A748-01Z-00-DX1.CB8D633A-4CF0-4CA8-A8FF-7E8D3A3C7E20	TCGA-D7-A748	other	NA	train	0.0246564857568087	NA	NO	YES	YES	41	FEMALE	NOT HISPANIC OR LATINO	WHITE	NO	NA	NO	NA	NA	NA	NA	NA	320	2013	Fundus/Body	GS	NA	NA	2	NA	NA	G3	Diffuse	NA	C16.1	8145/3	16	12	R0	IV	M1	N3	T4a	132	NA	3.25	YES	NO	NA	YES
TCGA-D7-A74A-01Z-00-DX1.ED9A8AA2-7D69-462C-8544-587783F15DB5	TCGA-D7-A74A	other	NA	train	0.0243976962220684	NA	NO	YES	YES	61	FEMALE	NOT HISPANIC OR LATINO	WHITE	NO	NA	NO	No	NO	negative	NO	NA	30	2013	Cardia/Proximal	CIN	NA	NA	23	NA	NA	G2	Intestinal	Tubular	C16.0	8144/3	11	4	R0	III	M0	N2	T3	NA	598	19.94	NO	NO	NA	NO
TCGA-D7-A74B-01Z-00-DX1.F7A13A7F-2812-43D9-A101-E1BFEA8B3454	TCGA-D7-A74B	other	NA	train	0.0275333481687839	NA	NO	YES	NO	52	FEMALE	NOT HISPANIC OR LATINO	WHITE	NO	NA	NO	No	NO	negative	NO	NA	70	2013	Fundus/Body	NA	NA	NA	NA	NA	NA	G3	Diffuse	NA	C16.1	8145/3	22	13	R0	III	M0	N3	T3	217	NA	5.72	NO	NO	NA	NO
TCGA-EQ-5647-01Z-00-DX1.e71da6e6-dd3d-4fb3-b1ba-ada25e6319bb	TCGA-EQ-5647	other	NA	train	0.0343396550644551	NA	NO	YES	NO	86	FEMALE	NOT HISPANIC OR LATINO	WHITE	NO	NA	NO	No	NO	negative	YES	Proton Pump Inhibitors	NA	2010	Antrum/Distal	NA	NA	NA	22	NA	NA	G2	NA	NA	C16.3	8140/3	10	8	R2	IV	M1	N3	T4	19	NA	NA	NA	NO	NA	NO
TCGA-EQ-A4SO-01Z-00-DX1.9A41602A-AAAE-4522-9DAB-73CF25FB8756	TCGA-EQ-A4SO	top	NA	train	0.0249089986514217	NA	NO	YES	NO	70	MALE	NOT HISPANIC OR LATINO	WHITE	NO	NA	YES	No	YES	negative	YES	Proton Pump Inhibitors	800	2012	Antrum/Distal	CIN	NA	NA	7	NA	NA	G2	NA	NA	C16.3	8144/3	20	1	R0	III	MX	N1	T4b	NA	487	16.23	YES	NO	NA	YES
TCGA-F1-6177-01Z-00-DX1.7687CABE-8984-4396-882C-978C15F66401	TCGA-F1-6177	top	NA	train	0.674044283885301	NA	NO	YES	YES	90	MALE	NOT HISPANIC OR LATINO	BLACK	NO	NA	YES	No	NO	negative	NO	NA	NA	2009	Antrum/Distal	MSI	MSI	NA	4	NA	NA	G2	NA	NA	C16.3	8140/3	7	2	R0	I	MX	N1	T1b	NA	200	NA	NA	NO	NA	NO
TCGA-F1-6875-01Z-00-DX1.F9E009FF-3213-4CCC-9075-C04B1E62A524	TCGA-F1-6875	other	NA	train	0.0278325570561536	NA	NO	YES	YES	79	MALE	NOT HISPANIC OR LATINO	BLACK	NA	NA	NO	NA	NA	NA	NA	NA	NA	1996	Antrum/Distal	CIN	NA	NA	25	NA	NA	G2	NA	NA	C16.3	8140/3	17	0	R0	I	M0	N0	T2	2197	NA	NA	NA	NO	NA	NO
TCGA-F1-A72C-01Z-00-DX1.9E02D497-97BD-401C-AFA1-AC2CFE3E8592	TCGA-F1-A72C	other	NA	train	0.0277694977528858	NA	NO	YES	YES	68	MALE	NOT HISPANIC OR LATINO	ASIAN	YES	1	NO	No	NO	negative	NO	NA	220	2013	Antrum/Distal	CIN	NA	NA	15	NA	NA	G2	Intestinal	NA	C16.9	8144/3	13	0	R0	II	M0	N0	T3	NA	341	11.27	YES	NO	NA	NO
TCGA-FP-7829-01Z-00-DX1.22253191-e487-46f6-b743-d7c44ad01f4c	TCGA-FP-7829	top	NA	train	0.0856311516257807	NA	NO	YES	YES	69	MALE	NOT HISPANIC OR LATINO	WHITE	NA	NA	NO	NA	NA	NA	NA	NA	NA	2011	Gastroesophageal Junction	CIN	NA	NA	16	NA	NA	G2	Intestinal	Mucinous	C16.0	8480/3	17	2	R0	II	M0	N1	T3	NA	585	19.51	NA	NO	NA	YES
TCGA-FP-7916-01Z-00-DX1.6264d8c6-0ddb-4905-ad0c-146e380ddee1	TCGA-FP-7916	other	NA	train	0.0284794525326849	NA	NO	YES	YES	77	MALE	NOT HISPANIC OR LATINO	ASIAN	NA	NA	NO	NA	NA	NA	NA	NA	NA	2011	Antrum/Distal	EBV	NA	positive	21	NA	NA	G3	Diffuse	NA	C16.3	8145/3	20	10	NA	III	MX	N3a	T4a	422	92	NA	NA	NO	NA	NO
TCGA-FP-7998-01Z-00-DX1.9f24585a-d609-4094-8170-b0f483606a18	TCGA-FP-7998	other	NA	train	0.0276504336045981	NA	NO	YES	YES	77	MALE	HISPANIC OR LATINO	WHITE	NA	NA	NO	NA	NA	NA	NA	NA	NA	2011	Fundus/Body	EBV	NA	positive	6	NA	NA	G3	Diffuse	NA	C16.2	8145/3	30	14	R0	III	MX	N3a	T4a	NA	668	22.27	NA	NO	NA	NO
TCGA-FP-8099-01Z-00-DX1.82948449-f540-49f2-a99a-d66da5eaaf4e	TCGA-FP-8099	other	NA	train	0.0229786249184678	NA	NO	YES	YES	79	MALE	NOT HISPANIC OR LATINO	WHITE	NA	NA	NO	NA	NA	NA	NA	NA	NA	2011	Gastroesophageal Junction	CIN	NA	NA	19	NA	NA	G2	NA	NA	C16.0	8140/3	13	0	R0	II	MX	N0	T3	NA	512	17.05	NA	NO	NA	NO
TCGA-FP-8209-01Z-00-DX1.a5e13081-1631-44d4-8d6a-c229a22c2311	TCGA-FP-8209	other	NA	train	0.0243061912913717	NA	NO	YES	YES	49	MALE	NOT HISPANIC OR LATINO	WHITE	NO	NA	NO	NA	YES	NA	YES	Proton Pump Inhibitors	NA	2005	Antrum/Distal	GS	NA	NA	NA	NA	NA	G3	Diffuse	NA	C16.3	8145/3	5	0	R0	I	M0	N0	T2a	1811	NA	55.06	YES	NO	NA	YES
TCGA-FP-8210-01Z-00-DX1.0ef0fd3f-5968-48ce-9e69-eaae83c29004	TCGA-FP-8210	other	NA	train	0.0254317284328337	NA	NO	YES	YES	48	MALE	NOT HISPANIC OR LATINO	ASIAN	NO	NA	NO	NA	YES	NA	YES	Proton Pump Inhibitors	NA	2006	Antrum/Distal	GS	NA	NA	0	NA	NA	G3	Diffuse	NA	C16.3	8145/3	23	3	NA	II	M0	N1	T3	153	NA	NA	YES	NO	NA	YES
TCGA-FP-8211-01Z-00-DX1.3906261e-914c-4191-802c-f27f64840211	TCGA-FP-8211	other	NA	train	0.025819237572079	NA	NO	YES	YES	62	MALE	NOT HISPANIC OR LATINO	WHITE	NA	NA	NO	NA	NA	NA	NA	NA	NA	2011	Cardia/Proximal	CIN	NA	NA	5	NA	NA	G2	NA	NA	C16.0	8140/3	7	2	R1	III	MX	N1	T3	NA	407	13.57	NA	NO	NA	YES
TCGA-FP-8631-01Z-00-DX1.8804336F-7DE6-4401-80B4-AEFA752C11B2	TCGA-FP-8631	other	NA	train	0.0287153756604908	NA	NO	YES	YES	68	MALE	NOT HISPANIC OR LATINO	WHITE	NA	NA	NO	NA	NA	NA	NA	NA	NA	2012	Gastroesophageal Junction	CIN	NA	NA	20	NA	NA	G2	Intestinal	NA	C16.0	8144/3	25	6	R0	II	MX	N2	T3	NA	17	0.56	NA	NO	NA	NA
TCGA-FP-A4BE-01Z-00-DX1.813B0887-ED1F-48DD-A2E2-F14EB20D1F71	TCGA-FP-A4BE	top	NA	train	0.0611226082612496	NA	NO	YES	NO	55	MALE	NOT HISPANIC OR LATINO	BLACK	NO	NA	NO	NA	YES	NA	YES	Antacids	80	2012	Fundus/Body	NA	NA	NA	NA	NA	NA	G3	NA	NA	C16.1	8140/3	27	0	R0	II	M0	N0	T3	NA	332	11.07	NA	NO	NA	YES
TCGA-FP-A4BF-01Z-00-DX1.D4E8128B-A783-45ED-BF0E-93650F9483EC	TCGA-FP-A4BF	other	NA	train	0.0267813568765098	NA	NO	YES	YES	68	MALE	NOT HISPANIC OR LATINO	WHITE	NA	NA	NO	NA	NA	NA	NA	NA	60	2011	Gastroesophageal Junction	CIN	NA	NA	21	NA	NA	G3	NA	Signet Ring	C16.0	8490/3	15	5	R1	III	M0	N2	T3	166	47	5.22	NA	NO	NA	NO
TCGA-FP-A8CX-01Z-00-DX1.AD598CBF-2E0F-4285-A2BB-E9CE0EE1873B	TCGA-FP-A8CX	other	NA	train	0.0230622214286866	NA	NO	YES	YES	60	MALE	NOT HISPANIC OR LATINO	WHITE	NO	NA	YES	No	YES	negative	YES	Proton Pump Inhibitors	40	2013	Fundus/Body	CIN	NA	NA	18	NA	NA	G3	NA	Signet Ring	C16.2	8490/3	25	15	R0	III	MX	N3a	T4b	NA	7	0.23	NA	NO	NA	NA
TCGA-FP-A9TM-01Z-00-DX1.1BD7C378-9FDD-46F0-B546-BB255079AFAA	TCGA-FP-A9TM	other	NA	train	0.0251805309176279	NA	NO	YES	YES	77	MALE	NOT HISPANIC OR LATINO	WHITE	NO	NA	NO	No	YES	negative	YES	Proton Pump Inhibitors	60	2013	Gastroesophageal Junction	CIN	NA	NA	12	NA	NA	G2	NA	NA	C16.0	8140/3	26	2	R0	I	M0	N1	T1b	NA	189	6.21	YES	NO	NA	YES
TCGA-HF-7131-01Z-00-DX1.8A90BB8F-039E-41ED-9BB0-286F5CC9F6E4	TCGA-HF-7131	other	NA	train	0.0283201182859217	NA	NO	YES	YES	NA	FEMALE	NA	NA	NO	0	YES	NA	NA	NA	NA	NA	NA	2007	Gastroesophageal Junction	NA	NA	NA	NA	NA	NA	G2	NA	NA	C16.9	8140/3	NA	0	R0	I	MX	N0	T2b	NA	NA	NA	NA	NO	NA	NA
TCGA-HF-7132-01Z-00-DX1.AD1CA78F-2AAA-41F2-93CE-6DF2AD60ED1A	TCGA-HF-7132	top	NA	train	0.359289602982458	NA	NO	YES	YES	NA	MALE	NA	NA	NO	0	NO	No	NO	NA	NO	NA	NA	2006	Antrum/Distal	MSI	MSI	NA	5	NA	NA	G2	Intestinal	Mucinous	C16.3	8480/3	8	2	R0	II	M0	N1	T2b	NA	2317	77.23	NA	NO	NA	YES
TCGA-HF-7133-01Z-00-DX1.4F84AAFA-47F2-46AB-9F85-1129D441A9C0	TCGA-HF-7133	other	NA	train	0.0271565921282858	NA	NO	YES	YES	NA	FEMALE	NA	NA	NA	NA	NO	No	NO	negative	YES	Proton Pump Inhibitors	NA	2007	Gastroesophageal Junction	CIN	NA	NA	10	NA	NA	G2	Intestinal	Mucinous	C16.9	8480/3	53	16	R1	III	M0	N3	T2b	NA	1890	63.01	NA	NO	NA	YES
TCGA-HF-7134-01Z-00-DX1.A84E2A6E-05F4-4A4B-8F64-9B9D1B33838E	TCGA-HF-7134	other	NA	train	0.026847017320891	NA	NO	YES	YES	NA	MALE	NA	NA	NO	0	NO	No	NO	negative	NO	NA	NA	2008	Fundus/Body	NA	NA	NA	10	NA	NA	G2	Intestinal	NA	C16.2	8144/3	25	0	R0	I	M0	N0	T1	NA	1565	52.17	NA	NO	NA	NO
TCGA-HF-7136-01Z-00-DX1.F8C07BE3-06C7-4202-97C6-10B81D322A16	TCGA-HF-7136	other	NA	train	0.0272733320575557	NA	NO	YES	NO	NA	MALE	NA	NA	NO	NA	NO	No	NO	NA	NO	NA	NA	2008	Gastroesophageal Junction	CIN	NA	NA	17	NA	NA	G2	NA	NA	C16.0	8140/3	12	2	R1	II	M0	N1	T3	NA	NA	NA	NA	NO	NA	YES
TCGA-HF-A5NB-01Z-00-DX1.CA67064B-3281-4144-A2A2-E0BC43E6F8D6	TCGA-HF-A5NB	top	NA	train	0.759251359455636	NA	NO	YES	YES	75	FEMALE	NA	NA	NO	NA	NO	No	NO	negative	NO	NA	280	NA	Antrum/Distal	MSI	MSI	NA	2	NA	NA	G3	Intestinal	Mucinous	C16.3	8480/3	26	11	R1	III	M0	N3a	T4a	NA	915	30.49	YES	NO	NA	YES
TCGA-HJ-7597-01Z-00-DX1.4218e9a0-3ef1-4073-8336-1fe81c0bce90	TCGA-HJ-7597	top	NA	train	0.031307943349744	NA	NO	YES	YES	71	FEMALE	NOT HISPANIC OR LATINO	WHITE	NO	0	NO	Yes	YES	negative	YES	Proton Pump Inhibitors|Antacids	NA	2005	Fundus/Body	NA	NA	NA	9	NA	NA	G3	NA	Signet Ring	C16.2	8490/3	37	0	R0	I	MX	N0	T2b	805	NA	26.12	NO	NO	NA	NO
TCGA-HU-8245-01Z-00-DX1.A744EA82-996C-4042-9CF6-27480217DBAF	TCGA-HU-8245	other	NA	train	0.026233173075118	NA	NO	YES	NO	72	MALE	NOT HISPANIC OR LATINO	ASIAN	NO	NA	NO	No	YES	negative	NA	NA	NA	2011	Fundus/Body	NA	NA	NA	16	NA	NA	G3	Intestinal	Papillary	C16.2	8260/3	60	0	R0	II	M0	N0	T3	NA	544	18.13	NO	NO	NA	NO
TCGA-HU-8249-01Z-00-DX1.6579F0D5-6A05-49A3-9B30-68059599EADE	TCGA-HU-8249	other	NA	train	0.0274334148503851	NA	NO	YES	YES	76	MALE	NOT HISPANIC OR LATINO	ASIAN	NO	NA	NO	No	YES	negative	NA	NA	NA	2011	Fundus/Body	CIN	NA	NA	19	NA	NA	G2	Intestinal	Tubular	C16.2	8211/3	99	5	R0	III	M0	N2	T3	NA	868	28.94	YES	NO	NA	NO
TCGA-HU-8604-01Z-00-DX1.F358D894-D9C4-49BF-8B9F-F80DA11BBC5A	TCGA-HU-8604	other	NA	train	0.140485457218221	NA	NO	YES	YES	82	FEMALE	NOT HISPANIC OR LATINO	ASIAN	NO	NA	NO	No	YES	negative	NA	NA	NA	2011	Antrum/Distal	CIN	NA	NA	18	NA	NA	G2	Intestinal	Tubular	C16.3	8211/3	27	0	R0	II	M0	N0	T3	NA	684	22.8	YES	NO	NA	NO
TCGA-HU-8608-01Z-00-DX1.F40770A6-9384-4381-B6AD-2C488915E73F	TCGA-HU-8608	other	NA	train	0.0272358100138477	NA	NO	YES	YES	70	MALE	NOT HISPANIC OR LATINO	ASIAN	NO	NA	NO	No	YES	negative	NA	NA	NA	2012	Fundus/Body	EBV	NA	positive	3	NA	NA	G3	Diffuse	NA	C16.2	8145/3	64	4	R0	III	M0	N2	T4a	NA	632	9.1	YES	NO	NA	YES
TCGA-HU-8610-01Z-00-DX1.4F873939-3950-4201-B5DE-20A04A6C9F0D	TCGA-HU-8610	other	NA	train	0.0274060143488272	NA	NO	YES	YES	75	MALE	NOT HISPANIC OR LATINO	ASIAN	NO	NA	NO	No	NA	negative	NA	NA	NA	2012	Fundus/Body	GS	NA	NA	10	NA	NA	G2	Intestinal	NA	C16.2	8211/3	79	0	R0	I	M0	N0	T1b	NA	23	0.76	NO	NO	NA	NO
TCGA-HU-A4G2-01Z-00-DX1.3465DA31-CB55-4D7D-9897-34D2AD5497CB	TCGA-HU-A4G2	other	NA	train	0.0222746053257618	NA	NO	YES	YES	45	MALE	NOT HISPANIC OR LATINO	ASIAN	NO	NA	NO	No	YES	positive	NA	NA	40	2011	Antrum/Distal	EBV	NA	positive	10	NA	NA	G3	Diffuse	NA	C16.3	8145/3	63	2	R0	II	M0	N1	T3	NA	739	24.28	YES	NO	NA	NO
TCGA-HU-A4G3-01Z-00-DX1.5D4EB0C7-8E14-41DC-AFF7-ECD43A89139B	TCGA-HU-A4G3	other	NA	train	0.0315169260506222	NA	NO	YES	YES	54	MALE	NOT HISPANIC OR LATINO	ASIAN	NO	NA	NO	No	NA	negative	NA	NA	60	2011	Antrum/Distal	GS	NA	NA	NA	NA	NA	G2	Intestinal	Tubular	C16.3	8211/3	53	5	R0	II	M0	N2	T2	NA	170	5.58	YES	NO	NA	NO
TCGA-HU-A4G6-01Z-00-DX1.83F4504C-B632-4B15-9978-A007C2118563	TCGA-HU-A4G6	other	NA	train	0.0306589861043255	NA	NO	YES	NO	74	MALE	NOT HISPANIC OR LATINO	ASIAN	NO	NA	NO	No	YES	negative	NO	NA	40	2011	Cardia/Proximal	EBV	NA	positive	15	NA	NA	G3	Intestinal	Papillary	C16.0	8260/3	53	0	R0	I	M0	N0	T1b	NA	727	24.24	NO	NO	NA	NO
TCGA-HU-A4G9-01Z-00-DX1.806F4C5A-D2F8-4457-B6F9-99B67105C676	TCGA-HU-A4G9	top	NA	train	0.722653231572581	NA	NO	YES	YES	67	FEMALE	NOT HISPANIC OR LATINO	ASIAN	NO	NA	NO	No	NA	negative	NA	NA	60	2011	Fundus/Body	MSI	MSI	NA	6	NA	NA	G2	Intestinal	Tubular	C16.2	8211/3	42	0	R0	I	M0	N0	T1a	NA	725	24.18	NO	NO	NA	NO
TCGA-HU-A4GF-01Z-00-DX1.2754343C-7875-42C4-B4E3-D2B8666B1E47	TCGA-HU-A4GF	other	NA	train	0.0296704144119519	NA	NO	YES	YES	69	MALE	NOT HISPANIC OR LATINO	ASIAN	NO	NA	NO	No	NA	NA	NA	NA	170	2011	Antrum/Distal	CIN	NA	NA	21	NA	NA	G2	Intestinal	Tubular	C16.3	8211/3	81	0	R0	II	M0	N0	T3	NA	774	25.79	NO	NO	NA	NO
TCGA-HU-A4GJ-01Z-00-DX1.31E71066-5B7B-4866-97A0-0B7B03E6B4B6	TCGA-HU-A4GJ	other	NA	train	0.0373183324592936	NA	NO	YES	YES	60	FEMALE	NOT HISPANIC OR LATINO	ASIAN	NO	NA	NO	No	NA	negative	NA	NA	40	2011	Antrum/Distal	NA	NA	NA	NA	NA	NA	G3	Diffuse	NA	C16.3	8145/3	51	14	R0	III	M0	N3a	T4	NA	650	17.97	YES	NO	NA	NO
TCGA-HU-A4GN-01Z-00-DX1.32C8DEA0-3B31-42D7-B3FA-D86DF06F7BC3	TCGA-HU-A4GN	top	NA	train	0.513056208071786	NA	NO	YES	YES	61	MALE	NOT HISPANIC OR LATINO	ASIAN	NO	NA	NO	Yes	NA	negative	NA	NA	20	2011	Antrum/Distal	MSI	MSI	NA	0	NA	NA	G2	Intestinal	Tubular	C16.3	8211/3	47	1	R0	II	M0	N1	T2	NA	899	5.52	YES	NO	NA	NO
TCGA-HU-A4GP-01Z-00-DX1.2028C25D-2547-4CF3-9863-DEA1DCBD0DE8	TCGA-HU-A4GP	other	NA	train	0.0253141855487005	NA	NO	YES	YES	62	FEMALE	NOT HISPANIC OR LATINO	ASIAN	NO	NA	NO	No	NA	NA	NA	NA	40	2011	Antrum/Distal	CIN	NA	NA	9	NA	NA	G2	Diffuse	NA	C16.3	8145/3	63	2	R0	II	M0	N1	T2	NA	273	8.97	YES	NO	NA	NO
TCGA-HU-A4GQ-01Z-00-DX1.699A0E57-FE02-4329-9826-3EFC2DECD408	TCGA-HU-A4GQ	top	NA	train	0.543474181895822	NA	NO	YES	YES	71	MALE	NOT HISPANIC OR LATINO	ASIAN	NO	NA	NO	Yes	NA	NA	NA	NA	100	2011	Antrum/Distal	MSI	MSI	NA	6	NA	NA	G2	Intestinal	Tubular	C16.3	8211/3	105	4	R0	III	M0	N2	T4b	3	NA	NA	NO	NO	NA	NO
TCGA-HU-A4GT-01Z-00-DX1.F4DD9EAC-8CB8-430A-BF7B-1D43C17FEF61	TCGA-HU-A4GT	top	NA	train	0.675102067899535	NA	NO	YES	YES	71	FEMALE	NOT HISPANIC OR LATINO	ASIAN	NO	NA	NO	No	NA	NA	NA	NA	140	2011	Antrum/Distal	MSI	MSI	NA	5	NA	NA	G3	Intestinal	Tubular	C16.3	8211/3	81	0	R0	II	M0	N0	T3	NA	198	6.5	YES	NO	NA	NO
TCGA-HU-A4GU-01Z-00-DX1.3D4767B4-DDCB-4D80-A810-144427E73EDE	TCGA-HU-A4GU	top	NA	train	0.71147695883473	NA	NO	YES	YES	73	MALE	NOT HISPANIC OR LATINO	ASIAN	NO	NA	NO	Yes	NA	negative	NA	NA	110	2011	Antrum/Distal	MSI	MSI	NA	15	NA	NA	G3	Diffuse	NA	C16.3	8145/3	48	2	R0	II	M0	N1	T3	NA	197	6.57	NO	NO	NA	NO
TCGA-HU-A4GX-01Z-00-DX1.0F1A15D3-2C6A-4F16-8D9D-CF44179AB161	TCGA-HU-A4GX	top	NA	train	0.560421830724831	NA	NO	YES	YES	70	FEMALE	NOT HISPANIC OR LATINO	ASIAN	NO	NA	NO	No	NA	negative	NA	NA	340	2012	Antrum/Distal	MSI	MSI	NA	6	NA	NA	G3	Diffuse	NA	C16.3	8145/3	71	6	R0	III	M0	N2	T4b	NA	607	20.24	YES	NO	NA	NO
TCGA-HU-A4GY-01Z-00-DX1.79A487FD-BA95-4051-8E4B-BE1502946F4F	TCGA-HU-A4GY	other	NA	train	0.0959132208685483	NA	NO	YES	YES	76	FEMALE	NOT HISPANIC OR LATINO	ASIAN	NO	NA	NO	Yes	NA	NA	NA	NA	100	2012	Antrum/Distal	CIN	NA	NA	12	NA	NA	G3	Diffuse	NA	C16.3	8145/3	62	1	R0	III	M0	N1	T4	NA	8	0.26	NA	NO	NA	NO
TCGA-HU-A4H0-01Z-00-DX1.85BE7D40-ECB6-4450-B7B0-C65BE5495784	TCGA-HU-A4H0	other	NA	train	0.0328859407403734	NA	NO	YES	YES	72	MALE	NOT HISPANIC OR LATINO	ASIAN	NO	NA	NO	No	YES	negative	NA	NA	70	2011	Fundus/Body	EBV	NA	positive	21	NA	NA	G3	Diffuse	NA	C16.2	8145/3	89	49	R0	III	M0	N3b	T4a	NA	64	2.1	NO	NO	NA	NO
TCGA-HU-A4H5-01Z-00-DX1.3A56E0D3-7813-4708-9A69-37D141533C2A	TCGA-HU-A4H5	top	NA	train	0.0282690179707654	NA	NO	YES	YES	71	MALE	NOT HISPANIC OR LATINO	ASIAN	NO	NA	NO	No	YES	negative	NA	NA	210	2011	Fundus/Body	CIN	NA	NA	10	NA	NA	GX	Intestinal	Papillary	C16.1	8260/3	73	0	R0	I	M0	N0	T2	NA	713	23.78	YES	NO	NA	NO
TCGA-HU-A4H6-01Z-00-DX1.0DD51B66-A983-44F4-9753-03ED9C606E77	TCGA-HU-A4H6	other	NA	train	0.171765848813395	NA	NO	YES	YES	72	FEMALE	NOT HISPANIC OR LATINO	ASIAN	NO	NA	NO	No	NO	negative	NA	NA	30	2011	Antrum/Distal	CIN	NA	NA	24	NA	NA	G2	Intestinal	Tubular	C16.3	8211/3	86	3	R0	III	M0	N2	T3	NA	635	21.16	YES	NO	NA	NO
TCGA-HU-A4H8-01Z-00-DX1.8FEBBDCF-4E6A-4D90-8DEA-5E1D031DD50A	TCGA-HU-A4H8	top	NA	train	0.640176516566394	NA	NO	YES	YES	77	MALE	NOT HISPANIC OR LATINO	ASIAN	NO	NA	NO	Yes	NA	negative	NA	NA	70	2012	Antrum/Distal	MSI	MSI	NA	2	NA	NA	G2	Intestinal	Tubular	C16.3	8211/3	62	1	R0	I	M0	N1	T1b	NA	422	11.63	YES	NO	NA	NO
TCGA-HU-A4HB-01Z-00-DX1.445FEB47-B91A-4186-BBE0-01FB7AA6A72F	TCGA-HU-A4HB	other	NA	train	0.0361015008921284	NA	NO	YES	YES	68	MALE	NOT HISPANIC OR LATINO	ASIAN	NO	NA	NO	No	NA	negative	NA	NA	70	2012	Antrum/Distal	NA	NA	NA	0	NA	NA	G3	Diffuse	NA	C16.3	8145/3	43	5	R0	II	M0	N2	T2	470	268	12.81	YES	NO	NA	NO
TCGA-IN-7806-01Z-00-DX1.2e7288fd-e149-4d4f-9d63-dd2e2f91d4f8	TCGA-IN-7806	other	NA	train	0.0262315203310237	NA	NO	YES	YES	50	MALE	NOT HISPANIC OR LATINO	WHITE	NO	0	NO	No	YES	negative	YES	Proton Pump Inhibitors	NA	2011	Gastroesophageal Junction	CIN	NA	NA	11	NA	NA	G3	Diffuse	NA	C16.0	8145/3	17	2	R0	II	M0	N1	T3	NA	1090	36.33	NA	NO	NA	NO
TCGA-IN-7808-01Z-00-DX1.0aacd7e2-1454-4aa4-866b-b142fa04e619	TCGA-IN-7808	other	NA	train	0.0303283424842395	NA	NO	YES	YES	59	MALE	NOT HISPANIC OR LATINO	WHITE	NO	0	NO	No	NO	negative	NO	NA	NA	2011	Gastroesophageal Junction	CIN	NA	NA	31	NA	NA	G3	Diffuse	NA	C16.0	8145/3	24	21	NA	IV	M1	N3	T3	105	NA	NA	NA	NO	NA	NO
TCGA-IN-8663-01Z-00-DX1.39719DC6-1441-4E0F-BB5E-656CCDAC13D5	TCGA-IN-8663	other	NA	train	0.0269776528348327	NA	NO	YES	YES	68	MALE	NOT HISPANIC OR LATINO	WHITE	NA	NA	NO	Yes	NA	NA	NA	NA	NA	2011	Gastroesophageal Junction	CIN	NA	NA	18	NA	NA	G3	NA	NA	C16.0	8140/3	14	9	R0	II	M0	N2	T2	103	NA	NA	NO	NO	NA	NO
TCGA-IP-7968-01Z-00-DX1.0ECCB946-BE56-4E79-A3B1-571EA929D95A	TCGA-IP-7968	other	NA	train	0.0302464077958957	NA	NO	YES	YES	74	MALE	NOT HISPANIC OR LATINO	WHITE	NO	0	NO	No	NO	NA	NO	NA	NA	2011	Gastroesophageal Junction	CIN	NA	NA	5	NA	NA	G2	NA	NA	C16.0	8490/3	49	4	R0	III	MX	N2	T3	NA	77	2.53	NA	NO	NA	NA
TCGA-KB-A6F5-01Z-00-DX1.7EBE81C7-178C-41EB-8DFA-27770A9DF630	TCGA-KB-A6F5	other	NA	train	0.0270962316985099	NA	NO	YES	NO	73	MALE	NA	NA	NO	NA	NO	No	NO	negative	NO	NA	190	2011	Gastroesophageal Junction	NA	NA	NA	23	NA	NA	G3	Intestinal	NA	C16.0	8144/3	16	4	R0	III	M0	N2	T3	NA	169	5.55	NO	NO	NA	NO
TCGA-KB-A6F7-01Z-00-DX1.9F7267C3-B50D-4366-9050-DE8E0EB708EA	TCGA-KB-A6F7	other	NA	train	0.0251244010105209	NA	NO	YES	YES	54	FEMALE	NA	NA	NO	NA	NO	No	NA	NA	NA	NA	50	2009	Fundus/Body	CIN	NA	NA	9	NA	NA	G3	Intestinal	NA	C16.2	8144/3	30	1	R0	I	M0	N1	T1	NA	1907	63.57	YES	NO	NA	YES
TCGA-KB-A93G-01Z-00-DX1.050F4602-DD6F-4E97-ACA8-3DE040485467	TCGA-KB-A93G	other	NA	train	0.0246415023514611	NA	NO	YES	YES	68	MALE	NA	WHITE	NO	NA	YES	No	YES	negative	YES	Antacids	100	2013	Gastroesophageal Junction	NA	NA	NA	10	NA	NA	G1	NA	Signet Ring	C16.0	8490/3	32	0	R0	I	M0	N0	T2	NA	604	20.14	NO	NO	NA	NO
TCGA-KB-A93H-01Z-00-DX1.6DDC5002-539A-4F47-BB74-524C3FFBB700	TCGA-KB-A93H	top	NA	train	0.0240397466069114	NA	NO	YES	YES	79	FEMALE	NA	ASIAN	NO	NA	NO	No	NO	negative	NA	NA	110	2011	Fundus/Body	NA	NA	NA	30	NA	NA	G1	Intestinal	Tubular	C16.2	8211/3	23	1	R0	II	M0	N1	T3	NA	1128	37.61	NO	NO	NA	NO
TCGA-KB-A93J-01Z-00-DX1.CF87A80C-609E-4064-9C59-BD2A211A886A	TCGA-KB-A93J	other	NA	train	0.0240904867971812	NA	NO	YES	YES	78	MALE	NA	WHITE	NO	NA	NO	No	NO	negative	NA	NA	90	2008	Other	CIN	NA	NA	6	NA	NA	G3	Diffuse	NA	C16.0	8145/3	35	1	R0	II	M0	N1	T2b	NA	1124	36.93	YES	NO	NA	YES
TCGA-MX-A5UG-01Z-00-DX1.DEA1C553-B7E9-4663-A02B-51C31411C7C3	TCGA-MX-A5UG	other	NA	train	0.0310450013184646	NA	NO	YES	YES	78	MALE	NOT HISPANIC OR LATINO	ASIAN	NO	0	NO	No	NO	positive	NO	NA	270	2007	Antrum/Distal	GS	NA	NA	0	NA	NA	G3	Diffuse	NA	C16.3	8145/3	14	2	R0	II	M0	N1	T3	113	NA	NA	NO	NO	NA	NO
TCGA-MX-A663-01Z-00-DX1.EBDF2119-63E3-4DA5-B661-440A461904BE	TCGA-MX-A663	other	NA	train	0.0205959351155782	NA	NO	YES	YES	66	MALE	NOT HISPANIC OR LATINO	WHITE	NO	0	YES	No	NO	negative	NO	NA	80	2012	NA	CIN	NA	NA	15	NA	NA	G3	NA	NA	C16.9	8140/3	10	0	R0	II	M0	N0	T3	296	131	7.16	NO	NO	NA	NO
TCGA-MX-A666-01Z-00-DX1.BBF0F62A-803E-4D05-A8A4-454D7BA15941	TCGA-MX-A666	other	NA	train	0.0214395535461308	NA	NO	YES	YES	61	MALE	NOT HISPANIC OR LATINO	WHITE	NO	0	NO	No	YES	negative	YES	Proton Pump Inhibitors	70	2013	Other	CIN	NA	NA	17	NA	NA	G2	NA	NA	C16.9	8140/3	NA	NA	NA	NA	MX	NX	T2	NA	421	14.03	NO	NO	NA	NO
TCGA-R5-A7O7-01Z-00-DX1.89156AC0-4A5F-481D-9D5A-76B3751585F7	TCGA-R5-A7O7	other	NA	train	0.0282484726522395	NA	NO	YES	YES	51	MALE	HISPANIC OR LATINO	WHITE	NO	NA	NO	No	YES	negative	YES	Proton Pump Inhibitors	5	2010	Gastroesophageal Junction	CIN	NA	NA	24	NA	NA	G2	Intestinal	Tubular	C16.0	8211/3	NA	NA	NA	IV	M1	N1	T3	NA	1389	45.63	NO	NO	NA	NO
TCGA-R5-A7ZE-01Z-00-DX1.0E7DCE3F-E2A1-4F98-BEBF-E08DF2BF2FF3	TCGA-R5-A7ZE	other	NA	train	0.0290176996693088	NA	NO	YES	YES	66	FEMALE	NOT HISPANIC OR LATINO	WHITE	NO	NA	NO	No	YES	negative	YES	Proton Pump Inhibitors	5	2012	Gastroesophageal Junction	CIN	NA	NA	27	NA	NA	G2	Intestinal	Tubular	C16.0	8211/3	NA	NA	NA	III	M0	N2	T3	554	NA	NA	NO	NO	NA	NO
TCGA-R5-A7ZF-01Z-00-DX1.F08C5EC7-7292-4FD6-92FF-73192329C2B5	TCGA-R5-A7ZF	other	NA	train	0.0258829720217373	NA	NO	YES	YES	65	FEMALE	NOT HISPANIC OR LATINO	BLACK	NO	NA	NO	No	NO	negative	NO	NA	5	2012	Antrum/Distal	CIN	NA	NA	22	NA	NA	G2	Intestinal	Tubular	C16.3	8144/3	NA	NA	NA	IV	M1	N1	T4a	259	NA	NA	NO	NO	NA	NO
TCGA-R5-A7ZI-01Z-00-DX1.3A4A56F1-1CFD-441D-85F3-52DDA0B346A5	TCGA-R5-A7ZI	top	NA	train	0.0315146153237445	NA	NO	YES	YES	44	FEMALE	HISPANIC OR LATINO	WHITE	NO	NA	NO	No	YES	negative	YES	Proton Pump Inhibitors	5	2009	NA	MSI	MSI	NA	15	NA	NA	G3	Diffuse	NA	C16.9	8145/3	15	0	R0	IV	M1	N1	T4	NA	2234	74.47	NO	NO	NA	NO
TCGA-R5-A7ZR-01Z-00-DX1.3E6B0708-D1AF-422F-B7F8-BBCCCEEE89B7	TCGA-R5-A7ZR	other	NA	train	0.0272268695171411	NA	NO	YES	YES	70	FEMALE	NOT HISPANIC OR LATINO	BLACK	NO	NA	NO	No	NA	negative	NA	NA	5	2008	Fundus/Body	CIN	NA	NA	15	NA	NA	G2	Intestinal	Tubular	C16.2	8211/3	NA	NA	NA	NA	M0	NX	T3	185	NA	NA	NO	NO	NA	NO
TCGA-R5-A804-01Z-00-DX1.D1DDC2EE-C3ED-4502-B1C1-71D5585E9470	TCGA-R5-A804	other	NA	train	0.0219204677828904	NA	NO	YES	NO	54	MALE	NOT HISPANIC OR LATINO	BLACK	NO	NA	NO	No	YES	negative	YES	Proton Pump Inhibitors	5	2005	NA	NA	NA	NA	0	NA	NA	G3	Diffuse	NA	C16.9	8145/3	NA	NA	NA	IV	M1	N2	T3	140	NA	NA	NO	NO	NA	NO
TCGA-R5-A805-01Z-00-DX1.855298CD-DC64-4423-ABB1-D7AC92BF5177	TCGA-R5-A805	other	NA	train	0.0234997496833621	NA	NO	YES	YES	71	MALE	NOT HISPANIC OR LATINO	WHITE	NO	NA	NO	No	YES	negative	NO	NA	5	2005	Gastroesophageal Junction	CIN	NA	NA	10	NA	NA	G3	Intestinal	NA	C16.0	8144/3	NA	NA	NA	III	M0	N2	T3	281	NA	NA	NA	NO	NA	NA
TCGA-RD-A7BS-01Z-00-DX1.F236D43D-0072-47C7-A4D5-6928932D4C9F	TCGA-RD-A7BS	other	NA	train	0.024269217316013	NA	NO	YES	YES	46	MALE	NOT HISPANIC OR LATINO	WHITE	NO	0	NO	Yes	NO	negative	YES	Proton Pump Inhibitors	110	2001	Gastroesophageal Junction	GS	NA	NA	8	NA	NA	G3	Diffuse	NA	C16.0	8145/3	8	5	R0	II	M0	N1	T3	336	NA	8.02	YES	NO	NA	YES
TCGA-RD-A7BT-01Z-00-DX1.1B0308B0-27EA-43A7-BE89-C5F7831AF243	TCGA-RD-A7BT	other	NA	train	0.0279089129092059	NA	NO	YES	YES	66	MALE	NOT HISPANIC OR LATINO	PACIFIC ISLANDER	NO	0	NO	No	NO	positive	YES	Proton Pump Inhibitors	100	2002	Fundus/Body	NA	NA	NA	26	NA	NA	G3	Intestinal	NA	C16.1	8144/3	56	55	R2	III	M0	N3	T3	262	NA	4.04	NO	NO	NA	NO
TCGA-RD-A7BW-01Z-00-DX1.C8C51F10-BD65-44AC-BC95-4ED8D017D908	TCGA-RD-A7BW	other	NA	train	0.0286397201037239	NA	NO	YES	YES	68	FEMALE	NOT HISPANIC OR LATINO	WHITE	NO	0	NO	No	YES	negative	NO	NA	110	2004	Fundus/Body	CIN	NA	NA	3	NA	NA	G3	Diffuse	NA	C16.1	8145/3	23	0	R0	I	M0	N0	T2	156	NA	NA	YES	NO	NA	YES
TCGA-RD-A7C1-01Z-00-DX1.217B7632-39AC-41E1-8491-20C700B08AEC	TCGA-RD-A7C1	other	NA	train	0.0263062630305674	NA	NO	YES	YES	82	MALE	NOT HISPANIC OR LATINO	WHITE	NO	0	NO	No	NO	negative	NO	NA	110	2005	Fundus/Body	CIN	NA	NA	24	NA	NA	G3	Diffuse	NA	C16.1	8145/3	23	0	R0	I	M0	N0	T2	507	NA	14.39	NO	NO	NA	NO
TCGA-RD-A8MV-01Z-00-DX1.E658A7D1-8A6A-4BE9-9C89-07B60E9F8983	TCGA-RD-A8MV	other	NA	train	0.02387835488532	NA	NO	YES	YES	56	MALE	NOT HISPANIC OR LATINO	WHITE	NO	0	NO	No	NO	positive	NO	NA	110	2001	Fundus/Body	CIN	NA	NA	6	NA	NA	G3	Intestinal	NA	C16.2	8144/3	17	9	R0	III	M0	N2	T3	NA	3720	122.21	YES	NO	NA	YES
TCGA-RD-A8MW-01Z-00-DX1.30EE6F24-3983-4793-9EF6-059B9AF53F24	TCGA-RD-A8MW	other	NA	train	0.0240429116089062	NA	NO	YES	YES	72	MALE	NOT HISPANIC OR LATINO	WHITE	NO	0	NO	No	YES	positive	YES	Proton Pump Inhibitors	110	2004	Antrum/Distal	CIN	NA	NA	14	NA	NA	G3	Intestinal	NA	C16.3	8144/3	12	11	R0	III	M0	N2	T3	1153	NA	3.22	YES	NO	NA	YES
TCGA-RD-A8N0-01Z-00-DX1.4C91480F-E7D8-4E37-B528-F5E272F2F8CA	TCGA-RD-A8N0	other	NA	train	0.0227721641768863	NA	NO	YES	YES	53	FEMALE	NOT HISPANIC OR LATINO	WHITE	NA	NA	NO	No	YES	positive	YES	Proton Pump Inhibitors	110	2006	Fundus/Body	GS	NA	NA	NA	NA	NA	G3	Diffuse	NA	C16.1	8145/3	36	10	R0	III	M0	N2	T3	NA	1236	40.6	YES	NO	NA	YES
TCGA-RD-A8N1-01Z-00-DX1.A5D023FB-CBF8-477C-B5D1-8281BAA25E2E	TCGA-RD-A8N1	other	NA	train	0.0252641268051244	NA	NO	YES	YES	70	MALE	NOT HISPANIC OR LATINO	WHITE	NO	0	NO	Yes	NO	positive	NO	NA	110	2001	Antrum/Distal	CIN	NA	NA	17	NA	NA	G3	Diffuse	NA	C16.2	8145/3	17	10	R1	III	M0	N2	T3	NA	3519	115.6	YES	NO	NA	YES
TCGA-RD-A8N2-01Z-00-DX1.A56448E6-1C5E-4758-AC2E-4591A406116C	TCGA-RD-A8N2	other	NA	train	0.022587335073237	NA	NO	YES	YES	59	FEMALE	NOT HISPANIC OR LATINO	WHITE	YES	1	NO	No	NO	positive	YES	Proton Pump Inhibitors	90	2002	Antrum/Distal	GS	NA	NA	NA	NA	NA	G3	Diffuse	NA	C16.3	8145/3	23	0	R0	I	M0	N0	T2	NA	3540	116.29	NO	NO	NA	NO
TCGA-RD-A8N4-01Z-00-DX1.03EBE393-9145-4F25-AA4C-E637B6A2A111	TCGA-RD-A8N4	other	NA	train	0.0214405467554318	NA	NO	YES	YES	58	FEMALE	NOT HISPANIC OR LATINO	WHITE	NO	0	NO	No	NO	negative	NO	NA	120	2006	Antrum/Distal	GS	NA	NA	0	NA	NA	G3	Diffuse	NA	C16.3	8145/3	7	3	R0	II	M0	N1	T3	NA	2171	71.32	YES	NO	NA	YES
TCGA-RD-A8N5-01Z-00-DX1.EFF443CB-E494-4746-AD03-6C20FCAEB427	TCGA-RD-A8N5	other	NA	train	0.0258654814486969	NA	NO	YES	YES	78	MALE	NOT HISPANIC OR LATINO	WHITE	YES	1	NO	No	NO	positive	YES	Proton Pump Inhibitors	90	2006	Fundus/Body	CIN	NA	NA	29	NA	NA	G2	Intestinal	Mucinous	C16.1	8480/3	21	4	R0	II	M0	N1	T3	1747	NA	NA	YES	NO	NA	YES
TCGA-RD-A8N9-01Z-00-DX1.70899C63-3C5D-4993-8215-F7452ADE134D	TCGA-RD-A8N9	other	NA	train	0.0236199515133883	NA	NO	YES	YES	63	FEMALE	NOT HISPANIC OR LATINO	ASIAN	NO	0	NO	No	NO	negative	NO	NA	100	2009	Gastroesophageal Junction	CIN	NA	NA	18	NA	NA	G3	Diffuse	NA	C16.0	8145/3	4	2	R0	II	M0	N1	T2	NA	1083	35.58	YES	NO	NA	YES
TCGA-RD-A8NB-01Z-00-DX1.FA45D4EF-D5FA-407A-9BF1-44C2A6326F3A	TCGA-RD-A8NB	top	NA	train	0.25418457454258	NA	NO	YES	YES	80	FEMALE	NOT HISPANIC OR LATINO	WHITE	YES	1	NO	No	NO	positive	YES	Proton Pump Inhibitors	100	2000	Antrum/Distal	MSI	MSI	NA	NA	NA	NA	G3	Diffuse	NA	C16.0	8145/3	15	3	R1	II	M0	N1	T3	513	NA	7.56	NO	NO	NA	NO
TCGA-SW-A7EB-01Z-00-DX1.E9DE72F8-706D-43E2-A67E-7EDD39A509EB	TCGA-SW-A7EB	other	NA	train	0.0256190457590016	NA	NO	YES	YES	45	MALE	NOT HISPANIC OR LATINO	WHITE	NO	NA	NO	No	YES	NA	YES	Antacids	720	2013	Antrum/Distal	CIN	NA	NA	21	NA	NA	G2	Intestinal	Mucinous	C16.3	8480/3	5	3	R0	III	M0	N2	T3	NA	176	5.78	YES	NO	NA	NO
TCGA-VQ-A8DL-01Z-00-DX1.E720AE39-654E-4587-A294-2ED2BCE6F043	TCGA-VQ-A8DL	other	NA	train	0.0237410948325149	NA	NO	YES	NO	69	FEMALE	NA	WHITE	NO	NA	NO	No	NO	negative	NO	NA	250	2010	Cardia/Proximal	NA	NA	NA	6	NA	NA	G2	Intestinal	Tubular	C16.0	8211/3	27	0	R0	II	M0	N0	T3	28	NA	NA	NO	NO	NA	NO
TCGA-VQ-A8DT-01Z-00-DX1.C87953F7-A303-410E-9554-2022A79AF6CC	TCGA-VQ-A8DT	other	NA	train	0.120160640539586	NA	NO	YES	YES	43	MALE	NA	NA	NO	NA	NO	No	NO	negative	NO	NA	130	2010	Fundus/Body	GS	NA	NA	3	NA	NA	G3	Intestinal	NA	C16.2	8144/3	53	9	R0	III	M0	N3a	T3	NA	1463	45.2	YES	NO	NA	YES
TCGA-VQ-A8DU-01Z-00-DX1.12DD8768-1315-472E-801D-F44A418BEA41	TCGA-VQ-A8DU	other	NA	train	0.0242199549400333	NA	NO	YES	YES	63	MALE	NA	WHITE	NO	NA	NO	No	NO	negative	NO	NA	200	2010	Antrum/Distal	CIN	NA	NA	20	NA	NA	G2	Intestinal	Tubular	C16.3	8211/3	23	8	R0	III	M0	N2	T3	166	NA	5.19	YES	NO	NA	NO
TCGA-VQ-A8DV-01Z-00-DX1.DB668CCB-E5C9-49D8-9F0B-2548AA1C3E69	TCGA-VQ-A8DV	other	NA	train	0.0238141499988744	NA	NO	YES	YES	48	MALE	NA	WHITE	NO	NA	NO	No	NO	negative	NO	NA	70	2010	Antrum/Distal	CIN	NA	NA	18	NA	NA	G2	Intestinal	NA	C16.3	8144/3	16	0	R0	I	M0	N0	T2	403	NA	9.46	NO	NO	NA	NO
TCGA-VQ-A8DZ-01Z-00-DX1.3C4CB10D-8C8B-4828-B7D4-7058BDF4D39F	TCGA-VQ-A8DZ	other	NA	train	0.0229104849609243	NA	NO	YES	YES	70	MALE	NA	BLACK	NO	NA	NO	No	NO	negative	NO	NA	80	2011	Antrum/Distal	CIN	NA	NA	25	NA	NA	G3	NA	Signet Ring	C16.3	8490/3	20	18	R2	IV	M1	N3	T4	396	NA	NA	YES	NO	NA	NO
TCGA-VQ-A8E0-01Z-00-DX1.81F45F4C-5D39-4C76-9888-064D53C9A80D	TCGA-VQ-A8E0	other	NA	train	0.0245813026233607	NA	NO	YES	YES	68	MALE	NA	BLACK	YES	1	NO	No	NO	negative	NO	NA	130	2011	Fundus/Body	CIN	NA	NA	22	NA	NA	G3	Intestinal	NA	C16.2	8144/3	23	6	R0	III	M0	N2	T3	562	NA	17.44	YES	NO	NA	YES
TCGA-VQ-A8E2-01Z-00-DX1.6B105EA8-4AF5-4CE0-B5B9-46332130B037	TCGA-VQ-A8E2	other	NA	train	0.0227055387458828	NA	NO	YES	YES	57	MALE	NA	ASIAN	NO	NA	NO	No	NO	negative	NO	NA	210	2011	Fundus/Body	CIN	NA	NA	18	NA	NA	G2	Intestinal	Tubular	C16.2	8211/3	29	8	R0	III	M0	N2	T3	NA	1300	43.33	YES	NO	NA	YES
TCGA-VQ-A8E7-01Z-00-DX1.30F18F35-5E77-429B-9840-27E60F5129B8	TCGA-VQ-A8E7	other	NA	train	0.0271976079846147	NA	NO	YES	YES	59	MALE	NA	WHITE	NA	NA	NO	No	NO	negative	NO	NA	120	2012	Gastroesophageal Junction	CIN	NA	NA	8	NA	NA	G2	Intestinal	Tubular	C16.0	8211/3	23	1	R0	IV	M1	N1	T3	NA	1122	34.43	NO	NO	NA	NO
TCGA-VQ-A8P3-01Z-00-DX1.1B018BDB-5C60-46D8-A014-CE8CA8ADA191	TCGA-VQ-A8P3	other	NA	train	0.02614156330138	NA	NO	YES	YES	72	MALE	NA	WHITE	NO	NA	NO	No	NO	negative	NO	NA	140	2011	Fundus/Body	GS	NA	NA	0	NA	NA	G2	Intestinal	Tubular	C16.2	8211/3	14	1	R0	III	M0	N1	T4	NA	1116	37.19	YES	NO	NA	YES
TCGA-VQ-A8P5-01Z-00-DX1.F3FDCB47-3426-400C-82A9-750012F95B3B	TCGA-VQ-A8P5	other	NA	train	0.0223307366721801	NA	NO	YES	YES	67	MALE	NA	WHITE	NO	NA	NO	No	NO	negative	NO	NA	120	2011	Fundus/Body	CIN	NA	NA	19	NA	NA	G3	Intestinal	NA	C16.2	8144/3	34	0	R0	II	M0	N0	T3	235	NA	NA	YES	NO	NA	YES
TCGA-VQ-A8P8-01Z-00-DX1.85D05076-70BE-46A6-B866-94846CD22670	TCGA-VQ-A8P8	other	NA	train	0.0388455740126608	NA	NO	YES	YES	72	FEMALE	NA	BLACK	NO	NA	NO	No	NO	negative	NO	NA	60	2012	Fundus/Body	GS	NA	NA	NA	NA	NA	G2	Intestinal	NA	C16.2	8144/3	19	0	R0	II	M0	N0	T4a	NA	929	30.95	NO	NO	NA	NO
TCGA-VQ-A8PB-01Z-00-DX1.FAB74FD6-C7AB-422F-ACA9-2DB0ACEC23E5	TCGA-VQ-A8PB	top	NA	train	0.449971163421273	NA	NO	YES	YES	65	FEMALE	NA	WHITE	NO	NA	NO	No	NO	negative	NO	NA	90	2011	Antrum/Distal	MSI	MSI	NA	4	NA	NA	G2	Intestinal	Papillary	C16.3	8260/3	47	0	R0	II	M0	N0	T3	1028	1023	NA	YES	NO	NA	YES
TCGA-VQ-A8PC-01Z-00-DX1.03BD1821-DB4A-4FAB-AA6A-A8C91E6215F4	TCGA-VQ-A8PC	other	NA	train	0.0241050309515592	NA	NO	YES	YES	65	MALE	NA	WHITE	NO	NA	NO	No	NO	negative	NO	NA	120	2009	Antrum/Distal	CIN	NA	NA	13	NA	NA	G3	NA	Signet Ring	C16.3	8490/3	15	2	R0	II	M0	N1	T3	1407	NA	42.28	NO	NO	NA	NO
TCGA-VQ-A8PD-01Z-00-DX1.A9B601CB-83AA-4F0C-BB6D-DD88455FDEE9	TCGA-VQ-A8PD	other	NA	train	0.0278584760622352	NA	NO	YES	YES	69	MALE	NA	WHITE	NO	NA	NO	No	NO	negative	NO	NA	210	2012	Fundus/Body	GS	NA	NA	3	NA	NA	G2	NA	NA	C16.2	8140/3	28	26	R0	III	M0	N3	T4a	496	NA	4.4	YES	NO	NA	NO
TCGA-VQ-A8PH-01Z-00-DX1.79A66B42-B6CF-49F9-9204-DC21A57DAFF6	TCGA-VQ-A8PH	other	NA	train	0.027090298677745	NA	NO	YES	YES	62	MALE	NA	WHITE	NO	NA	NO	No	NO	negative	NO	NA	260	2010	Antrum/Distal	CIN	NA	NA	22	NA	NA	G2	Intestinal	Tubular	C16.3	8211/3	33	24	R1	III	M0	N3	T3	389	NA	12.39	YES	NO	NA	YES
TCGA-VQ-A8PJ-01Z-00-DX1.19F00379-C001-49D2-9B22-6AE0791C8488	TCGA-VQ-A8PJ	other	NA	train	0.0266961897745853	NA	NO	YES	YES	53	MALE	NA	NA	NO	NA	NO	No	NO	negative	NO	NA	450	2011	Fundus/Body	CIN	NA	NA	25	NA	NA	GX	Intestinal	Tubular	C16.2	8211/3	24	9	R2	IV	M1	N2	T4	82	NA	NA	NO	NO	NA	NO
TCGA-VQ-A8PK-01Z-00-DX1.A13BCC99-05AC-4FEC-8BA8-0EDC92EAE02B	TCGA-VQ-A8PK	other	NA	train	0.0390341747610176	NA	NO	YES	YES	58	MALE	NA	WHITE	NO	NA	NO	No	NO	negative	NO	NA	410	2011	Gastroesophageal Junction	CIN	NA	NA	18	NA	NA	G2	Intestinal	NA	C16.0	8144/3	32	11	R0	III	M0	N3a	T3	543	NA	8.64	NO	NO	NA	NO
TCGA-VQ-A8PM-01Z-00-DX1.49FE7D00-2547-4936-803D-F4421C5E5BB3	TCGA-VQ-A8PM	other	NA	train	0.0269993811916403	NA	NO	YES	YES	56	MALE	NA	WHITE	NO	NA	NO	No	NO	negative	NO	NA	220	2009	Cardia/Proximal	CIN	NA	NA	9	NA	NA	G3	NA	Signet Ring	C16.0	8490/3	81	55	R0	III	M0	N3	T4	57	NA	NA	NO	NO	NA	NO
TCGA-VQ-A8PO-01Z-00-DX1.CAF2A0EE-75C7-4AB6-86AC-0397EE1B9FBE	TCGA-VQ-A8PO	top	NA	train	0.447961004793102	NA	NO	YES	YES	74	MALE	NA	WHITE	NO	NA	NO	No	NO	negative	NO	NA	200	2008	Antrum/Distal	MSI	MSI	NA	4	NA	NA	G3	NA	Signet Ring	C16.3	8490/3	26	0	R0	II	M0	N0	T4a	282	NA	8.41	NO	NO	NA	NO
TCGA-VQ-A8PQ-01Z-00-DX1.D63AEF37-BAB9-4BFC-9F7E-33509A227B71	TCGA-VQ-A8PQ	other	NA	train	0.0214188287647511	NA	NO	YES	YES	50	FEMALE	NA	WHITE	NO	NA	NO	No	NO	negative	NO	NA	140	2008	Cardia/Proximal	GS	NA	NA	0	NA	NA	G2	Intestinal	Tubular	C16.0	8211/3	12	6	R2	IV	M1	N1	T4	476	NA	2.99	NO	NO	NA	NO
TCGA-VQ-A8PS-01Z-00-DX1.E93B2855-6350-4037-8C41-E781D887C790	TCGA-VQ-A8PS	other	NA	train	0.0251722559948779	NA	NO	YES	NO	76	MALE	NA	WHITE	NO	NA	NO	No	NO	negative	NO	NA	120	2009	Other	NA	NA	NA	7	NA	NA	G2	Intestinal	NA	C16.9	8144/3	11	1	R0	II	M0	N1	T3	406	NA	4.3	NO	NO	NA	NO
TCGA-VQ-A8PT-01Z-00-DX1.7A0E6C8F-E0D2-49AC-9C03-3C9B34EB0AE8	TCGA-VQ-A8PT	top	NA	train	0.602751464148766	NA	NO	YES	NO	65	MALE	NA	WHITE	NO	NA	NO	No	NO	negative	NO	NA	120	2012	Fundus/Body	NA	NA	NA	2	NA	NA	G3	Intestinal	NA	C16.2	8144/3	38	0	R0	NA	M0	N0	T4b	NA	887	29.57	YES	NO	NA	YES
TCGA-VQ-A8PX-01Z-00-DX1.A1886D51-DC33-4B5A-9C71-56E281F13F52	TCGA-VQ-A8PX	top	NA	train	0.0270510229536998	NA	NO	YES	YES	51	MALE	NA	NA	NO	NA	NO	No	NO	negative	NO	NA	200	2009	Other	MSI	MSI	NA	16	NA	NA	G2	Intestinal	NA	C16.9	8144/3	24	0	R0	I	M0	N0	T1	NA	1936	64.52	NO	NO	NA	NO
TCGA-VQ-A8PY-01Z-00-DX1.EA2C7386-012A-442A-95B3-FFA12BD2684D	TCGA-VQ-A8PY	other	NA	train	0.026699253467724	NA	NO	YES	NO	47	FEMALE	NA	WHITE	NO	NA	NO	No	NO	negative	NO	NA	60	2009	Antrum/Distal	NA	NA	NA	18	NA	NA	G2	Intestinal	Tubular	C16.3	8211/3	43	12	R0	III	M0	N2	T3	436	NA	NA	YES	NO	NA	YES
TCGA-VQ-A8PZ-01Z-00-DX1.EE25BECD-7611-48EC-B78C-27F5E5BDD5DF	TCGA-VQ-A8PZ	other	NA	train	0.0261868304068661	NA	NO	YES	NO	56	FEMALE	NA	WHITE	NO	NA	NO	No	NO	negative	NO	NA	110	2008	Fundus/Body	NA	NA	NA	7	NA	NA	G3	NA	Signet Ring	C16.3	8490/3	68	0	R0	II	M0	N0	T3	NA	2201	73.36	YES	NO	NA	YES
TCGA-VQ-A91A-01Z-00-DX1.B0F3EE79-4246-4534-9763-EB9C6D60F3AA	TCGA-VQ-A91A	other	NA	train	0.0253972660184029	NA	NO	YES	YES	67	MALE	NA	WHITE	YES	1	NO	No	NO	negative	NO	NA	60	2011	Fundus/Body	CIN	NA	NA	15	NA	NA	G1	Intestinal	Mucinous	C16.2	8480/3	29	11	R0	III	M0	N3a	T3	NA	1183	4.24	NA	NO	NA	YES
TCGA-VQ-A91E-01Z-00-DX1.BF3BA276-5A18-4B45-881D-4523C42B5AD8	TCGA-VQ-A91E	top	NA	train	0.399773942254463	NA	NO	YES	YES	67	FEMALE	NA	WHITE	NO	NA	NO	No	NO	negative	NO	NA	460	2013	Antrum/Distal	NA	NA	NA	15	NA	NA	G3	Intestinal	Tubular	C16.3	8144/3	29	0	R0	NA	M0	N0	T4b	NA	654	21.81	YES	NO	NA	YES
TCGA-VQ-A91N-01Z-00-DX1.4F7CF3DD-8AAA-43DE-98C1-E44B2B5FB019	TCGA-VQ-A91N	other	NA	train	0.0281193984166472	NA	NO	YES	YES	59	FEMALE	NA	NA	NA	NA	NO	No	NO	negative	NO	NA	250	2009	Antrum/Distal	CIN	NA	NA	16	NA	NA	G2	Intestinal	Tubular	C16.3	8211/3	32	18	R0	III	M0	N3	T4	570	NA	14.39	YES	NO	NA	NO
TCGA-VQ-A91Q-01Z-00-DX1.9928DA7E-B36D-4E5E-8F0F-BD41DA588DB9	TCGA-VQ-A91Q	other	NA	train	0.02597068784698	NA	NO	YES	YES	61	MALE	NA	NA	NO	NA	NO	No	NO	negative	NO	NA	90	2009	Cardia/Proximal	CIN	NA	NA	8	NA	NA	G3	Intestinal	Tubular	C16.0	8211/3	28	25	R0	III	M0	N3	T3	633	NA	18.1	YES	NO	NA	YES
TCGA-VQ-A91V-01Z-00-DX1.E271D33E-3E57-445D-8373-2386B56FE9A9	TCGA-VQ-A91V	other	NA	train	0.0292522693565578	NA	NO	YES	YES	58	MALE	NA	NA	NO	NA	NO	Yes	NO	negative	NO	NA	110	2011	Gastroesophageal Junction	CIN	NA	NA	9	NA	NA	G2	Intestinal	Tubular	C16.0	8211/3	10	4	R0	III	M0	N2	T3	NA	1278	38.9	YES	NO	NA	YES
TCGA-VQ-A91W-01Z-00-DX1.E4878B45-586E-46F7-8113-8080149AC45D	TCGA-VQ-A91W	other	NA	train	0.0221380421649325	NA	NO	YES	NO	30	MALE	NA	WHITE	NO	NA	NO	No	NO	negative	NO	NA	500	2009	Fundus/Body	EBV	NA	positive	6	NA	NA	G2	Intestinal	NA	C16.2	8144/3	25	5	R0	II	M0	N1	T3	NA	1824	60.81	YES	NO	NA	YES
TCGA-VQ-A91X-01Z-00-DX1.8D0815BF-2430-4471-881E-1E12357ACEA4	TCGA-VQ-A91X	other	NA	train	0.0252811685247716	NA	NO	YES	YES	74	MALE	NA	WHITE	NO	NA	NO	No	NO	negative	NO	NA	180	2010	Antrum/Distal	CIN	NA	NA	21	NA	NA	G3	Intestinal	NA	C16.3	8144/3	34	14	R0	III	M0	N2	T3	289	NA	NA	NO	NO	NA	NO
TCGA-VQ-A91Y-01Z-00-DX1.9401E1F3-4110-4F1E-99A0-36D4E1518650	TCGA-VQ-A91Y	other	NA	train	0.0232582268318197	NA	NO	YES	YES	67	MALE	NA	WHITE	NO	NA	NO	No	NO	negative	NO	NA	130	2011	Antrum/Distal	CIN	NA	NA	8	NA	NA	G3	Intestinal	Tubular	C16.3	8211/3	60	50	R2	III	M0	N3b	T4a	296	NA	8.48	YES	NO	NA	NO
TCGA-VQ-A91Z-01Z-00-DX1.14F618B5-D177-4129-A7C1-99373536DE45	TCGA-VQ-A91Z	other	NA	train	0.0748586329882981	NA	NO	YES	YES	67	FEMALE	NA	WHITE	NO	NA	NO	No	NO	negative	NO	NA	210	2010	Antrum/Distal	CIN	NA	NA	24	NA	NA	G2	Intestinal	Tubular	C16.3	8211/3	19	2	R0	II	M0	N1	T3	NA	1666	43.04	NO	NO	NA	NO
TCGA-VQ-A922-01Z-00-DX1.445608A5-D4F1-44AB-8642-3C944D753D87	TCGA-VQ-A922	other	NA	train	0.0264314376203438	NA	NO	YES	YES	70	MALE	NA	NA	NO	NA	NO	No	NO	negative	NO	NA	80	2010	Antrum/Distal	CIN	NA	NA	15	NA	NA	G2	Intestinal	Tubular	C16.3	8211/3	16	1	R0	III	M0	N1	T4	275	262	8.28	YES	NO	NA	NO
TCGA-VQ-A923-01Z-00-DX1.86FE7ABA-9C93-4637-A71F-F3EBA2BB4BDF	TCGA-VQ-A923	other	NA	train	0.0263577792639775	NA	NO	YES	YES	90	MALE	NA	WHITE	NO	NA	NO	No	NO	negative	NO	NA	110	2008	Fundus/Body	EBV	NA	positive	14	NA	NA	G3	Intestinal	Tubular	C16.2	8211/3	12	4	R0	II	M0	N1	T3	61	NA	NA	NO	NO	NA	NO
TCGA-VQ-A924-01Z-00-DX1.736B41F3-9678-4FAF-AE86-FCAC4F6DCBD3	TCGA-VQ-A924	top	NA	train	0.420957347126106	NA	NO	YES	YES	69	MALE	NA	NA	NO	NA	NO	No	NO	negative	NO	NA	60	2008	Antrum/Distal	MSI	MSI	NA	1	NA	NA	G2	Intestinal	Tubular	C16.3	8211/3	27	0	R0	II	M0	N0	T3	1686	NA	NA	NO	NO	NA	NO
TCGA-VQ-A925-01Z-00-DX1.D9AB5ADD-B946-4994-A3F2-646888C69E0D	TCGA-VQ-A925	other	NA	train	0.027128503157812	NA	NO	YES	YES	66	MALE	NA	WHITE	NO	NA	NO	No	NO	negative	NO	NA	370	2012	Antrum/Distal	CIN	NA	NA	21	NA	NA	G2	Intestinal	Tubular	C16.3	8211/3	6	6	R2	III	M0	N2	T3	138	NA	NA	NO	NO	NA	NO
TCGA-VQ-A927-01Z-00-DX1.F4ACCDED-FBF5-4900-B000-638B3015EBFA	TCGA-VQ-A927	other	NA	train	0.0261358050203633	NA	NO	YES	YES	81	MALE	NA	WHITE	NO	NA	NO	No	NO	negative	NO	NA	70	2013	Fundus/Body	GS	NA	NA	NA	NA	NA	G1	Diffuse	NA	C16.2	8145/3	27	27	R1	III	M0	N3	T3	200	NA	NA	NO	NO	NA	NO
TCGA-VQ-A928-01Z-00-DX1.633B64F3-2F87-4C76-ABC4-4E03D04AF9EC	TCGA-VQ-A928	other	NA	train	0.0263292350897964	NA	NO	YES	YES	49	MALE	NA	WHITE	NO	NA	NO	No	NO	negative	NO	NA	130	2010	Fundus/Body	GS	NA	NA	5	NA	NA	G2	Intestinal	Papillary	C16.2	8260/3	81	32	R0	III	M0	N3	T3	174	NA	4.86	YES	NO	NA	NO
TCGA-VQ-A94O-01Z-00-DX1.83040E68-904F-4F7E-B4E1-34C860098228	TCGA-VQ-A94O	other	NA	train	0.0279184654245226	NA	NO	YES	YES	74	MALE	NA	BLACK	NO	NA	NO	No	NO	negative	NO	NA	370	2012	Antrum/Distal	CIN	NA	NA	22	NA	NA	G2	Intestinal	NA	C16.3	8144/3	67	18	R0	III	M0	N3	T4a	640	NA	6.08	YES	NO	NA	NO
TCGA-VQ-A94P-01Z-00-DX1.83E87D6C-D210-4C06-BB5B-49A1F3E14EE0	TCGA-VQ-A94P	other	NA	train	0.024031981191843	NA	NO	YES	YES	57	MALE	NA	WHITE	NO	NA	NO	No	NO	negative	NO	NA	430	2011	Fundus/Body	CIN	NA	NA	11	NA	NA	GX	NA	Signet Ring	C16.2	8490/3	NA	NA	R2	III	MX	NX	T4	81	NA	NA	NO	NO	NA	NO
TCGA-VQ-A94R-01Z-00-DX1.4F2367B3-6759-469C-90E5-0660102E86A6	TCGA-VQ-A94R	other	NA	train	0.0272971615794735	NA	NO	YES	YES	63	MALE	NA	WHITE	NO	NA	NO	No	NO	negative	NO	NA	130	2010	Antrum/Distal	CIN	NA	NA	9	NA	NA	G2	Intestinal	NA	C16.3	8144/3	32	6	R0	III	M0	N2	T4a	1294	NA	33.44	YES	NO	NA	YES
TCGA-VQ-A94T-01Z-00-DX1.DEFEFBD0-CE26-4F75-B9C4-F55344A7CAA8	TCGA-VQ-A94T	other	NA	train	0.0270697785680612	NA	NO	YES	YES	73	MALE	NA	NA	NO	NA	NO	No	NO	negative	NO	NA	90	2011	Cardia/Proximal	CIN	NA	NA	22	NA	NA	G3	Diffuse	NA	C16.0	8145/3	33	9	R0	III	M0	N2	T3	342	NA	9.72	NO	NO	NA	NO
TCGA-VQ-AA64-01Z-00-DX1.90641552-B556-4020-AA11-21E754BD5891	TCGA-VQ-AA64	other	NA	train	0.0273203045381503	NA	NO	YES	YES	68	MALE	NA	WHITE	YES	1	NO	No	NO	negative	NO	NA	170	2011	Cardia/Proximal	CIN	NA	NA	3	NA	NA	G2	Intestinal	NA	C16.0	8144/3	34	6	R0	III	M0	N2	T3	560	NA	NA	YES	NO	NA	YES
TCGA-VQ-AA68-01Z-00-DX1.CF6FBB15-5887-4406-946A-AF93918EC318	TCGA-VQ-AA68	other	NA	train	0.0256596367907049	NA	NO	YES	YES	52	FEMALE	NA	WHITE	NO	NA	NO	No	NO	negative	NO	NA	70	2011	Gastroesophageal Junction	CIN	NA	NA	23	NA	NA	G2	Intestinal	Tubular	C16.0	8211/3	27	21	R0	III	M0	N3	T4a	NA	1309	43.63	YES	NO	NA	YES
TCGA-VQ-AA69-01Z-00-DX1.1EEF2AD7-6470-44B5-9E87-E77AE47262F0	TCGA-VQ-AA69	other	NA	train	0.0275474021546896	NA	NO	YES	YES	35	MALE	NA	WHITE	NO	NA	NO	No	NO	negative	NO	NA	160	2011	Gastroesophageal Junction	EBV	NA	positive	0	NA	NA	G2	Intestinal	NA	C16.0	8140/3	37	6	R0	III	M0	N2	T3	NA	851	28.38	YES	NO	NA	YES
TCGA-VQ-AA6A-01Z-00-DX1.52D958F4-34B3-43F1-9DAC-960E69C958CA	TCGA-VQ-AA6A	other	NA	train	0.0263825940955669	NA	NO	YES	YES	56	MALE	NA	WHITE	NO	NA	NO	No	NO	negative	NO	NA	140	2012	Gastroesophageal Junction	CIN	NA	NA	14	NA	NA	G2	Intestinal	NA	C16.0	8144/3	26	8	R0	III	M0	N3a	T4	NA	1167	38.9	YES	NO	NA	YES
TCGA-VQ-AA6B-01Z-00-DX1.C6CB7290-4A83-4963-8840-68BC208D1232	TCGA-VQ-AA6B	other	NA	train	0.0253209909506889	NA	NO	YES	NO	48	MALE	NA	WHITE	YES	1	NO	Yes	NO	positive	NO	NA	210	2012	Gastroesophageal Junction	CIN	NA	NA	25	NA	NA	G2	Intestinal	NA	C16.0	8144/3	39	5	R0	III	M0	N2	T3	NA	988	32.92	YES	NO	NA	YES
TCGA-VQ-AA6F-01Z-00-DX1.EA90F7CF-FE3F-4FED-A8E0-C83FEE96F4CA	TCGA-VQ-AA6F	other	NA	train	0.0275645190794026	NA	NO	YES	YES	57	MALE	NA	WHITE	NO	NA	NO	No	NO	negative	NO	NA	250	2010	Cardia/Proximal	CIN	NA	NA	13	NA	NA	G2	Intestinal	NA	C16.0	8140/3	14	1	R0	II	M0	N1	T3	NA	1646	17.94	YES	NO	NA	YES
TCGA-VQ-AA6G-01Z-00-DX1.3BDB7578-931A-47DB-933F-C7CA7CD50EDE	TCGA-VQ-AA6G	other	NA	train	0.0251926210126058	NA	NO	YES	YES	68	MALE	NA	WHITE	NO	NA	NO	No	NO	negative	NO	NA	110	2011	Cardia/Proximal	CIN	NA	NA	3	NA	NA	G2	Intestinal	NA	C16.0	8144/3	19	0	R0	II	M0	N0	T3	792	NA	15.41	YES	NO	NA	NO
TCGA-VQ-AA6I-01Z-00-DX1.B11762F9-1DA7-4140-8F45-2B372B497379	TCGA-VQ-AA6I	other	NA	train	0.0227755288289778	NA	NO	YES	NO	68	MALE	NA	WHITE	NO	NA	NO	No	NO	negative	NO	NA	140	2012	Gastroesophageal Junction	CIN	NA	NA	15	NA	NA	G3	Intestinal	NA	C16.0	8140/3	16	9	R0	III	M0	N3	T3	491	NA	15.6	YES	NO	NA	NO
TCGA-VQ-AA6J-01Z-00-DX1.212AF324-26E9-4807-A64B-6325D6E94507	TCGA-VQ-AA6J	other	NA	train	0.0284819008026115	NA	NO	YES	YES	75	MALE	NA	BLACK	YES	2	NO	No	NO	negative	NO	NA	60	2012	Cardia/Proximal	CIN	NA	NA	9	NA	NA	G3	Intestinal	NA	C16.0	8144/3	27	3	R0	III	M0	N2	T4a	NA	826	27.53	NO	NO	NA	NO
TCGA-VQ-AA6K-01Z-00-DX1.8AF14797-0C31-4DF3-94A4-868EC96E7BB1	TCGA-VQ-AA6K	other	NA	train	0.0269142959112511	NA	NO	YES	YES	59	MALE	NA	WHITE	NO	NA	NO	No	NO	negative	NO	NA	170	2012	Cardia/Proximal	CIN	NA	NA	14	NA	NA	G3	NA	Signet Ring	C16.0	8490/3	21	10	R1	III	M0	N3a	T4a	378	NA	10.91	YES	NO	NA	YES
TCGA-ZA-A8F6-01Z-00-DX1.89510833-5BC8-4983-817E-0E9244824168	TCGA-ZA-A8F6	other	NA	train	0.0225447027911416	NA	NO	YES	YES	71	MALE	NOT HISPANIC OR LATINO	WHITE	NO	NA	NO	No	YES	negative	YES	Proton Pump Inhibitors	410	2013	Antrum/Distal	CIN	NA	NA	7	NA	NA	G2	Intestinal	NA	C16.3	8144/3	7	0	R0	I	MX	N0	T2	NA	518	17.25	NO	NO	NA	NO
TCGA-ZQ-A9CR-01Z-00-DX1.C9AC9991-7054-4068-A7AA-9D1EB7F040A3	TCGA-ZQ-A9CR	other	NA	train	0.0241113413344348	NA	NO	YES	YES	79	FEMALE	NOT HISPANIC OR LATINO	WHITE	NA	NA	NO	No	NO	negative	YES	Proton Pump Inhibitors	10	2013	Antrum/Distal	CIN	NA	NA	19	NA	NA	G3	Intestinal	Tubular	C16.3	8211/3	13	9	R0	III	MX	N3	T4a	24	NA	NA	NO	NO	NA	NO
[truncated: 218 more columns]

## Sheet: RNN_validation
slide	filename	kpred	vpred	otsu	red_pen	green_pen	blue_pen	blackish	fsize	sample	SBS20	Molecular_Subtype	Tumor_Site	Histology_Lauren	MSIseq_MSI_status	class_0.25_S4	TMB	S20_label	is_msi	is_msiseq	signerS4	combined	is_valid	pred	prob	p0	p1	target
TCGA-BR-6455-01Z-00-DX1.402682fe-98b4-4381-85da-98510db17af9	/tiles/TCGA-BR-6455-01Z-00-DX1.402682fe-98b4-4381-85da-98510db17af9_files/0/44_47.png	TUM	0.88640267	0.8731899999999999	0.04971	8e-05	0.0005	0.02539	134963.0	TCGA-BR-6455	0.0	EBV	Fundus/Body	nan	Non-MSI-H	nan	1.4264816502236	lo	MSS	MSS	other	other	True	0	0.27728704	-0.15045610070228577	0.4583350419998169	0
TCGA-BR-6456-01Z-00-DX1.2cb7b656-95e1-4f34-99e6-77a051fb79e5	/tiles/TCGA-BR-6456-01Z-00-DX1.2cb7b656-95e1-4f34-99e6-77a051fb79e5_files/0/58_54.png	TUM	0.99138695	0.8902100000000001	0.01032	4e-05	0.0001	0.01327	133385.0	TCGA-BR-6456	nan	CIN	Fundus/Body	nan	Non-MSI-H	top	2.88922978308001	nan	MSS	MSS	top	top	True	0	0.2914206	-0.07125446200370789	-0.025856245309114456	1
TCGA-BR-6852-01Z-00-DX1.9cdca0ad-9351-42c2-8082-3742de914369	/tiles/TCGA-BR-6852-01Z-00-DX1.9cdca0ad-9351-42c2-8082-3742de914369_files/0/72_140.png	TUM	0.80278593	0.72018	0.01096	0.0	0.00026000000000000003	0.03001	135184.0	TCGA-BR-6852	167.0	MSI	Gastroesophageal Junction	nan	MSI-H	top	28.626343624826198	hi	MSI	MSI	top	top	True	0	0.49432942	-0.36725863814353943	0.6272782683372498	1
TCGA-BR-7196-01Z-00-DX1.651ae8f6-2d2e-4520-9419-29b957e85d03	/tiles/TCGA-BR-7196-01Z-00-DX1.651ae8f6-2d2e-4520-9419-29b957e85d03_files/0/39_84.png	LYM	0.9999994	0.57932	0.00548	0.00024	0.0014199999999999998	0.11555	134935.0	TCGA-BR-7196	0.0	EBV	Cardia/Proximal	nan	Non-MSI-H	bottom	1.0517279963513	lo	MSS	MSS	other	other	True	0	0.061327346	0.42079824209213257	-0.08523915708065033	0
TCGA-BR-7704-01Z-00-DX1.51495bff-d6fd-448c-b428-aea6fd593086	/tiles/TCGA-BR-7704-01Z-00-DX1.51495bff-d6fd-448c-b428-aea6fd593086_files/0/194_94.png	STR	0.9952251	0.7118899999999999	0.0058	6e-05	0.00022	0.0327	132798.0	TCGA-BR-7704	0.0	nan	Fundus/Body	Intestinal	Non-MSI-H	top	10.8557671347525	lo	nan	MSS	top	top	True	0	0.26529488	-0.10463081300258636	-0.10384441912174225	1
TCGA-BR-7707-01Z-00-DX1.0aae4d1b-3345-4277-8820-c54e3df2e64f	/tiles/TCGA-BR-7707-01Z-00-DX1.0aae4d1b-3345-4277-8820-c54e3df2e64f_files/0/143_41.png	TUM	0.9998548	0.7853	0.0001	0.0001	0.00048	0.0287	129214.0	TCGA-BR-7707	207.0	MSI	Fundus/Body	nan	MSI-H	top	18.640972073261	hi	MSI	MSI	top	top	True	0	0.46311387	-0.3734460175037384	0.3449179232120514	1
TCGA-BR-7723-01Z-00-DX1.15f75a3f-93b8-423f-b5b5-bdb5ef378ed8	/tiles/TCGA-BR-7723-01Z-00-DX1.15f75a3f-93b8-423f-b5b5-bdb5ef378ed8_files/0/214_148.png	STR	0.7103633	0.67337	0.08123	0.0	6e-05	0.0176	128867.0	TCGA-BR-7723	0.0	CIN	Fundus/Body	nan	Non-MSI-H	nan	2.51447612920771	lo	MSS	MSS	other	other	True	0	0.10748797	-0.005853861570358276	-0.05822713300585747	0
TCGA-BR-8059-01Z-00-DX1.b877e3e3-cde8-4a00-b2dc-53db8bc25d53	/tiles/TCGA-BR-8059-01Z-00-DX1.b877e3e3-cde8-4a00-b2dc-53db8bc25d53_files/0/29_87.png	STR	0.68900496	0.8266700000000001	0.05226	2e-05	8e-05	0.027760000000000003	128801.0	TCGA-BR-8059	113.0	MSI	Fundus/Body	Intestinal	MSI-H	top	10.2029704473621	hi	MSI	MSI	top	top	True	0	0.13790257	-0.20577093958854675	0.06899094581604004	1
TCGA-BR-8078-01Z-00-DX1.8e4a1099-d1c4-46b2-ae3b-5276b93d7003	/tiles/TCGA-BR-8078-01Z-00-DX1.8e4a1099-d1c4-46b2-ae3b-5276b93d7003_files/0/71_65.png	TUM	0.9259704	0.8156899999999999	0.04108	2e-05	0.00058	0.14619	132798.0	TCGA-BR-8078	202.0	MSI	Fundus/Body	nan	MSI-H	top	19.632255931891	hi	MSI	MSI	top	top	True	1	0.5792493000000001	-0.1651323139667511	0.5257245898246765	1
TCGA-BR-8368-01Z-00-DX1.b1d32cec-36d6-4ee9-9455-bf0c797a271a	/tiles/TCGA-BR-8368-01Z-00-DX1.b1d32cec-36d6-4ee9-9455-bf0c797a271a_files/0/113_42.png	TUM	0.5102336	0.79901	0.008490000000000001	0.00016	0.00128	0.01973	130921.0	TCGA-BR-8368	132.0	MSI	Fundus/Body	nan	MSI-H	top	13.2493549885175	hi	MSI	MSI	top	top	True	0	0.33405337	-0.17787542939186096	0.2891046106815338	1
TCGA-BR-8370-01Z-00-DX1.9243927e-08a3-4d97-a8b8-bea795418039	/tiles/TCGA-BR-8370-01Z-00-DX1.9243927e-08a3-4d97-a8b8-bea795418039_files/0/82_85.png	STR	0.6805245	0.73822	0.01291	0.00022	0.00046	0.008190000000000001	131587.0	TCGA-BR-8370	0.0	nan	Cardia/Proximal	Diffuse	Non-MSI-H	nan	1.71661351128603	lo	nan	MSS	other	other	True	0	0.11067794	0.22195784747600555	-0.4146561622619629	0
TCGA-BR-8372-01Z-00-DX1.d0f9d5fd-3d6e-4d86-ad63-fb3611d6af05	/tiles/TCGA-BR-8372-01Z-00-DX1.d0f9d5fd-3d6e-4d86-ad63-fb3611d6af05_files/0/189_27.png	TUM	0.9953815	0.86531	0.00237	0.0002	0.00048	0.032760000000000004	131884.0	TCGA-BR-8372	0.0	MSI	Fundus/Body	nan	MSI-H	top	17.5771552493654	lo	MSI	MSI	top	top	True	0	0.43559977	-0.255685031414032	0.002074293792247772	1
TCGA-BR-8382-01Z-00-DX1.b74fc4a1-4dfc-47dc-8ee1-2fa44ad17a69	/tiles/TCGA-BR-8382-01Z-00-DX1.b74fc4a1-4dfc-47dc-8ee1-2fa44ad17a69_files/0/216_93.png	TUM	0.945553	0.84903	0.01903	6e-05	0.0016699999999999998	0.03059	136165.0	TCGA-BR-8382	138.0	MSI	Antrum/Distal	nan	MSI-H	top	12.6328247837599	hi	MSI	MSI	top	top	True	1	0.8999659	-0.24835261702537537	0.6607131958007812	1
TCGA-BR-8484-01Z-00-DX1.5c897888-fcd2-4214-aa1e-f6a63ff1b755	/tiles/TCGA-BR-8484-01Z-00-DX1.5c897888-fcd2-4214-aa1e-f6a63ff1b755_files/0/143_84.png	TUM	0.9999021	0.84467	0.0164	6e-05	0.0003	0.17365	125980.0	TCGA-BR-8484	0.0	CIN	Fundus/Body	nan	Non-MSI-H	bottom	1.22097158197105	lo	MSS	MSS	other	other	True	0	0.11344821	0.19214428961277008	-0.1935187429189682	0
TCGA-BR-8588-01Z-00-DX1.34ca86de-a957-4cf7-9337-de0bba1844bc	/tiles/TCGA-BR-8588-01Z-00-DX1.34ca86de-a957-4cf7-9337-de0bba1844bc_files/0/69_53.png	NORM	0.39146647	0.75444	0.00249	0.00012	0.00026000000000000003	0.01347	131464.0	TCGA-BR-8588	0.0	CIN	Fundus/Body	nan	Non-MSI-H	nan	1.84959061427298	lo	MSS	MSS	other	other	True	0	0.23788476	0.007404617965221405	-0.19948533177375793	0
TCGA-BR-A4J2-01Z-00-DX1.37D92442-6B00-4171-81E3-73A7FC6BBEF4	/tiles/TCGA-BR-A4J2-01Z-00-DX1.37D92442-6B00-4171-81E3-73A7FC6BBEF4_files/0/57_78.png	BACK	0.8924305	0.77989	0.01584	6e-05	4e-05	0.01879	89839.0	TCGA-BR-A4J2	0.0	GS	Antrum/Distal	Diffuse	Non-MSI-H	nan	0.858306755643016	lo	MSS	MSS	other	other	True	0	0.103732005	0.17608323693275452	-0.15144218504428864	0
TCGA-BR-A4PD-01Z-00-DX1.F89DB0AC-DED8-4941-80A8-0C7975571C3C	/tiles/TCGA-BR-A4PD-01Z-00-DX1.F89DB0AC-DED8-4941-80A8-0C7975571C3C_files/0/213_114.png	DEB	0.99375457	0.66606	0.13853	0.0	2e-05	0.0632	99114.0	TCGA-BR-A4PD	0.0	CIN	Fundus/Body	nan	Non-MSI-H	nan	2.34523254358796	lo	MSS	MSS	other	other	True	0	0.08225638	-0.09108805656433105	0.24080118536949158	0
TCGA-BR-A4QI-01Z-00-DX1.68312256-CBC5-4350-B4AD-A5990948BCB8	/tiles/TCGA-BR-A4QI-01Z-00-DX1.68312256-CBC5-4350-B4AD-A5990948BCB8_files/0/38_14.png	LYM	0.86149895	0.61452	0.02685	0.0	0.00034	0.03518	126126.0	TCGA-BR-A4QI	0.0	CIN	Antrum/Distal	nan	Non-MSI-H	nan	1.86167944181725	lo	MSS	MSS	other	other	True	0	0.046707988	0.4895329773426056	-0.08073779940605164	0
TCGA-BR-A4QL-01Z-00-DX1.90F74AB9-6A84-487B-B992-BC66B71A4E1D	/tiles/TCGA-BR-A4QL-01Z-00-DX1.90F74AB9-6A84-487B-B992-BC66B71A4E1D_files/0/22_97.png	TUM	0.9524591	0.8156899999999999	0.10999	0.0	2e-05	0.00763	125468.0	TCGA-BR-A4QL	0.0	nan	Antrum/Distal	nan	MSI-H	top	23.8512567448404	lo	nan	MSI	top	top	True	0	0.09140764	-0.0268205925822258	0.20109164714813232	1
TCGA-CD-5800-01Z-00-DX1.a384bb17-10bd-46af-bf64-442b3c6c0c05	/tiles/TCGA-CD-5800-01Z-00-DX1.a384bb17-10bd-46af-bf64-442b3c6c0c05_files/0/191_54.png	DEB	0.99251974	0.42399	0.0058	0.00094	0.00108	0.04865	121319.0	TCGA-CD-5800	0.0	CIN	Antrum/Distal	Intestinal	Non-MSI-H	nan	2.49029847411917	lo	MSS	MSS	other	other	True	0	0.06123669	0.178100124001503	-0.16275420784950256	0
TCGA-CD-5801-01Z-00-DX1.2afa1c89-0f17-4f75-9cf0-2cde4aca97d0	/tiles/TCGA-CD-5801-01Z-00-DX1.2afa1c89-0f17-4f75-9cf0-2cde4aca97d0_files/0/64_82.png	TUM	0.98544717	0.95101	0.0001	4e-05	0.00295	0.09955	128757.0	TCGA-CD-5801	0.0	EBV	Antrum/Distal	nan	Non-MSI-H	top	6.588411011625968	lo	MSS	MSS	top	top	True	0	0.30936572	0.035410232841968536	-0.15859763324260712	1
TCGA-CD-8533-01Z-00-DX1.0C5B7F8C-3AA6-4085-98E3-EC24BE650937	/tiles/TCGA-CD-8533-01Z-00-DX1.0C5B7F8C-3AA6-4085-98E3-EC24BE650937_files/0/37_128.png	NORM	0.9444213	0.76543	0.0	6e-05	0.00022	0.19735	109855.0	TCGA-CD-8533	0.0	nan	Antrum/Distal	nan	Non-MSI-H	nan	1.89794592445005	lo	nan	MSS	other	other	True	0	0.0951298	0.16667388379573822	-0.1183982640504837	0
TCGA-CD-A487-01Z-00-DX1.A026BD2F-B721-4340-83D5-7AA39227C90F	/tiles/TCGA-CD-A487-01Z-00-DX1.A026BD2F-B721-4340-83D5-7AA39227C90F_files/0/44_72.png	TUM	0.99988604	0.68605	0.02525	0.0021100000000000003	0.0006	0.091	127343.0	TCGA-CD-A487	0.0	CIN	Antrum/Distal	Diffuse	Non-MSI-H	nan	2.59909792201758	lo	MSS	MSS	other	other	True	0	0.097354755	0.36355918645858765	-0.1755252182483673	0
TCGA-CD-A4MG-01Z-00-DX1.CFC4618E-DFE9-4AAA-AD42-E1CC97374020	/tiles/TCGA-CD-A4MG-01Z-00-DX1.CFC4618E-DFE9-4AAA-AD42-E1CC97374020_files/0/32_77.png	STR	0.9927475	0.77972	0.04484	0.0	0.0	0.01997	119994.0	TCGA-CD-A4MG	617.0	MSI	Cardia/Proximal	Diffuse	MSI-H	top	31.926593544411396	hi	MSI	MSI	top	top	True	0	0.06504545	-0.22672390937805176	0.030257750302553177	1
TCGA-CD-A4MH-01Z-00-DX1.5594817C-6E68-4D29-8B77-5133C321FB75	/tiles/TCGA-CD-A4MH-01Z-00-DX1.5594817C-6E68-4D29-8B77-5133C321FB75_files/0/63_64.png	TUM	0.99851364	0.68786	0.01272	0.00026000000000000003	0.00084	0.1703	125916.0	TCGA-CD-A4MH	0.0	CIN	Antrum/Distal	nan	Non-MSI-H	nan	1.20888275442678	lo	MSS	MSS	other	other	True	0	0.06552744	-0.02061082422733307	-0.2778013050556183	0
TCGA-CG-4440-01Z-00-DX1.297add71-f47a-47fa-b472-1a06cc9541ec	/tiles/TCGA-CG-4440-01Z-00-DX1.297add71-f47a-47fa-b472-1a06cc9541ec_files/0/77_25.png	TUM	0.5945571	0.78823	0.0	0.00014	0.01042	0.0	131303.0	TCGA-CG-4440	0.0	CIN	Fundus/Body	Intestinal	MSI-H	nan	1.87376826936151	lo	MSS	MSI	other	top	True	0	0.10727477	0.3092763423919678	0.04937449470162392	1
TCGA-CG-4443-01Z-00-DX1.484defba-273b-4683-9c32-883f3da8ba5f	/tiles/TCGA-CG-4443-01Z-00-DX1.484defba-273b-4683-9c32-883f3da8ba5f_files/0/100_32.png	MUC	0.9870997	0.34212	0.0	0.0001	0.00054	0.0	120745.0	TCGA-CG-4443	nan	CIN	Fundus/Body	Intestinal	Non-MSI-H	nan	1.43857047776787	nan	MSS	MSS	other	other	True	0	0.025591917000000002	0.4229915738105774	-0.45211857557296753	0
TCGA-CG-4465-01Z-00-DX1.94a5e10c-2d21-4b3d-84d2-3b74d17ad088	/tiles/TCGA-CG-4465-01Z-00-DX1.94a5e10c-2d21-4b3d-84d2-3b74d17ad088_files/0/134_136.png	MUS	0.997413	0.52545	0.0	2e-05	0.01439	0.0	110889.0	TCGA-CG-4465	140.0	MSI	Antrum/Distal	Diffuse	MSI-H	top	8.401735143266151	hi	MSI	MSI	top	top	True	0	0.04919748	0.3736724555492401	-0.21185679733753204	1
TCGA-D7-6524-01Z-00-DX1.ec1248f6-7d22-49c5-8300-673d25819e1d	/tiles/TCGA-D7-6524-01Z-00-DX1.ec1248f6-7d22-49c5-8300-673d25819e1d_files/0/54_159.png	MUS	0.99987113	0.98055	0.00124	0.0	0.0	0.0	95084.0	TCGA-D7-6524	0.0	GS	Antrum/Distal	Diffuse	Non-MSI-H	bottom	1.52319227057775	lo	MSS	MSS	other	other	True	0	0.03774425	0.4248349964618683	-0.3777735233306885	0
TCGA-D7-6524-01Z-00-DX2.6E8242FF-FAF3-4CAA-9CB2-CE0BC1D518C9	/tiles/TCGA-D7-6524-01Z-00-DX2.6E8242FF-FAF3-4CAA-9CB2-CE0BC1D518C9_files/0/95_14.png	DEB	0.7790969	0.38198	0.00181	0.0	0.0	0.00588	73690.0	TCGA-D7-6524	0.0	GS	Antrum/Distal	Diffuse	Non-MSI-H	bottom	1.52319227057775	lo	MSS	MSS	other	other	True	0	0.059623472000000004	0.26613569259643555	-0.13470667600631714	0
TCGA-D7-A4YT-01Z-00-DX1.645AF39D-1B70-4C46-AB80-7B532994EE66	/tiles/TCGA-D7-A4YT-01Z-00-DX1.645AF39D-1B70-4C46-AB80-7B532994EE66_files/0/243_48.png	MUS	0.97469914	0.42913	0.0	0.0	0.0002	8e-05	82852.0	TCGA-D7-A4YT	0.0	CIN	Cardia/Proximal	Intestinal	Non-MSI-H	top	4.42451088120203	lo	MSS	MSS	top	top	True	0	0.10084104	0.03313742205500603	0.08259546756744385	1
TCGA-D7-A6F2-01Z-00-DX1.31D8B3CD-7F63-474F-9B1B-E884C4CA9C61	/tiles/TCGA-D7-A6F2-01Z-00-DX1.31D8B3CD-7F63-474F-9B1B-E884C4CA9C61_files/0/69_131.png	MUC	0.68333846	0.86884	2e-05	0.00454	6e-05	0.4296100000000001	130251.0	TCGA-D7-A6F2	0.0	CIN	Fundus/Body	Intestinal	Non-MSI-H	nan	1.1000833065283702	lo	MSS	MSS	other	other	True	0	0.12455133	0.35516512393951416	-0.12690246105194092	0
TCGA-F1-6874-01Z-00-DX1.3dfb0e10-3650-4c05-a27b-866fb6a304ff	/tiles/TCGA-F1-6874-01Z-00-DX1.3dfb0e10-3650-4c05-a27b-866fb6a304ff_files/0/118_78.png	TUM	0.9999999	0.92279	0.02732	2e-05	0.00026000000000000003	0.10172	130051.0	TCGA-F1-6874	228.0	MSI	Cardia/Proximal	Intestinal	MSI-H	top	12.113005199356401	hi	MSI	MSI	top	top	True	0	0.4453736	0.2539390027523041	0.033483851701021194	1
TCGA-F1-A448-01Z-00-DX1.FAEC839E-048D-4A33-9159-DECAEEA21777	/tiles/TCGA-F1-A448-01Z-00-DX1.FAEC839E-048D-4A33-9159-DECAEEA21777_files/0/112_81.png	ADI	0.9277306	0.31081	0.00062	0.0	0.0	0.02286	104586.0	TCGA-F1-A448	96.0	MSI	Antrum/Distal	Intestinal	MSI-H	top	8.20831390255786	hi	MSI	MSI	top	top	True	0	0.22692733	0.3756450414657593	-0.027606844902038574	1
TCGA-FP-7735-01Z-00-DX1.97aac46a-898e-4c43-8c93-1496f40c43ed	/tiles/TCGA-FP-7735-01Z-00-DX1.97aac46a-898e-4c43-8c93-1496f40c43ed_files/0/33_25.png	TUM	0.98534876	0.45187	0.00662	0.0004	0.00026000000000000003	0.01694	102249.0	TCGA-FP-7735	0.0	CIN	Fundus/Body	nan	Non-MSI-H	nan	1.6924358561975	lo	MSS	MSS	other	other	True	0	0.058149796	0.12506891787052155	-0.3588688373565674	0
TCGA-HU-8244-01Z-00-DX1.EF15C805-A823-46EA-B737-2EC4A8C5C278	/tiles/TCGA-HU-8244-01Z-00-DX1.EF15C805-A823-46EA-B737-2EC4A8C5C278_files/0/107_39.png	TUM	0.9530385	0.8290200000000001	0.015880000000000002	0.0005	0.00026000000000000003	0.09495	122316.0	TCGA-HU-8244	0.0	nan	Fundus/Body	Intestinal	Non-MSI-H	bottom	2.09136716515834	lo	nan	MSS	other	other	True	1	0.6004889	-0.14089784026145935	0.38641542196273804	0
TCGA-HU-A4G8-01Z-00-DX1.EE169E90-3A32-4210-95EF-0B94083112EC	/tiles/TCGA-HU-A4G8-01Z-00-DX1.EE169E90-3A32-4210-95EF-0B94083112EC_files/0/104_111.png	STR	0.4963167000000001	0.8267700000000001	0.02445	0.00016	0.00042	0.05696	128884.0	TCGA-HU-A4G8	0.0	MSI	Antrum/Distal	Diffuse	MSI-H	top	19.934476620497698	lo	MSI	MSI	top	top	True	0	0.23520663	-0.05594870448112488	0.39609184861183167	1
TCGA-HU-A4GC-01Z-00-DX1.A4B077E3-E5D0-4120-9C72-87BDACF9AC14	/tiles/TCGA-HU-A4GC-01Z-00-DX1.A4B077E3-E5D0-4120-9C72-87BDACF9AC14_files/0/23_37.png	MUS	0.36025359999999995	0.62442	0.0003	2e-05	0.0	0.02952	111265.0	TCGA-HU-A4GC	0.0	CIN	Antrum/Distal	Diffuse	Non-MSI-H	nan	4.15855667522814	lo	MSS	MSS	other	other	True	0	0.056360003	0.350302129983902	0.09686823189258575	0
TCGA-HU-A4HD-01Z-00-DX1.A6BA5209-C593-4B87-ADD0-65E05072294B	/tiles/TCGA-HU-A4HD-01Z-00-DX1.A6BA5209-C593-4B87-ADD0-65E05072294B_files/0/26_72.png	TUM	0.9723848	0.53274	0.0	0.00016	2e-05	0.0005	85052.0	TCGA-HU-A4HD	0.0	CIN	Antrum/Distal	Intestinal	Non-MSI-H	nan	2.75625268009307	lo	MSS	MSS	other	other	True	0	0.22816192	0.4599136412143707	0.1793452799320221	0
TCGA-MX-A5UJ-01Z-00-DX1.936F7641-740B-4246-BB2D-C8443501CF50	/tiles/TCGA-MX-A5UJ-01Z-00-DX1.936F7641-740B-4246-BB2D-C8443501CF50_files/0/34_96.png	DEB	0.83608615	0.59887	0.10748	4e-05	0.0	0.0013	117963.0	TCGA-MX-A5UJ	0.0	MSI	Antrum/Distal	Intestinal	MSI-H	top	18.7860380037922	lo	MSI	MSI	top	top	True	0	0.09780961	0.1344967782497406	0.2050407975912094	1
TCGA-RD-A8N6-01Z-00-DX1.E51FADB4-1A2E-415D-9C91-F81705311147	/tiles/TCGA-RD-A8N6-01Z-00-DX1.E51FADB4-1A2E-415D-9C91-F81705311147_files/0/90_50.png	TUM	0.98836064	0.86093	0.004520000000000001	0.00032	4e-05	0.00468	125399.0	TCGA-RD-A8N6	0.0	CIN	Antrum/Distal	Intestinal	MSI-H	nan	2.35732137113223	lo	MSS	MSI	other	top	True	0	0.104431465	0.07803167402744293	0.23941820859909058	1
TCGA-SW-A7EA-01Z-00-DX1.C5E1BE0E-0A25-4480-A3AC-DB2ED7471A4E	/tiles/TCGA-SW-A7EA-01Z-00-DX1.C5E1BE0E-0A25-4480-A3AC-DB2ED7471A4E_files/0/39_30.png	LYM	0.8758518	0.97521	0.0	0.0	0.0	0.21303	99792.0	TCGA-SW-A7EA	81.0	MSI	Antrum/Distal	Diffuse	MSI-H	top	8.38964631572188	hi	MSI	MSI	top	top	True	0	0.19808093	-0.1626541167497635	0.1059117317199707	1
TCGA-VQ-A8E3-01Z-00-DX1.2CEA9979-EC34-48E2-A092-55757506490A	/tiles/TCGA-VQ-A8E3-01Z-00-DX1.2CEA9979-EC34-48E2-A092-55757506490A_files/0/95_45.png	TUM	0.9959992	0.79464	0.00153	0.00056	0.00331	0.09911	139650.0	TCGA-VQ-A8E3	154.0	MSI	Antrum/Distal	Intestinal	MSI-H	top	9.755683828224141	hi	MSI	MSI	top	top	True	0	0.12110305	0.02759796753525734	-0.327800452709198	1
TCGA-VQ-A8P2-01Z-00-DX1.0515199A-B84D-4973-ACAB-30B919F99FB8	/tiles/TCGA-VQ-A8P2-01Z-00-DX1.0515199A-B84D-4973-ACAB-30B919F99FB8_files/0/83_129.png	TUM	0.99990356	0.77262	0.014769999999999997	0.0	0.00062	0.04462	137813.0	TCGA-VQ-A8P2	0.0	MSI	Fundus/Body	Intestinal	MSI-H	top	109.27091217263701	lo	MSI	MSI	top	top	True	1	0.6419981	-0.1237410306930542	0.4905933141708374	1
TCGA-VQ-A8PE-01Z-00-DX1.94480121-9AB9-490F-8E7F-77260C6DE0D5	/tiles/TCGA-VQ-A8PE-01Z-00-DX1.94480121-9AB9-490F-8E7F-77260C6DE0D5_files/0/145_145.png	MUS	0.55742896	0.79807	0.0451	6e-05	0.00016	0.01561	134479.0	TCGA-VQ-A8PE	0.0	CIN	Cardia/Proximal	Intestinal	Non-MSI-H	nan	1.86167944181725	lo	MSS	MSS	other	other	True	0	0.15769595	0.1812663972377777	0.07310439646244049	0
TCGA-VQ-A8PF-01Z-00-DX1.D0353D95-5F56-4D33-B3DA-08AF9574334D	/tiles/TCGA-VQ-A8PF-01Z-00-DX1.D0353D95-5F56-4D33-B3DA-08AF9574334D_files/0/109_16.png	STR	0.99869674	0.64736	0.00149	0.00343	0.0048	0.04701	130914.0	TCGA-VQ-A8PF	0.0	EBV	Fundus/Body	Intestinal	Non-MSI-H	nan	1.68034702865323	lo	MSS	MSS	other	other	True	0	0.07651381	0.31230035424232483	-0.2484869658946991	0
TCGA-VQ-A8PP-01Z-00-DX1.46FE6CC6-A47C-47D3-B21B-A17CF1DDAC76	/tiles/TCGA-VQ-A8PP-01Z-00-DX1.46FE6CC6-A47C-47D3-B21B-A17CF1DDAC76_files/0/97_45.png	DEB	0.9999994	0.8744200000000001	0.01901	4e-05	0.00136	0.11649	135032.0	TCGA-VQ-A8PP	196.0	MSI	Fundus/Body	Intestinal	MSI-H	top	19.1487028301203	hi	MSI	MSI	top	top	True	0	0.26027158	-0.018683284521102905	0.10628779232501984	1
TCGA-VQ-A8PU-01Z-00-DX1.8E355321-0F03-4EEF-80B1-9677982C9D2F	/tiles/TCGA-VQ-A8PU-01Z-00-DX1.8E355321-0F03-4EEF-80B1-9677982C9D2F_files/0/123_69.png	TUM	0.93416435	0.67929	0.00046	0.00054	0.00225	0.06507	116952.0	TCGA-VQ-A8PU	0.0	CIN	Fundus/Body	Intestinal	Non-MSI-H	nan	1.91003475199432	lo	MSS	MSS	other	other	True	0	0.11838699	-0.11750148236751556	-0.3469868302345276	0
TCGA-VQ-A91D-01Z-00-DX1.B7E99494-FA16-42B5-AC1C-1498A7989111	/tiles/TCGA-VQ-A91D-01Z-00-DX1.B7E99494-FA16-42B5-AC1C-1498A7989111_files/0/102_132.png	MUS	0.99657285	0.77653	0.00132	0.00056	0.00253	0.02238	122469.0	TCGA-VQ-A91D	0.0	MSI	Fundus/Body	Intestinal	MSI-H	top	32.047481819854	lo	MSI	MSI	top	top	True	0	0.13491768	-0.10459831357002258	0.018072139471769333	1
TCGA-VQ-A91K-01Z-00-DX1.42AFBDC4-809A-4245-8550-DE9B9A11F09F	/tiles/TCGA-VQ-A91K-01Z-00-DX1.42AFBDC4-809A-4245-8550-DE9B9A11F09F_files/0/153_99.png	TUM	0.82046807	0.77236	0.00329	0.00042	0.0012	0.06817999999999999	128879.0	TCGA-VQ-A91K	184.0	MSI	Antrum/Distal	Intestinal	MSI-H	top	18.000264213414802	hi	MSI	MSI	top	top	True	0	0.10946564	-0.11993429064750671	0.1374523639678955	1
TCGA-VQ-A91S-01Z-00-DX1.11BCF3BE-4C79-4F6F-92B5-2C45190DBD86	/tiles/TCGA-VQ-A91S-01Z-00-DX1.11BCF3BE-4C79-4F6F-92B5-2C45190DBD86_files/0/170_80.png	TUM	0.9672486	0.79086	0.0011	0.0003	0.0061600000000000005	0.08907000000000001	139483.0	TCGA-VQ-A91S	0.0	CIN	Fundus/Body	Intestinal	Non-MSI-H	nan	3.77171419381156	lo	MSS	MSS	other	other	True	0	0.12530333	0.025335118174552917	-0.05647436901926994	0
TCGA-VQ-A91U-01Z-00-DX1.84D19359-4AC3-4C7A-BC5B-7B63173ABB60	/tiles/TCGA-VQ-A91U-01Z-00-DX1.84D19359-4AC3-4C7A-BC5B-7B63173ABB60_files/0/159_26.png	DEB	0.9161612	0.93084	0.0029100000000000003	0.0006799999999999999	0.00359	0.23878	129053.0	TCGA-VQ-A91U	0.0	CIN	Gastroesophageal Junction	Intestinal	Non-MSI-H	nan	2.32105488849942	lo	MSS	MSS	other	other	True	0	0.06273226	0.2801419496536255	-0.30267447233200073	0
TCGA-VQ-A92D-01Z-00-DX1.13EF7944-C276-4A3B-B9B3-7DC65A82AD60	/tiles/TCGA-VQ-A92D-01Z-00-DX1.13EF7944-C276-4A3B-B9B3-7DC65A82AD60_files/0/132_184.png	TUM	0.99910444	0.8879100000000001	0.00058	0.00012	0.00066	0.11657	129807.0	TCGA-VQ-A92D	0.0	CIN	Cardia/Proximal	Intestinal	Non-MSI-H	nan	1.97047888971566	lo	MSS	MSS	other	other	True	0	0.27487004	0.04226493090391159	0.13736829161643982	0
TCGA-VQ-A94U-01Z-00-DX1.5E27CE1E-CF07-4219-9536-D5F898E47A9B	/tiles/TCGA-VQ-A94U-01Z-00-DX1.5E27CE1E-CF07-4219-9536-D5F898E47A9B_files/0/150_37.png	TUM	0.94800127	0.91791	0.00048	0.00018	0.00116	0.12548	122291.0	TCGA-VQ-A94U	0.0	CIN	Antrum/Distal	nan	Non-MSI-H	nan	2.3694101986765	lo	MSS	MSS	other	other	True	0	0.058329538	0.42456555366516113	-0.06439734995365143	0
TCGA-VQ-AA6D-01Z-00-DX1.C1D51961-84D7-4AA6-9645-60120B105A68	/tiles/TCGA-VQ-AA6D-01Z-00-DX1.C1D51961-84D7-4AA6-9645-60120B105A68_files/0/84_51.png	BACK	0.99294853	0.38522	0.0	0.0001	2e-05	4e-05	64036.0	TCGA-VQ-AA6D	0.0	MSI	Antrum/Distal	Intestinal	MSI-H	top	11.121721340726399	lo	MSI	MSI	top	top	True	0	0.044577144000000006	0.36057013273239136	0.008874423801898956	1

## Sheet: sample_list.txt
slide	sample	combined	st	dataset
TCGA-BR-6455-01Z-00-DX1.402682fe-98b4-4381-85da-98510db17af9	TCGA-BR-6455	other	FP	test
TCGA-BR-6456-01Z-00-DX1.2cb7b656-95e1-4f34-99e6-77a051fb79e5	TCGA-BR-6456	top	TP	test
TCGA-BR-6852-01Z-00-DX1.9cdca0ad-9351-42c2-8082-3742de914369	TCGA-BR-6852	top	TP	test
TCGA-BR-7196-01Z-00-DX1.651ae8f6-2d2e-4520-9419-29b957e85d03	TCGA-BR-7196	other	TN	test
TCGA-BR-7704-01Z-00-DX1.51495bff-d6fd-448c-b428-aea6fd593086	TCGA-BR-7704	top	TP	test
TCGA-BR-7707-01Z-00-DX1.0aae4d1b-3345-4277-8820-c54e3df2e64f	TCGA-BR-7707	top	TP	test
TCGA-BR-7723-01Z-00-DX1.15f75a3f-93b8-423f-b5b5-bdb5ef378ed8	TCGA-BR-7723	other	TN	test
TCGA-BR-8059-01Z-00-DX1.b877e3e3-cde8-4a00-b2dc-53db8bc25d53	TCGA-BR-8059	top	TP	test
TCGA-BR-8078-01Z-00-DX1.8e4a1099-d1c4-46b2-ae3b-5276b93d7003	TCGA-BR-8078	top	TP	test
TCGA-BR-8368-01Z-00-DX1.b1d32cec-36d6-4ee9-9455-bf0c797a271a	TCGA-BR-8368	top	TP	test
TCGA-BR-8370-01Z-00-DX1.9243927e-08a3-4d97-a8b8-bea795418039	TCGA-BR-8370	other	TN	test
TCGA-BR-8372-01Z-00-DX1.d0f9d5fd-3d6e-4d86-ad63-fb3611d6af05	TCGA-BR-8372	top	TP	test
TCGA-BR-8382-01Z-00-DX1.b74fc4a1-4dfc-47dc-8ee1-2fa44ad17a69	TCGA-BR-8382	top	TP	test
TCGA-BR-8484-01Z-00-DX1.5c897888-fcd2-4214-aa1e-f6a63ff1b755	TCGA-BR-8484	other	TN	test
TCGA-BR-8588-01Z-00-DX1.34ca86de-a957-4cf7-9337-de0bba1844bc	TCGA-BR-8588	other	TN	test
TCGA-BR-A4J2-01Z-00-DX1.37D92442-6B00-4171-81E3-73A7FC6BBEF4	TCGA-BR-A4J2	other	TN	test
TCGA-BR-A4PD-01Z-00-DX1.F89DB0AC-DED8-4941-80A8-0C7975571C3C	TCGA-BR-A4PD	other	FP	test
TCGA-BR-A4QI-01Z-00-DX1.68312256-CBC5-4350-B4AD-A5990948BCB8	TCGA-BR-A4QI	other	TN	test
TCGA-BR-A4QL-01Z-00-DX1.90F74AB9-6A84-487B-B992-BC66B71A4E1D	TCGA-BR-A4QL	top	TP	test
TCGA-CD-5800-01Z-00-DX1.a384bb17-10bd-46af-bf64-442b3c6c0c05	TCGA-CD-5800	other	TN	test
TCGA-CD-5801-01Z-00-DX1.2afa1c89-0f17-4f75-9cf0-2cde4aca97d0	TCGA-CD-5801	top	FN	test
TCGA-CD-8533-01Z-00-DX1.0C5B7F8C-3AA6-4085-98E3-EC24BE650937	TCGA-CD-8533	other	TN	test
TCGA-CD-A487-01Z-00-DX1.A026BD2F-B721-4340-83D5-7AA39227C90F	TCGA-CD-A487	other	TN	test
TCGA-CD-A4MG-01Z-00-DX1.CFC4618E-DFE9-4AAA-AD42-E1CC97374020	TCGA-CD-A4MG	top	TP	test
TCGA-CD-A4MH-01Z-00-DX1.5594817C-6E68-4D29-8B77-5133C321FB75	TCGA-CD-A4MH	other	TN	test
TCGA-CG-4440-01Z-00-DX1.297add71-f47a-47fa-b472-1a06cc9541ec	TCGA-CG-4440	top	FN	test
TCGA-CG-4443-01Z-00-DX1.484defba-273b-4683-9c32-883f3da8ba5f	TCGA-CG-4443	other	TN	test
TCGA-CG-4465-01Z-00-DX1.94a5e10c-2d21-4b3d-84d2-3b74d17ad088	TCGA-CG-4465	top	FN	test
TCGA-D7-6524-01Z-00-DX1.ec1248f6-7d22-49c5-8300-673d25819e1d	TCGA-D7-6524	other	TN	test
TCGA-D7-6524-01Z-00-DX2.6E8242FF-FAF3-4CAA-9CB2-CE0BC1D518C9	TCGA-D7-6524	other	TN	test
TCGA-D7-A4YT-01Z-00-DX1.645AF39D-1B70-4C46-AB80-7B532994EE66	TCGA-D7-A4YT	top	TP	test
TCGA-D7-A6F2-01Z-00-DX1.31D8B3CD-7F63-474F-9B1B-E884C4CA9C61	TCGA-D7-A6F2	other	TN	test
TCGA-F1-6874-01Z-00-DX1.3dfb0e10-3650-4c05-a27b-866fb6a304ff	TCGA-F1-6874	top	FN	test
TCGA-F1-A448-01Z-00-DX1.FAEC839E-048D-4A33-9159-DECAEEA21777	TCGA-F1-A448	top	FN	test
TCGA-FP-7735-01Z-00-DX1.97aac46a-898e-4c43-8c93-1496f40c43ed	TCGA-FP-7735	other	TN	test
TCGA-HU-8244-01Z-00-DX1.EF15C805-A823-46EA-B737-2EC4A8C5C278	TCGA-HU-8244	other	FP	test
TCGA-HU-A4G8-01Z-00-DX1.EE169E90-3A32-4210-95EF-0B94083112EC	TCGA-HU-A4G8	top	TP	test
TCGA-HU-A4GC-01Z-00-DX1.A4B077E3-E5D0-4120-9C72-87BDACF9AC14	TCGA-HU-A4GC	other	TN	test
TCGA-HU-A4HD-01Z-00-DX1.A6BA5209-C593-4B87-ADD0-65E05072294B	TCGA-HU-A4HD	other	TN	test
TCGA-MX-A5UJ-01Z-00-DX1.936F7641-740B-4246-BB2D-C8443501CF50	TCGA-MX-A5UJ	top	TP	test
TCGA-RD-A8N6-01Z-00-DX1.E51FADB4-1A2E-415D-9C91-F81705311147	TCGA-RD-A8N6	top	TP	test
TCGA-SW-A7EA-01Z-00-DX1.C5E1BE0E-0A25-4480-A3AC-DB2ED7471A4E	TCGA-SW-A7EA	top	TP	test
TCGA-VQ-A8E3-01Z-00-DX1.2CEA9979-EC34-48E2-A092-55757506490A	TCGA-VQ-A8E3	top	FN	test
TCGA-VQ-A8P2-01Z-00-DX1.0515199A-B84D-4973-ACAB-30B919F99FB8	TCGA-VQ-A8P2	top	TP	test
TCGA-VQ-A8PE-01Z-00-DX1.94480121-9AB9-490F-8E7F-77260C6DE0D5	TCGA-VQ-A8PE	other	TN	test
TCGA-VQ-A8PF-01Z-00-DX1.D0353D95-5F56-4D33-B3DA-08AF9574334D	TCGA-VQ-A8PF	other	TN	test
TCGA-VQ-A8PP-01Z-00-DX1.46FE6CC6-A47C-47D3-B21B-A17CF1DDAC76	TCGA-VQ-A8PP	top	TP	test
TCGA-VQ-A8PU-01Z-00-DX1.8E355321-0F03-4EEF-80B1-9677982C9D2F	TCGA-VQ-A8PU	other	TN	test
TCGA-VQ-A91D-01Z-00-DX1.B7E99494-FA16-42B5-AC1C-1498A7989111	TCGA-VQ-A91D	top	TP	test
TCGA-VQ-A91K-01Z-00-DX1.42AFBDC4-809A-4245-8550-DE9B9A11F09F	TCGA-VQ-A91K	top	TP	test
TCGA-VQ-A91S-01Z-00-DX1.11BCF3BE-4C79-4F6F-92B5-2C45190DBD86	TCGA-VQ-A91S	other	TN	test
TCGA-VQ-A91U-01Z-00-DX1.84D19359-4AC3-4C7A-BC5B-7B63173ABB60	TCGA-VQ-A91U	other	TN	test
TCGA-VQ-A92D-01Z-00-DX1.13EF7944-C276-4A3B-B9B3-7DC65A82AD60	TCGA-VQ-A92D	other	FP	test
TCGA-VQ-A94U-01Z-00-DX1.5E27CE1E-CF07-4219-9536-D5F898E47A9B	TCGA-VQ-A94U	other	TN	test
TCGA-VQ-AA6D-01Z-00-DX1.C1D51961-84D7-4AA6-9645-60120B105A68	TCGA-VQ-AA6D	top	FN	test
TCGA-3M-AB46-01Z-00-DX1.70F638A0-BDCB-4BDE-BBFE-6D78A1A08C5B	TCGA-3M-AB46	top	NA	train
TCGA-3M-AB47-01Z-00-DX1.D7D70922-A91F-4798-8D6E-DFD84D145A59	TCGA-3M-AB47	other	NA	train
TCGA-B7-5816-01Z-00-DX1.1B05F96A-D5E2-4366-A098-A861313F3461	TCGA-B7-5816	top	NA	train
TCGA-BR-6452-01Z-00-DX1.aec8246e-9dce-436d-9faa-df8fa1f6e47c	TCGA-BR-6452	top	NA	train
TCGA-BR-6453-01Z-00-DX1.2e52d64c-e34f-47a9-9e5e-8954b5ef18ca	TCGA-BR-6453	other	NA	train
TCGA-BR-6454-01Z-00-DX1.63fb6280-2b43-49b2-960a-eb9c0e8b617c	TCGA-BR-6454	other	NA	train
TCGA-BR-6457-01Z-00-DX1.387f0968-fcec-4864-86f8-9c87f658c371	TCGA-BR-6457	top	NA	train
TCGA-BR-6458-01Z-00-DX1.e889b058-99ab-4337-84a5-60a884caad55	TCGA-BR-6458	other	NA	train
TCGA-BR-6563-01Z-00-DX1.2398c0e0-47a6-4557-8e2d-3b890756900a	TCGA-BR-6563	other	NA	train
TCGA-BR-6564-01Z-00-DX1.ad86e83f-ebfd-4eee-8bf8-7490c5f79a17	TCGA-BR-6564	other	NA	train
TCGA-BR-6565-01Z-00-DX1.0e53f881-e0d7-4906-946a-67f612906476	TCGA-BR-6565	other	NA	train
TCGA-BR-6566-01Z-00-DX1.908c1c0f-12a4-4fa8-a398-ca3b033e7496	TCGA-BR-6566	top	NA	train
TCGA-BR-6705-01Z-00-DX1.1e145e40-56d6-4ebd-9a9b-bc5a0cbe3247	TCGA-BR-6705	other	NA	train
TCGA-BR-6706-01Z-00-DX1.8627a957-8d44-47ec-9156-53ccc37b9add	TCGA-BR-6706	top	NA	train
TCGA-BR-6707-01Z-00-DX1.fade928c-b514-43d8-90dd-37b505df9992	TCGA-BR-6707	other	NA	train
TCGA-BR-6709-01Z-00-DX1.92df4063-8b47-4655-a010-edc385b35840	TCGA-BR-6709	other	NA	train
TCGA-BR-6801-01Z-00-DX1.7d2aaa44-16f0-4526-87f2-6e95cdb5df3b	TCGA-BR-6801	other	NA	train
TCGA-BR-6802-01Z-00-DX1.e171554c-05b5-4622-beb7-0abee31f5109	TCGA-BR-6802	top	NA	train
TCGA-BR-6803-01Z-00-DX1.0704a32a-4a03-4c67-96ad-4888ea899c70	TCGA-BR-6803	other	NA	train
TCGA-BR-7197-01Z-00-DX1.a8ee53be-925d-4922-b670-74b09f405dd3	TCGA-BR-7197	other	NA	train
TCGA-BR-7703-01Z-00-DX1.405deaeb-de87-480f-b676-3657d92d1f68	TCGA-BR-7703	top	NA	train
TCGA-BR-7715-01Z-00-DX1.30aff8b3-bb1b-4aff-9f6b-2dde40122359	TCGA-BR-7715	top	NA	train
TCGA-BR-7716-01Z-00-DX1.777e570a-5771-4288-b110-26e44358745b	TCGA-BR-7716	top	NA	train
TCGA-BR-7717-01Z-00-DX1.caf061b5-c58d-4f32-a49c-383003fb4f57	TCGA-BR-7717	other	NA	train
TCGA-BR-7722-01Z-00-DX1.06384343-d45c-4087-95c6-3b11304ec28e	TCGA-BR-7722	other	NA	train
TCGA-BR-7851-01Z-00-DX1.1f3a3b7d-0c1e-42af-9d5b-2a90b759eca9	TCGA-BR-7851	top	NA	train
TCGA-BR-7901-01Z-00-DX1.5c4f8dec-3428-4019-a9fb-00f07f9418e6	TCGA-BR-7901	other	NA	train
TCGA-BR-7957-01Z-00-DX1.870e24e0-b9cf-4baa-91f1-bd031d06da8e	TCGA-BR-7957	other	NA	train
TCGA-BR-7958-01Z-00-DX1.41f7c42e-6266-49d7-bdb6-66771033961f	TCGA-BR-7958	other	NA	train
TCGA-BR-7959-01Z-00-DX1.fe1ffcd9-7252-4ac8-9ece-08b9cd78107c	TCGA-BR-7959	other	NA	train
TCGA-BR-8058-01Z-00-DX1.e2c9bf25-0e6b-4088-9148-483f45893c3d	TCGA-BR-8058	other	NA	train
TCGA-BR-8060-01Z-00-DX1.6193aa89-3c4a-445a-ba2f-7eeea7f01cbe	TCGA-BR-8060	other	NA	train
TCGA-BR-8077-01Z-00-DX1.8c68b0bb-ef3f-41e4-bd01-8a1dbb5ee8c1	TCGA-BR-8077	other	NA	train
TCGA-BR-8080-01Z-00-DX1.bd4c0cc9-5baa-4cd0-990b-1f2ce0a19a35	TCGA-BR-8080	top	NA	train
TCGA-BR-8081-01Z-00-DX1.c6c1ef86-9aad-463e-a64a-f1a2dbe465dc	TCGA-BR-8081	top	NA	train
TCGA-BR-8284-01Z-00-DX1.ea9f3dca-8390-4ae4-8ede-5ed776d1ad4d	TCGA-BR-8284	top	NA	train
TCGA-BR-8285-01Z-00-DX1.8d926a43-0e57-434a-8968-de8ccf749d2e	TCGA-BR-8285	other	NA	train
TCGA-BR-8286-01Z-00-DX1.4e8edc91-41c1-4b40-89b5-6f09636e4a3f	TCGA-BR-8286	other	NA	train
TCGA-BR-8289-01Z-00-DX1.3fd11755-cb87-40fe-92e2-0ccc55aefa0d	TCGA-BR-8289	top	NA	train
TCGA-BR-8291-01Z-00-DX1.a7e89a69-6d6d-4c43-b299-a618bd859170	TCGA-BR-8291	other	NA	train
TCGA-BR-8295-01Z-00-DX1.9c19a25e-dcf2-41b4-b726-2f09ae7c38f6	TCGA-BR-8295	other	NA	train
TCGA-BR-8296-01Z-00-DX1.0f4638b7-a38e-41f8-96e0-3e3a72cd2c10	TCGA-BR-8296	other	NA	train
TCGA-BR-8297-01Z-00-DX1.881fd27f-e2c1-42fe-9b1a-afae4fcc4909	TCGA-BR-8297	other	NA	train
TCGA-BR-8360-01Z-00-DX1.5250b193-e906-4279-b8cf-aac8f37183be	TCGA-BR-8360	top	NA	train
TCGA-BR-8361-01Z-00-DX1.1b4bb384-c462-453a-97b4-663dbba4a464	TCGA-BR-8361	top	NA	train
TCGA-BR-8363-01Z-00-DX1.eeecad72-b281-4e28-be60-4542b4a275aa	TCGA-BR-8363	top	NA	train
TCGA-BR-8364-01Z-00-DX1.245676db-6d78-4ae4-ae36-b4a70781a2f8	TCGA-BR-8364	other	NA	train
TCGA-BR-8365-01Z-00-DX1.0cf05858-a4a5-468e-aa62-d3e3e91eab4a	TCGA-BR-8365	other	NA	train
TCGA-BR-8366-01Z-00-DX1.3cda0b57-d0a4-4877-a31c-c9f5f9007cc7	TCGA-BR-8366	other	NA	train
TCGA-BR-8367-01Z-00-DX1.25d1e251-923d-46f5-9a6b-2f6207def599	TCGA-BR-8367	other	NA	train
TCGA-BR-8369-01Z-00-DX1.13c80644-af27-4971-9e41-4d18c1c78378	TCGA-BR-8369	top	NA	train
TCGA-BR-8371-01Z-00-DX1.89838852-2ec7-491f-bc29-2cecbda401df	TCGA-BR-8371	other	NA	train
TCGA-BR-8373-01Z-00-DX1.d508dfad-2195-4aa4-bccc-58a450d07182	TCGA-BR-8373	other	NA	train
TCGA-BR-8380-01Z-00-DX1.4692f9c9-a7f2-4274-be65-6990f02c1275	TCGA-BR-8380	other	NA	train
TCGA-BR-8381-01Z-00-DX1.1a017141-7af0-4aba-8e07-18b9bd9ce6a3	TCGA-BR-8381	other	NA	train
TCGA-BR-8384-01Z-00-DX1.4f2655b6-39ef-4532-b8ed-b604ee5dada5	TCGA-BR-8384	other	NA	train
TCGA-BR-8483-01Z-00-DX1.0ddc4003-6d59-4b2b-9448-2755120de9f2	TCGA-BR-8483	other	NA	train
TCGA-BR-8485-01Z-00-DX1.863bea72-3bd3-4f07-bbc9-e00d17ae39f7	TCGA-BR-8485	other	NA	train
TCGA-BR-8486-01Z-00-DX1.5a31224e-5c0e-49ca-ae65-d2edc8e4a0a2	TCGA-BR-8486	other	NA	train
TCGA-BR-8487-01Z-00-DX1.81ed3672-7b6c-4db4-9cba-3f0173709320	TCGA-BR-8487	top	NA	train
TCGA-BR-8589-01Z-00-DX1.5cd1a083-358a-4238-b3ca-1bfcdc084e80	TCGA-BR-8589	other	NA	train
TCGA-BR-8590-01Z-00-DX1.504afa1d-3a8f-423f-9edf-4df35720c05f	TCGA-BR-8590	other	NA	train
TCGA-BR-8591-01Z-00-DX1.c64ee000-b80d-46dd-b347-7aa8ce3b6113	TCGA-BR-8591	top	NA	train
TCGA-BR-8592-01Z-00-DX1.5656d484-7850-467a-9d51-b6005a992225	TCGA-BR-8592	other	NA	train
TCGA-BR-8676-01Z-00-DX1.297da9bc-fbfd-4277-84e1-297f177211db	TCGA-BR-8676	other	NA	train
TCGA-BR-8677-01Z-00-DX1.7b2468f0-636f-4447-ae26-05cacf24e9c4	TCGA-BR-8677	other	NA	train
TCGA-BR-8678-01Z-00-DX1.b6b8888f-c3e6-4466-a13b-8434ff5b3a30	TCGA-BR-8678	other	NA	train
TCGA-BR-8679-01Z-00-DX1.2aa8a10d-4b62-479b-bea8-6c48428a888a	TCGA-BR-8679	other	NA	train
TCGA-BR-8680-01Z-00-DX1.a314ef6e-f3f9-4148-934e-dc432e3f39e8	TCGA-BR-8680	top	NA	train
TCGA-BR-8682-01Z-00-DX1.269b5b35-7ccb-4343-b2a4-2add6fa129a5	TCGA-BR-8682	other	NA	train
TCGA-BR-8683-01Z-00-DX1.586c64f3-3f10-4729-99e2-38c6bd32e50d	TCGA-BR-8683	other	NA	train
TCGA-BR-8686-01Z-00-DX1.8f559dd9-228e-4ed2-a7e4-16e04b80f05c	TCGA-BR-8686	other	NA	train
TCGA-BR-8687-01Z-00-DX1.95a2ccce-d477-42ca-9be1-eec03bc9f117	TCGA-BR-8687	other	NA	train
TCGA-BR-8690-01Z-00-DX1.e94544ed-62a3-41f3-95d5-f0ba9dfaa77f	TCGA-BR-8690	other	NA	train
TCGA-BR-A44T-01Z-00-DX1.46AA24E7-F2C9-418B-90AA-D6DA2896F5DE	TCGA-BR-A44T	other	NA	train
TCGA-BR-A44U-01Z-00-DX1.8C665560-8CAC-4ABF-B2B2-17A76B3A9F14	TCGA-BR-A44U	other	NA	train
TCGA-BR-A452-01Z-00-DX1.049385EF-FF29-4124-800D-A3FF525A85A0	TCGA-BR-A452	other	NA	train
TCGA-BR-A453-01Z-00-DX1.23506C02-B7C6-426B-999F-6D9A75942281	TCGA-BR-A453	top	NA	train
TCGA-BR-A4CQ-01Z-00-DX1.B63282A5-154D-441B-BF96-5BB26CB6D95E	TCGA-BR-A4CQ	other	NA	train
TCGA-BR-A4CR-01Z-00-DX1.9DC43CFC-D1DC-4851-A1C1-CE8E3A24B8A4	TCGA-BR-A4CR	other	NA	train
TCGA-BR-A4CS-01Z-00-DX1.84B5892C-6C7F-474D-BA09-04E870A47764	TCGA-BR-A4CS	other	NA	train
TCGA-BR-A4IU-01Z-00-DX1.4F3CD2B4-A19E-42C5-9ABD-850D80D47E4C	TCGA-BR-A4IU	other	NA	train
TCGA-BR-A4IV-01Z-00-DX1.53BA2682-9B7A-4035-B811-4A3504158298	TCGA-BR-A4IV	other	NA	train
TCGA-BR-A4IY-01Z-00-DX1.84134CDC-D21F-43AD-82E3-1074487457F6	TCGA-BR-A4IY	other	NA	train
TCGA-BR-A4IZ-01Z-00-DX1.8D8B49FE-E60E-4DED-AC30-FD32605E7EAF	TCGA-BR-A4IZ	other	NA	train
TCGA-BR-A4J1-01Z-00-DX1.B4F9F7D6-174B-42C9-AFFF-A088398F18EA	TCGA-BR-A4J1	other	NA	train
TCGA-BR-A4J4-01Z-00-DX1.06376906-1008-433B-BD90-B5697B0BBEE3	TCGA-BR-A4J4	other	NA	train
TCGA-BR-A4J5-01Z-00-DX1.C7D0D294-0280-415A-A8BB-ACB3177E5A0D	TCGA-BR-A4J5	other	NA	train
TCGA-BR-A4J6-01Z-00-DX1.59317146-9CAF-4F48-B9F6-D026B3603652	TCGA-BR-A4J6	other	NA	train
TCGA-BR-A4J7-01Z-00-DX1.95C74F68-FA18-446D-934D-296D9215D500	TCGA-BR-A4J7	other	NA	train
TCGA-BR-A4J8-01Z-00-DX1.40FF4C05-E9BF-412B-93D7-5E0CDCDAC4B1	TCGA-BR-A4J8	other	NA	train
TCGA-BR-A4J9-01Z-00-DX1.BF65A4F7-AB59-4488-A7C1-152C89BEA917	TCGA-BR-A4J9	other	NA	train
TCGA-BR-A4PE-01Z-00-DX1.9C427636-8A7E-4D4E-9773-5C5D9D0C617C	TCGA-BR-A4PE	other	NA	train
TCGA-BR-A4PF-01Z-00-DX1.43DBDE88-34C4-494B-9B47-473ED525149F	TCGA-BR-A4PF	other	NA	train
TCGA-BR-A4QM-01Z-00-DX1.B6333EBE-31EF-4673-AB51-63439E631B8B	TCGA-BR-A4QM	other	NA	train
TCGA-CD-5798-01Z-00-DX1.e90ed362-86fc-4938-ac48-e98eef081342	TCGA-CD-5798	other	NA	train
TCGA-CD-5799-01Z-00-DX1.ce4c1cea-febc-4274-af53-e7853dcf8864	TCGA-CD-5799	other	NA	train
TCGA-CD-5802-01Z-00-DX1.d188b861-af3f-4493-9f12-d3712055644b	TCGA-CD-5802	other	NA	train
TCGA-CD-5803-01Z-00-DX1.8d786276-18f5-4017-ba30-79e46b2da513	TCGA-CD-5803	other	NA	train
TCGA-CD-5804-01Z-00-DX1.c5c22749-71dc-4812-84ba-2ef6f5a1463d	TCGA-CD-5804	other	NA	train
TCGA-CD-5813-01Z-00-DX1.a9b5e164-af59-4834-99d2-a3fb0d430def	TCGA-CD-5813	other	NA	train
TCGA-CD-8524-01Z-00-DX1.DECAC3E1-31F4-4D7E-9ABD-8E0CF27DB4B9	TCGA-CD-8524	other	NA	train
TCGA-CD-8525-01Z-00-DX1.37FFDBE4-8C18-4645-BFA3-139766A09601	TCGA-CD-8525	other	NA	train
TCGA-CD-8526-01Z-00-DX1.499C498B-2D4E-4285-AD07-162788E87579	TCGA-CD-8526	other	NA	train
TCGA-CD-8527-01Z-00-DX1.B03F39C4-F5F3-419A-BC2C-437EC56EFEC2	TCGA-CD-8527	top	NA	train
TCGA-CD-8528-01Z-00-DX1.DE29BA05-ABCB-44B4-8CD9-D10EB3D71FBB	TCGA-CD-8528	other	NA	train
TCGA-CD-8529-01Z-00-DX1.C3BA5482-04EB-4E1A-BFFA-5461489B5792	TCGA-CD-8529	top	NA	train
TCGA-CD-8530-01Z-00-DX1.87CBC202-AE6C-408D-A428-DA9023670C36	TCGA-CD-8530	other	NA	train
TCGA-CD-8531-01Z-00-DX1.9F247853-F16C-4B5A-AB37-E781331EAB1B	TCGA-CD-8531	top	NA	train
TCGA-CD-8532-01Z-00-DX1.13868263-2259-4D74-8263-A79338BDE5A7	TCGA-CD-8532	other	NA	train
TCGA-CD-8534-01Z-00-DX1.54F0CB0F-5A93-4382-A507-2DEFDBBE05F5	TCGA-CD-8534	other	NA	train
TCGA-CD-8535-01Z-00-DX1.ADD3D8B1-FECB-46C1-940B-7D261723D850	TCGA-CD-8535	other	NA	train
TCGA-CD-8536-01Z-00-DX1.365BF36B-69D3-491A-8126-D08060950CF2	TCGA-CD-8536	top	NA	train
TCGA-CD-A486-01Z-00-DX1.6FFE81CA-9074-44BC-B619-85A73BA61A2D	TCGA-CD-A486	other	NA	train
TCGA-CD-A489-01Z-00-DX1.AB03DA27-6A86-41C7-9305-E5400E6C47AC	TCGA-CD-A489	other	NA	train
TCGA-CD-A48A-01Z-00-DX1.C4416A6F-38A6-4743-990A-CE27923A2067	TCGA-CD-A48A	other	NA	train
TCGA-CD-A48C-01Z-00-DX1.2AF2A65B-6F81-43F5-AC0F-06EAE3C567F3	TCGA-CD-A48C	other	NA	train
TCGA-CD-A4MI-01Z-00-DX1.67267177-498C-4835-A95A-FF8C2A9DDB97	TCGA-CD-A4MI	top	NA	train
TCGA-CD-A4MJ-01Z-00-DX1.0F0094F7-0D4D-484E-B31D-FDCDE8BC1440	TCGA-CD-A4MJ	top	NA	train
TCGA-CG-4300-01Z-00-DX1.3ad2eb8f-a266-441f-93d4-c45ec9c553d9	TCGA-CG-4300	other	NA	train
TCGA-CG-4301-01Z-00-DX1.d3a38b46-9f9c-4ed4-a1c7-fc1e48263a53	TCGA-CG-4301	other	NA	train
TCGA-CG-4304-01Z-00-DX1.65e18165-6009-4820-bed2-23c43baa2495	TCGA-CG-4304	other	NA	train
TCGA-CG-4305-01Z-00-DX1.65167641-c270-4763-8bb8-cadedb17279d	TCGA-CG-4305	top	NA	train
TCGA-CG-4306-01Z-00-DX1.d4b89854-8529-4fb5-847a-ddb59b163727	TCGA-CG-4306	top	NA	train
TCGA-CG-4436-01Z-00-DX1.55b155a9-066b-42cc-b834-b11c68256852	TCGA-CG-4436	other	NA	train
TCGA-CG-4438-01Z-00-DX1.3691c587-cadf-4523-a332-5a18f52c94b0	TCGA-CG-4438	other	NA	train
TCGA-CG-4441-01Z-00-DX1.0e2867aa-9b2d-4539-b218-a1a318361dfc	TCGA-CG-4441	other	NA	train
TCGA-CG-4442-01Z-00-DX1.3273280a-8780-4e91-bb5e-97d174989183	TCGA-CG-4442	top	NA	train
TCGA-CG-4444-01Z-00-DX1.2f966933-a92c-4888-853c-2f8ca195120e	TCGA-CG-4444	other	NA	train
TCGA-CG-4449-01Z-00-DX1.87ab158b-0699-4b22-9d51-58abd1033245	TCGA-CG-4449	other	NA	train
TCGA-CG-4455-01Z-00-DX1.f695a661-323d-4aeb-a3db-72510719eeed	TCGA-CG-4455	other	NA	train
TCGA-CG-4460-01Z-00-DX1.498845d6-e330-45d7-a5ac-153f2cf9b3c7	TCGA-CG-4460	top	NA	train
TCGA-CG-4462-01Z-00-DX1.b83d328e-f315-493a-b625-1ca3136e5898	TCGA-CG-4462	other	NA	train
TCGA-CG-4466-01Z-00-DX1.cddbdb00-0856-471e-82f5-911e0416467e	TCGA-CG-4466	other	NA	train
TCGA-CG-4469-01Z-00-DX1.005fafe8-ec9e-4283-95e4-f3cea0ac2365	TCGA-CG-4469	other	NA	train
TCGA-CG-4474-01Z-00-DX1.b98d7365-75b1-4c90-80e0-fab8b354f411	TCGA-CG-4474	other	NA	train
TCGA-CG-4475-01Z-00-DX1.7a6c4b16-baea-4820-b91e-c9b1c2945faf	TCGA-CG-4475	other	NA	train
TCGA-CG-4476-01Z-00-DX1.04f422f3-317a-41a9-af82-3ff43d823b6f	TCGA-CG-4476	other	NA	train
TCGA-CG-4477-01Z-00-DX1.298d0c11-7e95-4c72-8446-a2cd5a87667f	TCGA-CG-4477	other	NA	train
TCGA-D7-5577-01Z-00-DX1.e9ca39a5-7c5c-4e43-ac89-8652f44b08bb	TCGA-D7-5577	other	NA	train
TCGA-D7-5577-01Z-00-DX2.FFE2889A-1E01-4D57-9B81-671465A1FB21	TCGA-D7-5577	other	NA	train
TCGA-D7-5578-01Z-00-DX1.8216cb00-cc28-4872-aef7-3b9c18e16117	TCGA-D7-5578	other	NA	train
TCGA-D7-5578-01Z-00-DX2.715B0263-C855-4C4F-8A53-16B0CA9432C8	TCGA-D7-5578	other	NA	train
TCGA-D7-5579-01Z-00-DX1.6b638a16-4bd1-4624-a57b-4088214e34a9	TCGA-D7-5579	other	NA	train
TCGA-D7-5579-01Z-00-DX2.092BDD5E-3D0B-442C-ADE1-E684BC658D2E	TCGA-D7-5579	other	NA	train
TCGA-D7-6518-01Z-00-DX1.227f4361-7393-4276-801a-a395617a15e4	TCGA-D7-6518	other	NA	train
TCGA-D7-6518-01Z-00-DX2.8CA8FC09-10AD-4931-861A-25CBCAE9D488	TCGA-D7-6518	other	NA	train
TCGA-D7-6519-01Z-00-DX1.5f7dcb29-030f-4011-affe-47dab4b9da03	TCGA-D7-6519	other	NA	train
TCGA-D7-6519-01Z-00-DX2.D42BA621-1099-4C4F-B691-B124F871A1CB	TCGA-D7-6519	other	NA	train
TCGA-D7-6520-01Z-00-DX1.c65fcb6d-72c1-44dc-a056-f54c9130e0cb	TCGA-D7-6520	other	NA	train
TCGA-D7-6520-01Z-00-DX2.60B9C76F-93F5-461E-84F5-C3A3734E5D3C	TCGA-D7-6520	other	NA	train
TCGA-D7-6521-01Z-00-DX1.928f6bc8-8283-4195-9cd7-6d6eb72bb68b	TCGA-D7-6521	other	NA	train
TCGA-D7-6521-01Z-00-DX2.3742698F-7643-4A73-8524-A46EEFFCD761	TCGA-D7-6521	other	NA	train
TCGA-D7-6522-01Z-00-DX1.037aabb6-3546-44d4-991f-d7c5461b83f6	TCGA-D7-6522	other	NA	train
TCGA-D7-6522-01Z-00-DX2.0CEA0837-BBD6-4C5F-87D6-DA93E1DEDDC3	TCGA-D7-6522	other	NA	train
TCGA-D7-6525-01Z-00-DX1.4c140df7-e1b6-4e10-bf13-0006484d6a4f	TCGA-D7-6525	other	NA	train
TCGA-D7-6525-01Z-00-DX2.1784F199-7F06-45BB-892A-EFB9009275EB	TCGA-D7-6525	other	NA	train
TCGA-D7-6526-01Z-00-DX1.d954acfe-8efc-4ab7-965b-edc8c3afdfc6	TCGA-D7-6526	other	NA	train
TCGA-D7-6526-01Z-00-DX2.8846E328-5343-4A95-A77D-3827F443A989	TCGA-D7-6526	other	NA	train
TCGA-D7-6527-01Z-00-DX1.3149a5ed-2ed0-4ce7-912b-e67bb1c33e8f	TCGA-D7-6527	other	NA	train
TCGA-D7-6527-01Z-00-DX2.AC6B9D7B-E289-449C-934B-E15BD593CED4	TCGA-D7-6527	other	NA	train
TCGA-D7-6528-01Z-00-DX1.3c2ec0f4-9b8f-45c5-920d-5afe55890219	TCGA-D7-6528	other	NA	train
TCGA-D7-6528-01Z-00-DX2.8159A49E-A9A0-4AA8-83AA-96E49D1DB8C4	TCGA-D7-6528	other	NA	train
TCGA-D7-6815-01Z-00-DX1.518E266F-0FF6-4768-85C6-19D77935A537	TCGA-D7-6815	other	NA	train
TCGA-D7-6817-01Z-00-DX1.c1c7e7bb-2811-4034-8da8-af527377a711	TCGA-D7-6817	other	NA	train
TCGA-D7-6817-01Z-00-DX2.725AB42B-1396-48E6-B37A-62955F72DD0F	TCGA-D7-6817	other	NA	train
TCGA-D7-6818-01Z-00-DX1.c0709e0a-3e53-431b-a1e3-259ad84497f6	TCGA-D7-6818	other	NA	train
TCGA-D7-6818-01Z-00-DX2.3D150EDC-0246-4CEA-8EFF-5811EA8ADA09	TCGA-D7-6818	other	NA	train
TCGA-D7-6820-01Z-00-DX1.fe70ad91-42dc-470a-af2f-ba2e601084de	TCGA-D7-6820	other	NA	train
TCGA-D7-6820-01Z-00-DX2.8847C420-5C25-4716-B467-1CD2687F4484	TCGA-D7-6820	other	NA	train
TCGA-D7-6822-01Z-00-DX1.b583410e-fb5b-4a57-8215-eb7eeee3645d	TCGA-D7-6822	other	NA	train
TCGA-D7-6822-01Z-00-DX2.4085F597-DD0C-4793-9586-CCC73382986B	TCGA-D7-6822	other	NA	train
TCGA-D7-8570-01Z-00-DX1.0B435CEF-B653-4D10-B2BD-6F9576C94389	TCGA-D7-8570	other	NA	train
TCGA-D7-8570-01Z-00-DX2.7447681C-7F88-43F4-BA7E-655DDA02ACDE	TCGA-D7-8570	other	NA	train
TCGA-D7-8572-01Z-00-DX1.E7F9367F-14C4-4561-934D-AE7A778CD13C	TCGA-D7-8572	other	NA	train
TCGA-D7-8572-01Z-00-DX2.13383FD3-B864-4578-8832-56EA1916FA86	TCGA-D7-8572	other	NA	train
TCGA-D7-8573-01Z-00-DX1.8A579441-BC90-4CAB-8199-15580DA5ED87	TCGA-D7-8573	other	NA	train
TCGA-D7-8573-01Z-00-DX2.703306C5-7D46-4E3C-833F-22D1FEF7C6F6	TCGA-D7-8573	other	NA	train
TCGA-D7-8574-01Z-00-DX1.72155AB8-7B77-46D1-85B0-EACABCD25EF2	TCGA-D7-8574	other	NA	train
TCGA-D7-8574-01Z-00-DX2.0824C6C7-B086-4D9B-94B4-FC1A49805700	TCGA-D7-8574	other	NA	train
TCGA-D7-8575-01Z-00-DX1.11006AF4-D0CD-46DF-909A-29E345191C4C	TCGA-D7-8575	other	NA	train
TCGA-D7-8575-01Z-00-DX2.7505FB70-2931-459B-B23A-4D24B080E383	TCGA-D7-8575	other	NA	train
TCGA-D7-8576-01Z-00-DX1.102C35FC-8CA4-471A-86E9-5C5526178928	TCGA-D7-8576	other	NA	train
TCGA-D7-8576-01Z-00-DX2.2535E27E-C1AC-4008-B48F-083B6F53AF03	TCGA-D7-8576	other	NA	train
TCGA-D7-8578-01Z-00-DX1.902BBFC1-2456-4718-9A5E-2FD9AE47AF44	TCGA-D7-8578	other	NA	train
TCGA-D7-8578-01Z-00-DX2.D71657BE-72D0-4EEC-89D3-E83934A0F919	TCGA-D7-8578	other	NA	train
TCGA-D7-8579-01Z-00-DX1.BFA005CC-E2B4-4A36-9C84-5F51F0526856	TCGA-D7-8579	other	NA	train
TCGA-D7-8579-01Z-00-DX2.9D40DCA2-2711-426C-B5DD-3D897975F4BF	TCGA-D7-8579	other	NA	train
TCGA-D7-A4YU-01Z-00-DX1.42DF1586-BD02-4482-AEAF-8F2C1BBB1C20	TCGA-D7-A4YU	other	NA	train
TCGA-D7-A4YV-01Z-00-DX1.55DFBF47-1A3B-428F-9AC4-8814F557FF1E	TCGA-D7-A4YV	top	NA	train
TCGA-D7-A4YX-01Z-00-DX1.54DE426E-7EC0-4FF4-919F-045E38B3C34E	TCGA-D7-A4YX	other	NA	train
TCGA-D7-A4YY-01Z-00-DX1.D1623D77-0BBA-4CB6-97DC-382BE136A583	TCGA-D7-A4YY	top	NA	train
TCGA-D7-A4Z0-01Z-00-DX1.3D9BDA76-6884-4012-AB91-C374F32B58FB	TCGA-D7-A4Z0	other	NA	train
TCGA-D7-A6ET-01Z-00-DX1.A4FF5141-6B2A-456B-9EA2-E5DE72156647	TCGA-D7-A6ET	other	NA	train
TCGA-D7-A6EV-01Z-00-DX1.98BA866B-19A6-4ECF-B51E-F811F5EFA8CC	TCGA-D7-A6EV	other	NA	train
TCGA-D7-A6EX-01Z-00-DX1.03BECFB9-A4B2-4B43-99F7-C49850796F31	TCGA-D7-A6EX	other	NA	train
TCGA-D7-A6EY-01Z-00-DX1.7E101F3B-8923-4554-AA48-C2493D0F46C0	TCGA-D7-A6EY	top	NA	train
TCGA-D7-A6EZ-01Z-00-DX1.BF91B810-86FD-4675-85A0-15DC9CF2195F	TCGA-D7-A6EZ	top	NA	train
TCGA-D7-A6F0-01Z-00-DX1.C75CE666-2AA5-433C-BDA4-795B9A6FE8C3	TCGA-D7-A6F0	other	NA	train
TCGA-D7-A747-01Z-00-DX1.A6BA5DAF-6220-4D85-B6DF-C0220FBA7170	TCGA-D7-A747	other	NA	train
TCGA-D7-A748-01Z-00-DX1.CB8D633A-4CF0-4CA8-A8FF-7E8D3A3C7E20	TCGA-D7-A748	other	NA	train
TCGA-D7-A74A-01Z-00-DX1.ED9A8AA2-7D69-462C-8544-587783F15DB5	TCGA-D7-A74A	other	NA	train
TCGA-D7-A74B-01Z-00-DX1.F7A13A7F-2812-43D9-A101-E1BFEA8B3454	TCGA-D7-A74B	other	NA	train
TCGA-EQ-5647-01Z-00-DX1.e71da6e6-dd3d-4fb3-b1ba-ada25e6319bb	TCGA-EQ-5647	other	NA	train
TCGA-EQ-A4SO-01Z-00-DX1.9A41602A-AAAE-4522-9DAB-73CF25FB8756	TCGA-EQ-A4SO	top	NA	train
TCGA-F1-6177-01Z-00-DX1.7687CABE-8984-4396-882C-978C15F66401	TCGA-F1-6177	top	NA	train
TCGA-F1-6875-01Z-00-DX1.F9E009FF-3213-4CCC-9075-C04B1E62A524	TCGA-F1-6875	other	NA	train
TCGA-F1-A72C-01Z-00-DX1.9E02D497-97BD-401C-AFA1-AC2CFE3E8592	TCGA-F1-A72C	other	NA	train
TCGA-FP-7829-01Z-00-DX1.22253191-e487-46f6-b743-d7c44ad01f4c	TCGA-FP-7829	top	NA	train
TCGA-FP-7916-01Z-00-DX1.6264d8c6-0ddb-4905-ad0c-146e380ddee1	TCGA-FP-7916	other	NA	train
TCGA-FP-7998-01Z-00-DX1.9f24585a-d609-4094-8170-b0f483606a18	TCGA-FP-7998	other	NA	train
TCGA-FP-8099-01Z-00-DX1.82948449-f540-49f2-a99a-d66da5eaaf4e	TCGA-FP-8099	other	NA	train
TCGA-FP-8209-01Z-00-DX1.a5e13081-1631-44d4-8d6a-c229a22c2311	TCGA-FP-8209	other	NA	train
TCGA-FP-8210-01Z-00-DX1.0ef0fd3f-5968-48ce-9e69-eaae83c29004	TCGA-FP-8210	other	NA	train
TCGA-FP-8211-01Z-00-DX1.3906261e-914c-4191-802c-f27f64840211	TCGA-FP-8211	other	NA	train
TCGA-FP-8631-01Z-00-DX1.8804336F-7DE6-4401-80B4-AEFA752C11B2	TCGA-FP-8631	other	NA	train
TCGA-FP-A4BE-01Z-00-DX1.813B0887-ED1F-48DD-A2E2-F14EB20D1F71	TCGA-FP-A4BE	top	NA	train
TCGA-FP-A4BF-01Z-00-DX1.D4E8128B-A783-45ED-BF0E-93650F9483EC	TCGA-FP-A4BF	other	NA	train
TCGA-FP-A8CX-01Z-00-DX1.AD598CBF-2E0F-4285-A2BB-E9CE0EE1873B	TCGA-FP-A8CX	other	NA	train
TCGA-FP-A9TM-01Z-00-DX1.1BD7C378-9FDD-46F0-B546-BB255079AFAA	TCGA-FP-A9TM	other	NA	train
TCGA-HF-7131-01Z-00-DX1.8A90BB8F-039E-41ED-9BB0-286F5CC9F6E4	TCGA-HF-7131	other	NA	train
TCGA-HF-7132-01Z-00-DX1.AD1CA78F-2AAA-41F2-93CE-6DF2AD60ED1A	TCGA-HF-7132	top	NA	train
TCGA-HF-7133-01Z-00-DX1.4F84AAFA-47F2-46AB-9F85-1129D441A9C0	TCGA-HF-7133	other	NA	train
TCGA-HF-7134-01Z-00-DX1.A84E2A6E-05F4-4A4B-8F64-9B9D1B33838E	TCGA-HF-7134	other	NA	train
TCGA-HF-7136-01Z-00-DX1.F8C07BE3-06C7-4202-97C6-10B81D322A16	TCGA-HF-7136	other	NA	train
TCGA-HF-A5NB-01Z-00-DX1.CA67064B-3281-4144-A2A2-E0BC43E6F8D6	TCGA-HF-A5NB	top	NA	train
TCGA-HJ-7597-01Z-00-DX1.4218e9a0-3ef1-4073-8336-1fe81c0bce90	TCGA-HJ-7597	top	NA	train
TCGA-HU-8245-01Z-00-DX1.A744EA82-996C-4042-9CF6-27480217DBAF	TCGA-HU-8245	other	NA	train
TCGA-HU-8249-01Z-00-DX1.6579F0D5-6A05-49A3-9B30-68059599EADE	TCGA-HU-8249	other	NA	train
TCGA-HU-8604-01Z-00-DX1.F358D894-D9C4-49BF-8B9F-F80DA11BBC5A	TCGA-HU-8604	other	NA	train
TCGA-HU-8608-01Z-00-DX1.F40770A6-9384-4381-B6AD-2C488915E73F	TCGA-HU-8608	other	NA	train
TCGA-HU-8610-01Z-00-DX1.4F873939-3950-4201-B5DE-20A04A6C9F0D	TCGA-HU-8610	other	NA	train
TCGA-HU-A4G2-01Z-00-DX1.3465DA31-CB55-4D7D-9897-34D2AD5497CB	TCGA-HU-A4G2	other	NA	train
TCGA-HU-A4G3-01Z-00-DX1.5D4EB0C7-8E14-41DC-AFF7-ECD43A89139B	TCGA-HU-A4G3	other	NA	train
TCGA-HU-A4G6-01Z-00-DX1.83F4504C-B632-4B15-9978-A007C2118563	TCGA-HU-A4G6	other	NA	train
TCGA-HU-A4G9-01Z-00-DX1.806F4C5A-D2F8-4457-B6F9-99B67105C676	TCGA-HU-A4G9	top	NA	train
TCGA-HU-A4GF-01Z-00-DX1.2754343C-7875-42C4-B4E3-D2B8666B1E47	TCGA-HU-A4GF	other	NA	train
TCGA-HU-A4GJ-01Z-00-DX1.31E71066-5B7B-4866-97A0-0B7B03E6B4B6	TCGA-HU-A4GJ	other	NA	train
TCGA-HU-A4GN-01Z-00-DX1.32C8DEA0-3B31-42D7-B3FA-D86DF06F7BC3	TCGA-HU-A4GN	top	NA	train
TCGA-HU-A4GP-01Z-00-DX1.2028C25D-2547-4CF3-9863-DEA1DCBD0DE8	TCGA-HU-A4GP	other	NA	train
TCGA-HU-A4GQ-01Z-00-DX1.699A0E57-FE02-4329-9826-3EFC2DECD408	TCGA-HU-A4GQ	top	NA	train
TCGA-HU-A4GT-01Z-00-DX1.F4DD9EAC-8CB8-430A-BF7B-1D43C17FEF61	TCGA-HU-A4GT	top	NA	train
TCGA-HU-A4GU-01Z-00-DX1.3D4767B4-DDCB-4D80-A810-144427E73EDE	TCGA-HU-A4GU	top	NA	train
TCGA-HU-A4GX-01Z-00-DX1.0F1A15D3-2C6A-4F16-8D9D-CF44179AB161	TCGA-HU-A4GX	top	NA	train
TCGA-HU-A4GY-01Z-00-DX1.79A487FD-BA95-4051-8E4B-BE1502946F4F	TCGA-HU-A4GY	other	NA	train
TCGA-HU-A4H0-01Z-00-DX1.85BE7D40-ECB6-4450-B7B0-C65BE5495784	TCGA-HU-A4H0	other	NA	train
TCGA-HU-A4H5-01Z-00-DX1.3A56E0D3-7813-4708-9A69-37D141533C2A	TCGA-HU-A4H5	top	NA	train
TCGA-HU-A4H6-01Z-00-DX1.0DD51B66-A983-44F4-9753-03ED9C606E77	TCGA-HU-A4H6	other	NA	train
TCGA-HU-A4H8-01Z-00-DX1.8FEBBDCF-4E6A-4D90-8DEA-5E1D031DD50A	TCGA-HU-A4H8	top	NA	train
TCGA-HU-A4HB-01Z-00-DX1.445FEB47-B91A-4186-BBE0-01FB7AA6A72F	TCGA-HU-A4HB	other	NA	train
TCGA-IN-7806-01Z-00-DX1.2e7288fd-e149-4d4f-9d63-dd2e2f91d4f8	TCGA-IN-7806	other	NA	train
TCGA-IN-7808-01Z-00-DX1.0aacd7e2-1454-4aa4-866b-b142fa04e619	TCGA-IN-7808	other	NA	train
TCGA-IN-8663-01Z-00-DX1.39719DC6-1441-4E0F-BB5E-656CCDAC13D5	TCGA-IN-8663	other	NA	train
TCGA-IP-7968-01Z-00-DX1.0ECCB946-BE56-4E79-A3B1-571EA929D95A	TCGA-IP-7968	other	NA	train
TCGA-KB-A6F5-01Z-00-DX1.7EBE81C7-178C-41EB-8DFA-27770A9DF630	TCGA-KB-A6F5	other	NA	train
TCGA-KB-A6F7-01Z-00-DX1.9F7267C3-B50D-4366-9050-DE8E0EB708EA	TCGA-KB-A6F7	other	NA	train
TCGA-KB-A93G-01Z-00-DX1.050F4602-DD6F-4E97-ACA8-3DE040485467	TCGA-KB-A93G	other	NA	train
TCGA-KB-A93H-01Z-00-DX1.6DDC5002-539A-4F47-BB74-524C3FFBB700	TCGA-KB-A93H	top	NA	train
TCGA-KB-A93J-01Z-00-DX1.CF87A80C-609E-4064-9C59-BD2A211A886A	TCGA-KB-A93J	other	NA	train
TCGA-MX-A5UG-01Z-00-DX1.DEA1C553-B7E9-4663-A02B-51C31411C7C3	TCGA-MX-A5UG	other	NA	train
TCGA-MX-A663-01Z-00-DX1.EBDF2119-63E3-4DA5-B661-440A461904BE	TCGA-MX-A663	other	NA	train
TCGA-MX-A666-01Z-00-DX1.BBF0F62A-803E-4D05-A8A4-454D7BA15941	TCGA-MX-A666	other	NA	train
TCGA-R5-A7O7-01Z-00-DX1.89156AC0-4A5F-481D-9D5A-76B3751585F7	TCGA-R5-A7O7	other	NA	train
TCGA-R5-A7ZE-01Z-00-DX1.0E7DCE3F-E2A1-4F98-BEBF-E08DF2BF2FF3	TCGA-R5-A7ZE	other	NA	train
TCGA-R5-A7ZF-01Z-00-DX1.F08C5EC7-7292-4FD6-92FF-73192329C2B5	TCGA-R5-A7ZF	other	NA	train
TCGA-R5-A7ZI-01Z-00-DX1.3A4A56F1-1CFD-441D-85F3-52DDA0B346A5	TCGA-R5-A7ZI	top	NA	train
TCGA-R5-A7ZR-01Z-00-DX1.3E6B0708-D1AF-422F-B7F8-BBCCCEEE89B7	TCGA-R5-A7ZR	other	NA	train
TCGA-R5-A804-01Z-00-DX1.D1DDC2EE-C3ED-4502-B1C1-71D5585E9470	TCGA-R5-A804	other	NA	train
TCGA-R5-A805-01Z-00-DX1.855298CD-DC64-4423-ABB1-D7AC92BF5177	TCGA-R5-A805	other	NA	train
TCGA-RD-A7BS-01Z-00-DX1.F236D43D-0072-47C7-A4D5-6928932D4C9F	TCGA-RD-A7BS	other	NA	train
TCGA-RD-A7BT-01Z-00-DX1.1B0308B0-27EA-43A7-BE89-C5F7831AF243	TCGA-RD-A7BT	other	NA	train
TCGA-RD-A7BW-01Z-00-DX1.C8C51F10-BD65-44AC-BC95-4ED8D017D908	TCGA-RD-A7BW	other	NA	train
TCGA-RD-A7C1-01Z-00-DX1.217B7632-39AC-41E1-8491-20C700B08AEC	TCGA-RD-A7C1	other	NA	train
TCGA-RD-A8MV-01Z-00-DX1.E658A7D1-8A6A-4BE9-9C89-07B60E9F8983	TCGA-RD-A8MV	other	NA	train
TCGA-RD-A8MW-01Z-00-DX1.30EE6F24-3983-4793-9EF6-059B9AF53F24	TCGA-RD-A8MW	other	NA	train
TCGA-RD-A8N0-01Z-00-DX1.4C91480F-E7D8-4E37-B528-F5E272F2F8CA	TCGA-RD-A8N0	other	NA	train
TCGA-RD-A8N1-01Z-00-DX1.A5D023FB-CBF8-477C-B5D1-8281BAA25E2E	TCGA-RD-A8N1	other	NA	train
TCGA-RD-A8N2-01Z-00-DX1.A56448E6-1C5E-4758-AC2E-4591A406116C	TCGA-RD-A8N2	other	NA	train
TCGA-RD-A8N4-01Z-00-DX1.03EBE393-9145-4F25-AA4C-E637B6A2A111	TCGA-RD-A8N4	other	NA	train
TCGA-RD-A8N5-01Z-00-DX1.EFF443CB-E494-4746-AD03-6C20FCAEB427	TCGA-RD-A8N5	other	NA	train
TCGA-RD-A8N9-01Z-00-DX1.70899C63-3C5D-4993-8215-F7452ADE134D	TCGA-RD-A8N9	other	NA	train
TCGA-RD-A8NB-01Z-00-DX1.FA45D4EF-D5FA-407A-9BF1-44C2A6326F3A	TCGA-RD-A8NB	top	NA	train
TCGA-SW-A7EB-01Z-00-DX1.E9DE72F8-706D-43E2-A67E-7EDD39A509EB	TCGA-SW-A7EB	other	NA	train
TCGA-VQ-A8DL-01Z-00-DX1.E720AE39-654E-4587-A294-2ED2BCE6F043	TCGA-VQ-A8DL	other	NA	train
TCGA-VQ-A8DT-01Z-00-DX1.C87953F7-A303-410E-9554-2022A79AF6CC	TCGA-VQ-A8DT	other	NA	train
TCGA-VQ-A8DU-01Z-00-DX1.12DD8768-1315-472E-801D-F44A418BEA41	TCGA-VQ-A8DU	other	NA	train
TCGA-VQ-A8DV-01Z-00-DX1.DB668CCB-E5C9-49D8-9F0B-2548AA1C3E69	TCGA-VQ-A8DV	other	NA	train
TCGA-VQ-A8DZ-01Z-00-DX1.3C4CB10D-8C8B-4828-B7D4-7058BDF4D39F	TCGA-VQ-A8DZ	other	NA	train
TCGA-VQ-A8E0-01Z-00-DX1.81F45F4C-5D39-4C76-9888-064D53C9A80D	TCGA-VQ-A8E0	other	NA	train
TCGA-VQ-A8E2-01Z-00-DX1.6B105EA8-4AF5-4CE0-B5B9-46332130B037	TCGA-VQ-A8E2	other	NA	train
TCGA-VQ-A8E7-01Z-00-DX1.30F18F35-5E77-429B-9840-27E60F5129B8	TCGA-VQ-A8E7	other	NA	train
TCGA-VQ-A8P3-01Z-00-DX1.1B018BDB-5C60-46D8-A014-CE8CA8ADA191	TCGA-VQ-A8P3	other	NA	train
TCGA-VQ-A8P5-01Z-00-DX1.F3FDCB47-3426-400C-82A9-750012F95B3B	TCGA-VQ-A8P5	other	NA	train
TCGA-VQ-A8P8-01Z-00-DX1.85D05076-70BE-46A6-B866-94846CD22670	TCGA-VQ-A8P8	other	NA	train
TCGA-VQ-A8PB-01Z-00-DX1.FAB74FD6-C7AB-422F-ACA9-2DB0ACEC23E5	TCGA-VQ-A8PB	top	NA	train
TCGA-VQ-A8PC-01Z-00-DX1.03BD1821-DB4A-4FAB-AA6A-A8C91E6215F4	TCGA-VQ-A8PC	other	NA	train
TCGA-VQ-A8PD-01Z-00-DX1.A9B601CB-83AA-4F0C-BB6D-DD88455FDEE9	TCGA-VQ-A8PD	other	NA	train
TCGA-VQ-A8PH-01Z-00-DX1.79A66B42-B6CF-49F9-9204-DC21A57DAFF6	TCGA-VQ-A8PH	other	NA	train
TCGA-VQ-A8PJ-01Z-00-DX1.19F00379-C001-49D2-9B22-6AE0791C8488	TCGA-VQ-A8PJ	other	NA	train
TCGA-VQ-A8PK-01Z-00-DX1.A13BCC99-05AC-4FEC-8BA8-0EDC92EAE02B	TCGA-VQ-A8PK	other	NA	train
TCGA-VQ-A8PM-01Z-00-DX1.49FE7D00-2547-4936-803D-F4421C5E5BB3	TCGA-VQ-A8PM	other	NA	train
TCGA-VQ-A8PO-01Z-00-DX1.CAF2A0EE-75C7-4AB6-86AC-0397EE1B9FBE	TCGA-VQ-A8PO	top	NA	train
TCGA-VQ-A8PQ-01Z-00-DX1.D63AEF37-BAB9-4BFC-9F7E-33509A227B71	TCGA-VQ-A8PQ	other	NA	train
TCGA-VQ-A8PS-01Z-00-DX1.E93B2855-6350-4037-8C41-E781D887C790	TCGA-VQ-A8PS	other	NA	train
TCGA-VQ-A8PT-01Z-00-DX1.7A0E6C8F-E0D2-49AC-9C03-3C9B34EB0AE8	TCGA-VQ-A8PT	top	NA	train
TCGA-VQ-A8PX-01Z-00-DX1.A1886D51-DC33-4B5A-9C71-56E281F13F52	TCGA-VQ-A8PX	top	NA	train
TCGA-VQ-A8PY-01Z-00-DX1.EA2C7386-012A-442A-95B3-FFA12BD2684D	TCGA-VQ-A8PY	other	NA	train
TCGA-VQ-A8PZ-01Z-00-DX1.EE25BECD-7611-48EC-B78C-27F5E5BDD5DF	TCGA-VQ-A8PZ	other	NA	train
TCGA-VQ-A91A-01Z-00-DX1.B0F3EE79-4246-4534-9763-EB9C6D60F3AA	TCGA-VQ-A91A	other	NA	train
TCGA-VQ-A91E-01Z-00-DX1.BF3BA276-5A18-4B45-881D-4523C42B5AD8	TCGA-VQ-A91E	top	NA	train
TCGA-VQ-A91N-01Z-00-DX1.4F7CF3DD-8AAA-43DE-98C1-E44B2B5FB019	TCGA-VQ-A91N	other	NA	train
TCGA-VQ-A91Q-01Z-00-DX1.9928DA7E-B36D-4E5E-8F0F-BD41DA588DB9	TCGA-VQ-A91Q	other	NA	train
TCGA-VQ-A91V-01Z-00-DX1.E271D33E-3E57-445D-8373-2386B56FE9A9	TCGA-VQ-A91V	other	NA	train
TCGA-VQ-A91W-01Z-00-DX1.E4878B45-586E-46F7-8113-8080149AC45D	TCGA-VQ-A91W	other	NA	train
TCGA-VQ-A91X-01Z-00-DX1.8D0815BF-2430-4471-881E-1E12357ACEA4	TCGA-VQ-A91X	other	NA	train
TCGA-VQ-A91Y-01Z-00-DX1.9401E1F3-4110-4F1E-99A0-36D4E1518650	TCGA-VQ-A91Y	other	NA	train
TCGA-VQ-A91Z-01Z-00-DX1.14F618B5-D177-4129-A7C1-99373536DE45	TCGA-VQ-A91Z	other	NA	train
TCGA-VQ-A922-01Z-00-DX1.445608A5-D4F1-44AB-8642-3C944D753D87	TCGA-VQ-A922	other	NA	train
TCGA-VQ-A923-01Z-00-DX1.86FE7ABA-9C93-4637-A71F-F3EBA2BB4BDF	TCGA-VQ-A923	other	NA	train
TCGA-VQ-A924-01Z-00-DX1.736B41F3-9678-4FAF-AE86-FCAC4F6DCBD3	TCGA-VQ-A924	top	NA	train
TCGA-VQ-A925-01Z-00-DX1.D9AB5ADD-B946-4994-A3F2-646888C69E0D	TCGA-VQ-A925	other	NA	train
TCGA-VQ-A927-01Z-00-DX1.F4ACCDED-FBF5-4900-B000-638B3015EBFA	TCGA-VQ-A927	other	NA	train
TCGA-VQ-A928-01Z-00-DX1.633B64F3-2F87-4C76-ABC4-4E03D04AF9EC	TCGA-VQ-A928	other	NA	train
TCGA-VQ-A94O-01Z-00-DX1.83040E68-904F-4F7E-B4E1-34C860098228	TCGA-VQ-A94O	other	NA	train
TCGA-VQ-A94P-01Z-00-DX1.83E87D6C-D210-4C06-BB5B-49A1F3E14EE0	TCGA-VQ-A94P	other	NA	train
TCGA-VQ-A94R-01Z-00-DX1.4F2367B3-6759-469C-90E5-0660102E86A6	TCGA-VQ-A94R	other	NA	train
TCGA-VQ-A94T-01Z-00-DX1.DEFEFBD0-CE26-4F75-B9C4-F55344A7CAA8	TCGA-VQ-A94T	other	NA	train
TCGA-VQ-AA64-01Z-00-DX1.90641552-B556-4020-AA11-21E754BD5891	TCGA-VQ-AA64	other	NA	train
TCGA-VQ-AA68-01Z-00-DX1.CF6FBB15-5887-4406-946A-AF93918EC318	TCGA-VQ-AA68	other	NA	train
TCGA-VQ-AA69-01Z-00-DX1.1EEF2AD7-6470-44B5-9E87-E77AE47262F0	TCGA-VQ-AA69	other	NA	train
TCGA-VQ-AA6A-01Z-00-DX1.52D958F4-34B3-43F1-9DAC-960E69C958CA	TCGA-VQ-AA6A	other	NA	train
TCGA-VQ-AA6B-01Z-00-DX1.C6CB7290-4A83-4963-8840-68BC208D1232	TCGA-VQ-AA6B	other	NA	train
TCGA-VQ-AA6F-01Z-00-DX1.EA90F7CF-FE3F-4FED-A8E0-C83FEE96F4CA	TCGA-VQ-AA6F	other	NA	train
TCGA-VQ-AA6G-01Z-00-DX1.3BDB7578-931A-47DB-933F-C7CA7CD50EDE	TCGA-VQ-AA6G	other	NA	train
TCGA-VQ-AA6I-01Z-00-DX1.B11762F9-1DA7-4140-8F45-2B372B497379	TCGA-VQ-AA6I	other	NA	train
TCGA-VQ-AA6J-01Z-00-DX1.212AF324-26E9-4807-A64B-6325D6E94507	TCGA-VQ-AA6J	other	NA	train
TCGA-VQ-AA6K-01Z-00-DX1.8AF14797-0C31-4DF3-94A4-868EC96E7BB1	TCGA-VQ-AA6K	other	NA	train
TCGA-ZA-A8F6-01Z-00-DX1.89510833-5BC8-4983-817E-0E9244824168	TCGA-ZA-A8F6	other	NA	train
TCGA-ZQ-A9CR-01Z-00-DX1.C9AC9991-7054-4068-A7AA-9D1EB7F040A3	TCGA-ZQ-A9CR	other	NA	train

## Sheet: val_inferences_k10_0.25454.tsv
filename	kpred	vpred	otsu	red_pen	green_pen	blue_pen	blackish	fsize	sample	slide	SBS20	Molecular_Subtype	Tumor_Site	Histology_Lauren	MSIseq_MSI_status	class_0.25_S4	TMB	S20_label	is_msi	is_msiseq	signerS4	combined	is_valid	pred	prob
/tiles/TCGA-BR-6455-01Z-00-DX1.402682fe-98b4-4381-85da-98510db17af9_files/0/44_47.png	TUM	0.88640267	0.8731899999999999	0.049710000000000004	8e-05	0.0005	0.02539	134963.0	TCGA-BR-6455	TCGA-BR-6455-01Z-00-DX1.402682fe-98b4-4381-85da-98510db17af9	0.0	EBV	Fundus/Body	nan	Non-MSI-H	nan	1.4264816502236	lo	MSS	MSS	other	other	True	0	0.27728704
/tiles/TCGA-BR-6455-01Z-00-DX1.402682fe-98b4-4381-85da-98510db17af9_files/0/24_49.png	TUM	0.99937004	0.9309	0.00255	0.00016	5.9999999999999995e-05	0.0126	130605.0	TCGA-BR-6455	TCGA-BR-6455-01Z-00-DX1.402682fe-98b4-4381-85da-98510db17af9	0.0	EBV	Fundus/Body	nan	Non-MSI-H	nan	1.4264816502236	lo	MSS	MSS	other	other	True	0	0.28516126
/tiles/TCGA-BR-6455-01Z-00-DX1.402682fe-98b4-4381-85da-98510db17af9_files/0/50_39.png	TUM	0.8735884	0.92765	0.007109999999999999	2e-05	0.00026000000000000003	0.03147	137657.0	TCGA-BR-6455	TCGA-BR-6455-01Z-00-DX1.402682fe-98b4-4381-85da-98510db17af9	0.0	EBV	Fundus/Body	nan	Non-MSI-H	nan	1.4264816502236	lo	MSS	MSS	other	other	True	0	0.28534073
/tiles/TCGA-BR-6455-01Z-00-DX1.402682fe-98b4-4381-85da-98510db17af9_files/0/59_37.png	TUM	0.9910730999999999	0.92255	0.01927	4e-05	0.0001	0.027839999999999997	134188.0	TCGA-BR-6455	TCGA-BR-6455-01Z-00-DX1.402682fe-98b4-4381-85da-98510db17af9	0.0	EBV	Fundus/Body	nan	Non-MSI-H	nan	1.4264816502236	lo	MSS	MSS	other	other	True	0	0.29452485
/tiles/TCGA-BR-6455-01Z-00-DX1.402682fe-98b4-4381-85da-98510db17af9_files/0/53_35.png	TUM	0.99959856	0.9028799999999999	0.01694	8e-05	0.00044	0.02657	136232.0	TCGA-BR-6455	TCGA-BR-6455-01Z-00-DX1.402682fe-98b4-4381-85da-98510db17af9	0.0	EBV	Fundus/Body	nan	Non-MSI-H	nan	1.4264816502236	lo	MSS	MSS	other	other	True	0	0.29686114
/tiles/TCGA-BR-6455-01Z-00-DX1.402682fe-98b4-4381-85da-98510db17af9_files/0/29_44.png	TUM	0.9999976	0.92775	0.010740000000000001	4e-05	0.00014	0.00998	130929.0	TCGA-BR-6455	TCGA-BR-6455-01Z-00-DX1.402682fe-98b4-4381-85da-98510db17af9	0.0	EBV	Fundus/Body	nan	Non-MSI-H	nan	1.4264816502236	lo	MSS	MSS	other	other	True	0	0.30546102
/tiles/TCGA-BR-6455-01Z-00-DX1.402682fe-98b4-4381-85da-98510db17af9_files/0/39_71.png	TUM	0.99987495	0.91958	0.00717	0.0	0.0	0.01523	134143.0	TCGA-BR-6455	TCGA-BR-6455-01Z-00-DX1.402682fe-98b4-4381-85da-98510db17af9	0.0	EBV	Fundus/Body	nan	Non-MSI-H	nan	1.4264816502236	lo	MSS	MSS	other	other	True	0	0.4346925
/tiles/TCGA-BR-6455-01Z-00-DX1.402682fe-98b4-4381-85da-98510db17af9_files/0/36_43.png	TUM	0.9906889000000001	0.9118700000000001	0.00692	0.0	8e-05	0.00797	134263.0	TCGA-BR-6455	TCGA-BR-6455-01Z-00-DX1.402682fe-98b4-4381-85da-98510db17af9	0.0	EBV	Fundus/Body	nan	Non-MSI-H	nan	1.4264816502236	lo	MSS	MSS	other	other	True	0	0.4628092
/tiles/TCGA-BR-6455-01Z-00-DX1.402682fe-98b4-4381-85da-98510db17af9_files/0/41_84.png	TUM	0.7551094	0.82225	0.00576	4e-05	0.0003	0.03418	134007.0	TCGA-BR-6455	TCGA-BR-6455-01Z-00-DX1.402682fe-98b4-4381-85da-98510db17af9	0.0	EBV	Fundus/Body	nan	Non-MSI-H	nan	1.4264816502236	lo	MSS	MSS	other	other	True	1	0.52926236
/tiles/TCGA-BR-6455-01Z-00-DX1.402682fe-98b4-4381-85da-98510db17af9_files/0/39_91.png	TUM	0.97990245	0.7981699999999999	0.0018899999999999998	2e-05	0.00016	0.01377	129447.0	TCGA-BR-6455	TCGA-BR-6455-01Z-00-DX1.402682fe-98b4-4381-85da-98510db17af9	0.0	EBV	Fundus/Body	nan	Non-MSI-H	nan	1.4264816502236	lo	MSS	MSS	other	other	True	1	0.67515427
/tiles/TCGA-BR-6456-01Z-00-DX1.2cb7b656-95e1-4f34-99e6-77a051fb79e5_files/0/58_54.png	TUM	0.99138695	0.8902100000000001	0.010320000000000001	4e-05	0.0001	0.013269999999999999	133385.0	TCGA-BR-6456	TCGA-BR-6456-01Z-00-DX1.2cb7b656-95e1-4f34-99e6-77a051fb79e5	nan	CIN	Fundus/Body	nan	Non-MSI-H	top	2.88922978308001	nan	MSS	MSS	top	top	True	0	0.2914206
/tiles/TCGA-BR-6456-01Z-00-DX1.2cb7b656-95e1-4f34-99e6-77a051fb79e5_files/0/208_14.png	TUM	0.97817355	0.83257	0.02683	0.0	2e-05	0.01385	126535.0	TCGA-BR-6456	TCGA-BR-6456-01Z-00-DX1.2cb7b656-95e1-4f34-99e6-77a051fb79e5	nan	CIN	Fundus/Body	nan	Non-MSI-H	top	2.88922978308001	nan	MSS	MSS	top	top	True	0	0.2925439
/tiles/TCGA-BR-6456-01Z-00-DX1.2cb7b656-95e1-4f34-99e6-77a051fb79e5_files/0/167_31.png	NORM	0.51356405	0.73093	0.025689999999999998	8e-05	0.0	0.02009	124837.0	TCGA-BR-6456	TCGA-BR-6456-01Z-00-DX1.2cb7b656-95e1-4f34-99e6-77a051fb79e5	nan	CIN	Fundus/Body	nan	Non-MSI-H	top	2.88922978308001	nan	MSS	MSS	top	top	True	0	0.33828014
/tiles/TCGA-BR-6456-01Z-00-DX1.2cb7b656-95e1-4f34-99e6-77a051fb79e5_files/0/175_29.png	TUM	0.9616526	0.79689	0.052239999999999995	0.0	0.0	0.00554	123263.0	TCGA-BR-6456	TCGA-BR-6456-01Z-00-DX1.2cb7b656-95e1-4f34-99e6-77a051fb79e5	nan	CIN	Fundus/Body	nan	Non-MSI-H	top	2.88922978308001	nan	MSS	MSS	top	top	True	0	0.34132263
/tiles/TCGA-BR-6456-01Z-00-DX1.2cb7b656-95e1-4f34-99e6-77a051fb79e5_files/0/101_42.png	TUM	0.9985695	0.88092	0.01439	4e-05	0.00022	0.01403	134078.0	TCGA-BR-6456	TCGA-BR-6456-01Z-00-DX1.2cb7b656-95e1-4f34-99e6-77a051fb79e5	nan	CIN	Fundus/Body	nan	Non-MSI-H	top	2.88922978308001	nan	MSS	MSS	top	top	True	0	0.35318
/tiles/TCGA-BR-6456-01Z-00-DX1.2cb7b656-95e1-4f34-99e6-77a051fb79e5_files/0/111_28.png	TUM	0.9681323000000001	0.8526600000000001	0.00998	0.0	0.00011999999999999999	0.01369	131445.0	TCGA-BR-6456	TCGA-BR-6456-01Z-00-DX1.2cb7b656-95e1-4f34-99e6-77a051fb79e5	nan	CIN	Fundus/Body	nan	Non-MSI-H	top	2.88922978308001	nan	MSS	MSS	top	top	True	0	0.45142412
/tiles/TCGA-BR-6456-01Z-00-DX1.2cb7b656-95e1-4f34-99e6-77a051fb79e5_files/0/139_24.png	TUM	0.9999020000000001	0.89912	0.01369	8e-05	0.00028	0.01694	131635.0	TCGA-BR-6456	TCGA-BR-6456-01Z-00-DX1.2cb7b656-95e1-4f34-99e6-77a051fb79e5	nan	CIN	Fundus/Body	nan	Non-MSI-H	top	2.88922978308001	nan	MSS	MSS	top	top	True	0	0.47812855
/tiles/TCGA-BR-6456-01Z-00-DX1.2cb7b656-95e1-4f34-99e6-77a051fb79e5_files/0/151_26.png	DEB	0.99220145	0.48886	0.01917	4e-05	2e-05	0.01917	111730.0	TCGA-BR-6456	TCGA-BR-6456-01Z-00-DX1.2cb7b656-95e1-4f34-99e6-77a051fb79e5	nan	CIN	Fundus/Body	nan	Non-MSI-H	top	2.88922978308001	nan	MSS	MSS	top	top	True	1	0.5166257
/tiles/TCGA-BR-6456-01Z-00-DX1.2cb7b656-95e1-4f34-99e6-77a051fb79e5_files/0/138_31.png	TUM	0.99988616	0.80788	0.00442	2e-05	4e-05	0.01493	127645.0	TCGA-BR-6456	TCGA-BR-6456-01Z-00-DX1.2cb7b656-95e1-4f34-99e6-77a051fb79e5	nan	CIN	Fundus/Body	nan	Non-MSI-H	top	2.88922978308001	nan	MSS	MSS	top	top	True	1	0.72495455
/tiles/TCGA-BR-6456-01Z-00-DX1.2cb7b656-95e1-4f34-99e6-77a051fb79e5_files/0/106_53.png	TUM	0.99978024	0.91504	0.017580000000000002	0.0	0.00011999999999999999	0.013130000000000001	129898.0	TCGA-BR-6456	TCGA-BR-6456-01Z-00-DX1.2cb7b656-95e1-4f34-99e6-77a051fb79e5	nan	CIN	Fundus/Body	nan	Non-MSI-H	top	2.88922978308001	nan	MSS	MSS	top	top	True	1	0.73821586
/tiles/TCGA-BR-6852-01Z-00-DX1.9cdca0ad-9351-42c2-8082-3742de914369_files/0/72_140.png	TUM	0.80278593	0.72018	0.01096	0.0	0.00026000000000000003	0.030010000000000002	135184.0	TCGA-BR-6852	TCGA-BR-6852-01Z-00-DX1.9cdca0ad-9351-42c2-8082-3742de914369	167.0	MSI	Gastroesophageal Junction	nan	MSI-H	top	28.626343624826198	hi	MSI	MSI	top	top	True	0	0.49432942
/tiles/TCGA-BR-6852-01Z-00-DX1.9cdca0ad-9351-42c2-8082-3742de914369_files/0/56_164.png	STR	0.8283286	0.59082	0.00628	4e-05	0.00028	0.015009999999999999	132737.0	TCGA-BR-6852	TCGA-BR-6852-01Z-00-DX1.9cdca0ad-9351-42c2-8082-3742de914369	167.0	MSI	Gastroesophageal Junction	nan	MSI-H	top	28.626343624826198	hi	MSI	MSI	top	top	True	1	0.52980256
/tiles/TCGA-BR-6852-01Z-00-DX1.9cdca0ad-9351-42c2-8082-3742de914369_files/0/76_114.png	TUM	0.8736333000000001	0.6579	0.00504	0.00011999999999999999	0.00056	0.0182	135627.0	TCGA-BR-6852	TCGA-BR-6852-01Z-00-DX1.9cdca0ad-9351-42c2-8082-3742de914369	167.0	MSI	Gastroesophageal Junction	nan	MSI-H	top	28.626343624826198	hi	MSI	MSI	top	top	True	1	0.53999555
/tiles/TCGA-BR-6852-01Z-00-DX1.9cdca0ad-9351-42c2-8082-3742de914369_files/0/83_86.png	TUM	0.9948614	0.68292	0.00428	5.9999999999999995e-05	0.0003	0.02465	133962.0	TCGA-BR-6852	TCGA-BR-6852-01Z-00-DX1.9cdca0ad-9351-42c2-8082-3742de914369	167.0	MSI	Gastroesophageal Junction	nan	MSI-H	top	28.626343624826198	hi	MSI	MSI	top	top	True	1	0.5817075
/tiles/TCGA-BR-6852-01Z-00-DX1.9cdca0ad-9351-42c2-8082-3742de914369_files/0/48_160.png	STR	0.60016686	0.55997	0.00432	0.0005	0.00209	0.02374	134319.0	TCGA-BR-6852	TCGA-BR-6852-01Z-00-DX1.9cdca0ad-9351-42c2-8082-3742de914369	167.0	MSI	Gastroesophageal Junction	nan	MSI-H	top	28.626343624826198	hi	MSI	MSI	top	top	True	1	0.5911152
/tiles/TCGA-BR-6852-01Z-00-DX1.9cdca0ad-9351-42c2-8082-3742de914369_files/0/34_118.png	TUM	0.8444559000000001	0.63249	0.00891	0.00011999999999999999	0.0004	0.02264	132732.0	TCGA-BR-6852	TCGA-BR-6852-01Z-00-DX1.9cdca0ad-9351-42c2-8082-3742de914369	167.0	MSI	Gastroesophageal Junction	nan	MSI-H	top	28.626343624826198	hi	MSI	MSI	top	top	True	1	0.61308074
/tiles/TCGA-BR-6852-01Z-00-DX1.9cdca0ad-9351-42c2-8082-3742de914369_files/0/59_83.png	TUM	0.99201816	0.71407	0.00727	2e-05	0.00028	0.008029999999999999	133121.0	TCGA-BR-6852	TCGA-BR-6852-01Z-00-DX1.9cdca0ad-9351-42c2-8082-3742de914369	167.0	MSI	Gastroesophageal Junction	nan	MSI-H	top	28.626343624826198	hi	MSI	MSI	top	top	True	1	0.6327365
/tiles/TCGA-BR-6852-01Z-00-DX1.9cdca0ad-9351-42c2-8082-3742de914369_files/0/81_62.png	TUM	0.9895153	0.79167	0.01375	2e-05	0.0004	0.04919	132973.0	TCGA-BR-6852	TCGA-BR-6852-01Z-00-DX1.9cdca0ad-9351-42c2-8082-3742de914369	167.0	MSI	Gastroesophageal Junction	nan	MSI-H	top	28.626343624826198	hi	MSI	MSI	top	top	True	1	0.6609503
/tiles/TCGA-BR-6852-01Z-00-DX1.9cdca0ad-9351-42c2-8082-3742de914369_files/0/104_98.png	TUM	0.6602188	0.53968	0.01842	5.9999999999999995e-05	0.00036	0.02565	132506.0	TCGA-BR-6852	TCGA-BR-6852-01Z-00-DX1.9cdca0ad-9351-42c2-8082-3742de914369	167.0	MSI	Gastroesophageal Junction	nan	MSI-H	top	28.626343624826198	hi	MSI	MSI	top	top	True	1	0.86220896
/tiles/TCGA-BR-6852-01Z-00-DX1.9cdca0ad-9351-42c2-8082-3742de914369_files/0/79_140.png	TUM	0.79786825	0.71415	0.013009999999999999	8e-05	0.00064	0.02677	137100.0	TCGA-BR-6852	TCGA-BR-6852-01Z-00-DX1.9cdca0ad-9351-42c2-8082-3742de914369	167.0	MSI	Gastroesophageal Junction	nan	MSI-H	top	28.626343624826198	hi	MSI	MSI	top	top	True	1	0.9559918
/tiles/TCGA-BR-7196-01Z-00-DX1.651ae8f6-2d2e-4520-9419-29b957e85d03_files/0/39_84.png	LYM	0.9999994000000001	0.57932	0.00548	0.00023999999999999998	0.0014199999999999998	0.11555	134935.0	TCGA-BR-7196	TCGA-BR-7196-01Z-00-DX1.651ae8f6-2d2e-4520-9419-29b957e85d03	0.0	EBV	Cardia/Proximal	nan	Non-MSI-H	bottom	1.0517279963513	lo	MSS	MSS	other	other	True	0	0.061327346
/tiles/TCGA-BR-7196-01Z-00-DX1.651ae8f6-2d2e-4520-9419-29b957e85d03_files/0/48_107.png	MUS	0.9606851000000001	0.33074000000000003	0.0003	0.00023999999999999998	0.00022	0.01481	118241.0	TCGA-BR-7196	TCGA-BR-7196-01Z-00-DX1.651ae8f6-2d2e-4520-9419-29b957e85d03	0.0	EBV	Cardia/Proximal	nan	Non-MSI-H	bottom	1.0517279963513	lo	MSS	MSS	other	other	True	0	0.064866714
/tiles/TCGA-BR-7196-01Z-00-DX1.651ae8f6-2d2e-4520-9419-29b957e85d03_files/0/121_31.png	MUS	0.9800764999999999	0.78422	0.48493	0.0	0.0	0.00165	93598.0	TCGA-BR-7196	TCGA-BR-7196-01Z-00-DX1.651ae8f6-2d2e-4520-9419-29b957e85d03	0.0	EBV	Cardia/Proximal	nan	Non-MSI-H	bottom	1.0517279963513	lo	MSS	MSS	other	other	True	0	0.07598636
/tiles/TCGA-BR-7196-01Z-00-DX1.651ae8f6-2d2e-4520-9419-29b957e85d03_files/0/31_59.png	MUS	0.7931925999999999	0.37095	0.11248	0.0	0.0	4e-05	77075.0	TCGA-BR-7196	TCGA-BR-7196-01Z-00-DX1.651ae8f6-2d2e-4520-9419-29b957e85d03	0.0	EBV	Cardia/Proximal	nan	Non-MSI-H	bottom	1.0517279963513	lo	MSS	MSS	other	other	True	0	0.08044335
/tiles/TCGA-BR-7196-01Z-00-DX1.651ae8f6-2d2e-4520-9419-29b957e85d03_files/0/58_100.png	STR	0.94424254	0.46879	0.0016899999999999999	5.9999999999999995e-05	0.00026000000000000003	0.01068	120246.0	TCGA-BR-7196	TCGA-BR-7196-01Z-00-DX1.651ae8f6-2d2e-4520-9419-29b957e85d03	0.0	EBV	Cardia/Proximal	nan	Non-MSI-H	bottom	1.0517279963513	lo	MSS	MSS	other	other	True	0	0.08357706
/tiles/TCGA-BR-7196-01Z-00-DX1.651ae8f6-2d2e-4520-9419-29b957e85d03_files/0/212_73.png	STR	0.5708131999999999	0.63305	0.008790000000000001	0.0001	0.00056	0.02286	129870.0	TCGA-BR-7196	TCGA-BR-7196-01Z-00-DX1.651ae8f6-2d2e-4520-9419-29b957e85d03	0.0	EBV	Cardia/Proximal	nan	Non-MSI-H	bottom	1.0517279963513	lo	MSS	MSS	other	other	True	0	0.08601583
/tiles/TCGA-BR-7196-01Z-00-DX1.651ae8f6-2d2e-4520-9419-29b957e85d03_files/0/142_122.png	STR	0.8665166999999999	0.82886	0.02673	0.0	0.0	0.02246	125661.0	TCGA-BR-7196	TCGA-BR-7196-01Z-00-DX1.651ae8f6-2d2e-4520-9419-29b957e85d03	0.0	EBV	Cardia/Proximal	nan	Non-MSI-H	bottom	1.0517279963513	lo	MSS	MSS	other	other	True	0	0.089323565
/tiles/TCGA-BR-7196-01Z-00-DX1.651ae8f6-2d2e-4520-9419-29b957e85d03_files/0/135_107.png	STR	0.9970424999999999	0.55174	0.02862	2e-05	2e-05	0.0065	122127.0	TCGA-BR-7196	TCGA-BR-7196-01Z-00-DX1.651ae8f6-2d2e-4520-9419-29b957e85d03	0.0	EBV	Cardia/Proximal	nan	Non-MSI-H	bottom	1.0517279963513	lo	MSS	MSS	other	other	True	0	0.09743667
/tiles/TCGA-BR-7196-01Z-00-DX1.651ae8f6-2d2e-4520-9419-29b957e85d03_files/0/106_96.png	STR	0.9062223	0.73475	0.023880000000000002	0.0	2e-05	0.00909	119830.0	TCGA-BR-7196	TCGA-BR-7196-01Z-00-DX1.651ae8f6-2d2e-4520-9419-29b957e85d03	0.0	EBV	Cardia/Proximal	nan	Non-MSI-H	bottom	1.0517279963513	lo	MSS	MSS	other	other	True	0	0.151929
/tiles/TCGA-BR-7196-01Z-00-DX1.651ae8f6-2d2e-4520-9419-29b957e85d03_files/0/160_138.png	DEB	0.9060796	0.7006899999999999	0.04608	2e-05	5.9999999999999995e-05	0.03095	132928.0	TCGA-BR-7196	TCGA-BR-7196-01Z-00-DX1.651ae8f6-2d2e-4520-9419-29b957e85d03	0.0	EBV	Cardia/Proximal	nan	Non-MSI-H	bottom	1.0517279963513	lo	MSS	MSS	other	other	True	0	0.1594547
/tiles/TCGA-BR-7704-01Z-00-DX1.51495bff-d6fd-448c-b428-aea6fd593086_files/0/194_94.png	STR	0.9952251	0.7118899999999999	0.0058	5.9999999999999995e-05	0.00022	0.0327	132798.0	TCGA-BR-7704	TCGA-BR-7704-01Z-00-DX1.51495bff-d6fd-448c-b428-aea6fd593086	0.0	nan	Fundus/Body	Intestinal	Non-MSI-H	top	10.8557671347525	lo	nan	MSS	top	top	True	0	0.26529488
/tiles/TCGA-BR-7704-01Z-00-DX1.51495bff-d6fd-448c-b428-aea6fd593086_files/0/205_30.png	NORM	0.6226387	0.77605	0.03743	4e-05	0.00045999999999999996	0.09825	134052.0	TCGA-BR-7704	TCGA-BR-7704-01Z-00-DX1.51495bff-d6fd-448c-b428-aea6fd593086	0.0	nan	Fundus/Body	Intestinal	Non-MSI-H	top	10.8557671347525	lo	nan	MSS	top	top	True	0	0.26655465
/tiles/TCGA-BR-7704-01Z-00-DX1.51495bff-d6fd-448c-b428-aea6fd593086_files/0/77_90.png	DEB	0.99995375	0.69585	0.034960000000000005	0.00022	0.0009599999999999999	0.03848	134255.0	TCGA-BR-7704	TCGA-BR-7704-01Z-00-DX1.51495bff-d6fd-448c-b428-aea6fd593086	0.0	nan	Fundus/Body	Intestinal	Non-MSI-H	top	10.8557671347525	lo	nan	MSS	top	top	True	0	0.2760494
/tiles/TCGA-BR-7704-01Z-00-DX1.51495bff-d6fd-448c-b428-aea6fd593086_files/0/158_30.png	STR	0.61853147	0.89933	0.01138	0.0	0.00128	0.08935	137240.0	TCGA-BR-7704	TCGA-BR-7704-01Z-00-DX1.51495bff-d6fd-448c-b428-aea6fd593086	0.0	nan	Fundus/Body	Intestinal	Non-MSI-H	top	10.8557671347525	lo	nan	MSS	top	top	True	0	0.27869496
/tiles/TCGA-BR-7704-01Z-00-DX1.51495bff-d6fd-448c-b428-aea6fd593086_files/0/116_37.png	TUM	0.7511595999999999	0.90994	0.0047799999999999995	2e-05	0.0009199999999999999	0.08488	135449.0	TCGA-BR-7704	TCGA-BR-7704-01Z-00-DX1.51495bff-d6fd-448c-b428-aea6fd593086	0.0	nan	Fundus/Body	Intestinal	Non-MSI-H	top	10.8557671347525	lo	nan	MSS	top	top	True	0	0.280204
/tiles/TCGA-BR-7704-01Z-00-DX1.51495bff-d6fd-448c-b428-aea6fd593086_files/0/158_14.png	STR	0.9916209999999999	0.99982	0.34156	0.0	0.0	0.11047	114986.0	TCGA-BR-7704	TCGA-BR-7704-01Z-00-DX1.51495bff-d6fd-448c-b428-aea6fd593086	0.0	nan	Fundus/Body	Intestinal	Non-MSI-H	top	10.8557671347525	lo	nan	MSS	top	top	True	0	0.2823333
/tiles/TCGA-BR-7704-01Z-00-DX1.51495bff-d6fd-448c-b428-aea6fd593086_files/0/139_87.png	STR	0.97343314	0.73597	0.04301	5.9999999999999995e-05	0.0002	0.03059	132409.0	TCGA-BR-7704	TCGA-BR-7704-01Z-00-DX1.51495bff-d6fd-448c-b428-aea6fd593086	0.0	nan	Fundus/Body	Intestinal	Non-MSI-H	top	10.8557671347525	lo	nan	MSS	top	top	True	0	0.33315006
/tiles/TCGA-BR-7704-01Z-00-DX1.51495bff-d6fd-448c-b428-aea6fd593086_files/0/99_30.png	TUM	0.47537506	0.91596	0.013609999999999999	4e-05	0.00112	0.08241	134328.0	TCGA-BR-7704	TCGA-BR-7704-01Z-00-DX1.51495bff-d6fd-448c-b428-aea6fd593086	0.0	nan	Fundus/Body	Intestinal	Non-MSI-H	top	10.8557671347525	lo	nan	MSS	top	top	True	0	0.37656674
/tiles/TCGA-BR-7704-01Z-00-DX1.51495bff-d6fd-448c-b428-aea6fd593086_files/0/146_33.png	TUM	0.9804443000000002	0.9023200000000001	0.00793	2e-05	0.00106	0.09076000000000001	136629.0	TCGA-BR-7704	TCGA-BR-7704-01Z-00-DX1.51495bff-d6fd-448c-b428-aea6fd593086	0.0	nan	Fundus/Body	Intestinal	Non-MSI-H	top	10.8557671347525	lo	nan	MSS	top	top	True	0	0.4165832
/tiles/TCGA-BR-7704-01Z-00-DX1.51495bff-d6fd-448c-b428-aea6fd593086_files/0/123_88.png	STR	0.9803451999999999	0.7165	0.011859999999999999	0.0002	0.00058	0.034319999999999996	128196.0	TCGA-BR-7704	TCGA-BR-7704-01Z-00-DX1.51495bff-d6fd-448c-b428-aea6fd593086	0.0	nan	Fundus/Body	Intestinal	Non-MSI-H	top	10.8557671347525	lo	nan	MSS	top	top	True	1	0.76133776
/tiles/TCGA-BR-7707-01Z-00-DX1.0aae4d1b-3345-4277-8820-c54e3df2e64f_files/0/143_41.png	TUM	0.9998548	0.7853	0.0001	0.0001	0.00047999999999999996	0.0287	129214.0	TCGA-BR-7707	TCGA-BR-7707-01Z-00-DX1.0aae4d1b-3345-4277-8820-c54e3df2e64f	207.0	MSI	Fundus/Body	nan	MSI-H	top	18.640972073261	hi	MSI	MSI	top	top	True	0	0.46311387
/tiles/TCGA-BR-7707-01Z-00-DX1.0aae4d1b-3345-4277-8820-c54e3df2e64f_files/0/118_47.png	TUM	0.9745316999999999	0.73154	0.00014	0.0003	0.00098	0.04438	129090.0	TCGA-BR-7707	TCGA-BR-7707-01Z-00-DX1.0aae4d1b-3345-4277-8820-c54e3df2e64f	207.0	MSI	Fundus/Body	nan	MSI-H	top	18.640972073261	hi	MSI	MSI	top	top	True	0	0.47531432
/tiles/TCGA-BR-7707-01Z-00-DX1.0aae4d1b-3345-4277-8820-c54e3df2e64f_files/0/87_66.png	TUM	0.56363314	0.33863000000000004	0.00199	5.9999999999999995e-05	0.00042	0.01973	114730.0	TCGA-BR-7707	TCGA-BR-7707-01Z-00-DX1.0aae4d1b-3345-4277-8820-c54e3df2e64f	207.0	MSI	Fundus/Body	nan	MSI-H	top	18.640972073261	hi	MSI	MSI	top	top	True	0	0.4788587
/tiles/TCGA-BR-7707-01Z-00-DX1.0aae4d1b-3345-4277-8820-c54e3df2e64f_files/0/58_73.png	TUM	0.9999442	0.75502	0.0003	0.00022	0.00014	0.00773	125430.0	TCGA-BR-7707	TCGA-BR-7707-01Z-00-DX1.0aae4d1b-3345-4277-8820-c54e3df2e64f	207.0	MSI	Fundus/Body	nan	MSI-H	top	18.640972073261	hi	MSI	MSI	top	top	True	1	0.5034293
/tiles/TCGA-BR-7707-01Z-00-DX1.0aae4d1b-3345-4277-8820-c54e3df2e64f_files/0/51_59.png	TUM	0.7822195	0.58494	0.00955	0.00022	0.0004	0.0116	129192.0	TCGA-BR-7707	TCGA-BR-7707-01Z-00-DX1.0aae4d1b-3345-4277-8820-c54e3df2e64f	207.0	MSI	Fundus/Body	nan	MSI-H	top	18.640972073261	hi	MSI	MSI	top	top	True	1	0.5631136
/tiles/TCGA-BR-7707-01Z-00-DX1.0aae4d1b-3345-4277-8820-c54e3df2e64f_files/0/169_42.png	TUM	0.999948	0.8011	0.00086	8e-05	0.00026000000000000003	0.012159999999999999	128817.0	TCGA-BR-7707	TCGA-BR-7707-01Z-00-DX1.0aae4d1b-3345-4277-8820-c54e3df2e64f	207.0	MSI	Fundus/Body	nan	MSI-H	top	18.640972073261	hi	MSI	MSI	top	top	True	1	0.67501014
/tiles/TCGA-BR-7707-01Z-00-DX1.0aae4d1b-3345-4277-8820-c54e3df2e64f_files/0/133_28.png	TUM	0.99999154	0.6645800000000001	0.00032	0.00022	0.0008	0.01385	126049.0	TCGA-BR-7707	TCGA-BR-7707-01Z-00-DX1.0aae4d1b-3345-4277-8820-c54e3df2e64f	207.0	MSI	Fundus/Body	nan	MSI-H	top	18.640972073261	hi	MSI	MSI	top	top	True	1	0.69593
/tiles/TCGA-BR-7707-01Z-00-DX1.0aae4d1b-3345-4277-8820-c54e3df2e64f_files/0/98_60.png	STR	0.91419446	0.65727	0.0035700000000000003	2e-05	0.00037999999999999997	0.026369999999999998	128165.0	TCGA-BR-7707	TCGA-BR-7707-01Z-00-DX1.0aae4d1b-3345-4277-8820-c54e3df2e64f	207.0	MSI	Fundus/Body	nan	MSI-H	top	18.640972073261	hi	MSI	MSI	top	top	True	1	0.86788774
/tiles/TCGA-BR-7707-01Z-00-DX1.0aae4d1b-3345-4277-8820-c54e3df2e64f_files/0/141_36.png	TUM	0.9983594000000001	0.74346	0.00062	0.00023999999999999998	0.00028	0.01867	128587.0	TCGA-BR-7707	TCGA-BR-7707-01Z-00-DX1.0aae4d1b-3345-4277-8820-c54e3df2e64f	207.0	MSI	Fundus/Body	nan	MSI-H	top	18.640972073261	hi	MSI	MSI	top	top	True	1	0.8978614
/tiles/TCGA-BR-7707-01Z-00-DX1.0aae4d1b-3345-4277-8820-c54e3df2e64f_files/0/145_41.png	TUM	0.9996178	0.7116	0.001	0.0003	0.00185	0.02926	128177.0	TCGA-BR-7707	TCGA-BR-7707-01Z-00-DX1.0aae4d1b-3345-4277-8820-c54e3df2e64f	207.0	MSI	Fundus/Body	nan	MSI-H	top	18.640972073261	hi	MSI	MSI	top	top	True	1	0.935768
/tiles/TCGA-BR-7723-01Z-00-DX1.15f75a3f-93b8-423f-b5b5-bdb5ef378ed8_files/0/214_148.png	STR	0.7103633	0.67337	0.08123	0.0	5.9999999999999995e-05	0.0176	128867.0	TCGA-BR-7723	TCGA-BR-7723-01Z-00-DX1.15f75a3f-93b8-423f-b5b5-bdb5ef378ed8	0.0	CIN	Fundus/Body	nan	Non-MSI-H	nan	2.51447612920771	lo	MSS	MSS	other	other	True	0	0.10748797
/tiles/TCGA-BR-7723-01Z-00-DX1.15f75a3f-93b8-423f-b5b5-bdb5ef378ed8_files/0/90_58.png	MUS	0.9536416	1.0	0.44858000000000003	0.0	0.0	0.15703	63828.0	TCGA-BR-7723	TCGA-BR-7723-01Z-00-DX1.15f75a3f-93b8-423f-b5b5-bdb5ef378ed8	0.0	CIN	Fundus/Body	nan	Non-MSI-H	nan	2.51447612920771	lo	MSS	MSS	other	other	True	0	0.10861208
/tiles/TCGA-BR-7723-01Z-00-DX1.15f75a3f-93b8-423f-b5b5-bdb5ef378ed8_files/0/113_155.png	STR	0.9960056	0.68106	0.09692	8e-05	0.00028	0.03404	129936.0	TCGA-BR-7723	TCGA-BR-7723-01Z-00-DX1.15f75a3f-93b8-423f-b5b5-bdb5ef378ed8	0.0	CIN	Fundus/Body	nan	Non-MSI-H	nan	2.51447612920771	lo	MSS	MSS	other	other	True	0	0.13267478
/tiles/TCGA-BR-7723-01Z-00-DX1.15f75a3f-93b8-423f-b5b5-bdb5ef378ed8_files/0/47_109.png	STR	0.73731714	0.62807	0.00201	5.9999999999999995e-05	0.00022	0.0072900000000000005	121796.0	TCGA-BR-7723	TCGA-BR-7723-01Z-00-DX1.15f75a3f-93b8-423f-b5b5-bdb5ef378ed8	0.0	CIN	Fundus/Body	nan	Non-MSI-H	nan	2.51447612920771	lo	MSS	MSS	other	other	True	0	0.1339069
/tiles/TCGA-BR-7723-01Z-00-DX1.15f75a3f-93b8-423f-b5b5-bdb5ef378ed8_files/0/31_88.png	MUS	0.522967	1.0	0.38748	0.0	0.0	0.1469	67285.0	TCGA-BR-7723	TCGA-BR-7723-01Z-00-DX1.15f75a3f-93b8-423f-b5b5-bdb5ef378ed8	0.0	CIN	Fundus/Body	nan	Non-MSI-H	nan	2.51447612920771	lo	MSS	MSS	other	other	True	0	0.13671464
/tiles/TCGA-BR-7723-01Z-00-DX1.15f75a3f-93b8-423f-b5b5-bdb5ef378ed8_files/0/46_115.png	STR	0.9990396	0.53703	0.00084	0.0	0.00011999999999999999	0.00147	117986.0	TCGA-BR-7723	TCGA-BR-7723-01Z-00-DX1.15f75a3f-93b8-423f-b5b5-bdb5ef378ed8	0.0	CIN	Fundus/Body	nan	Non-MSI-H	nan	2.51447612920771	lo	MSS	MSS	other	other	True	0	0.15517756
/tiles/TCGA-BR-7723-01Z-00-DX1.15f75a3f-93b8-423f-b5b5-bdb5ef378ed8_files/0/74_115.png	STR	0.92187077	0.65735	0.01873	0.00018	0.00112	0.05317	129319.0	TCGA-BR-7723	TCGA-BR-7723-01Z-00-DX1.15f75a3f-93b8-423f-b5b5-bdb5ef378ed8	0.0	CIN	Fundus/Body	nan	Non-MSI-H	nan	2.51447612920771	lo	MSS	MSS	other	other	True	0	0.15538104
/tiles/TCGA-BR-7723-01Z-00-DX1.15f75a3f-93b8-423f-b5b5-bdb5ef378ed8_files/0/109_155.png	STR	0.96980524	0.62771	0.03342	8e-05	0.00036	0.01646	128155.0	TCGA-BR-7723	TCGA-BR-7723-01Z-00-DX1.15f75a3f-93b8-423f-b5b5-bdb5ef378ed8	0.0	CIN	Fundus/Body	nan	Non-MSI-H	nan	2.51447612920771	lo	MSS	MSS	other	other	True	0	0.19156331
/tiles/TCGA-BR-7723-01Z-00-DX1.15f75a3f-93b8-423f-b5b5-bdb5ef378ed8_files/0/101_56.png	TUM	0.5520153	0.82211	0.057179999999999995	2e-05	5.9999999999999995e-05	0.01927	120442.0	TCGA-BR-7723	TCGA-BR-7723-01Z-00-DX1.15f75a3f-93b8-423f-b5b5-bdb5ef378ed8	0.0	CIN	Fundus/Body	nan	Non-MSI-H	nan	2.51447612920771	lo	MSS	MSS	other	other	True	0	0.25411007
/tiles/TCGA-BR-7723-01Z-00-DX1.15f75a3f-93b8-423f-b5b5-bdb5ef378ed8_files/0/203_138.png	STR	0.9923568000000001	0.58111	0.013569999999999999	0.00014	0.00028	0.0217	128259.0	TCGA-BR-7723	TCGA-BR-7723-01Z-00-DX1.15f75a3f-93b8-423f-b5b5-bdb5ef378ed8	0.0	CIN	Fundus/Body	nan	Non-MSI-H	nan	2.51447612920771	lo	MSS	MSS	other	other	True	0	0.26238585
/tiles/TCGA-BR-8059-01Z-00-DX1.b877e3e3-cde8-4a00-b2dc-53db8bc25d53_files/0/29_87.png	STR	0.68900496	0.8266700000000001	0.05226	2e-05	8e-05	0.027760000000000003	128801.0	TCGA-BR-8059	TCGA-BR-8059-01Z-00-DX1.b877e3e3-cde8-4a00-b2dc-53db8bc25d53	113.0	MSI	Fundus/Body	Intestinal	MSI-H	top	10.2029704473621	hi	MSI	MSI	top	top	True	0	0.13790257
/tiles/TCGA-BR-8059-01Z-00-DX1.b877e3e3-cde8-4a00-b2dc-53db8bc25d53_files/0/12_75.png	MUS	0.90599453	0.31792	0.16130999999999998	0.0	0.0	0.011559999999999999	61529.0	TCGA-BR-8059	TCGA-BR-8059-01Z-00-DX1.b877e3e3-cde8-4a00-b2dc-53db8bc25d53	113.0	MSI	Fundus/Body	Intestinal	MSI-H	top	10.2029704473621	hi	MSI	MSI	top	top	True	0	0.18551911
/tiles/TCGA-BR-8059-01Z-00-DX1.b877e3e3-cde8-4a00-b2dc-53db8bc25d53_files/0/122_58.png	DEB	0.7356763000000001	0.83381	0.45208999999999994	0.0	0.0	0.00558	67094.0	TCGA-BR-8059	TCGA-BR-8059-01Z-00-DX1.b877e3e3-cde8-4a00-b2dc-53db8bc25d53	113.0	MSI	Fundus/Body	Intestinal	MSI-H	top	10.2029704473621	hi	MSI	MSI	top	top	True	0	0.18999068
/tiles/TCGA-BR-8059-01Z-00-DX1.b877e3e3-cde8-4a00-b2dc-53db8bc25d53_files/0/189_59.png	TUM	0.9997725000000001	0.82557	0.00799	8e-05	0.00042	0.07679	126748.0	TCGA-BR-8059	TCGA-BR-8059-01Z-00-DX1.b877e3e3-cde8-4a00-b2dc-53db8bc25d53	113.0	MSI	Fundus/Body	Intestinal	MSI-H	top	10.2029704473621	hi	MSI	MSI	top	top	True	0	0.19471659
/tiles/TCGA-BR-8059-01Z-00-DX1.b877e3e3-cde8-4a00-b2dc-53db8bc25d53_files/0/22_87.png	STR	0.81786233	0.62526	0.01523	0.0	8e-05	0.00379	127475.0	TCGA-BR-8059	TCGA-BR-8059-01Z-00-DX1.b877e3e3-cde8-4a00-b2dc-53db8bc25d53	113.0	MSI	Fundus/Body	Intestinal	MSI-H	top	10.2029704473621	hi	MSI	MSI	top	top	True	0	0.1950213
/tiles/TCGA-BR-8059-01Z-00-DX1.b877e3e3-cde8-4a00-b2dc-53db8bc25d53_files/0/166_66.png	STR	0.92245334	0.75	0.03296	0.0	0.00047999999999999996	0.013030000000000002	123766.0	TCGA-BR-8059	TCGA-BR-8059-01Z-00-DX1.b877e3e3-cde8-4a00-b2dc-53db8bc25d53	113.0	MSI	Fundus/Body	Intestinal	MSI-H	top	10.2029704473621	hi	MSI	MSI	top	top	True	0	0.20489293
/tiles/TCGA-BR-8059-01Z-00-DX1.b877e3e3-cde8-4a00-b2dc-53db8bc25d53_files/0/183_53.png	TUM	0.99999917	0.71943	0.0111	4e-05	0.00022	0.05499	118914.0	TCGA-BR-8059	TCGA-BR-8059-01Z-00-DX1.b877e3e3-cde8-4a00-b2dc-53db8bc25d53	113.0	MSI	Fundus/Body	Intestinal	MSI-H	top	10.2029704473621	hi	MSI	MSI	top	top	True	0	0.21776046
/tiles/TCGA-BR-8059-01Z-00-DX1.b877e3e3-cde8-4a00-b2dc-53db8bc25d53_files/0/38_64.png	STR	0.8605684000000001	0.84291	0.14336	2e-05	2e-05	0.03255	125076.0	TCGA-BR-8059	TCGA-BR-8059-01Z-00-DX1.b877e3e3-cde8-4a00-b2dc-53db8bc25d53	113.0	MSI	Fundus/Body	Intestinal	MSI-H	top	10.2029704473621	hi	MSI	MSI	top	top	True	0	0.26152164
/tiles/TCGA-BR-8059-01Z-00-DX1.b877e3e3-cde8-4a00-b2dc-53db8bc25d53_files/0/53_46.png	STR	0.87715787	0.76826	0.04108	8e-05	2e-05	0.05317	127622.0	TCGA-BR-8059	TCGA-BR-8059-01Z-00-DX1.b877e3e3-cde8-4a00-b2dc-53db8bc25d53	113.0	MSI	Fundus/Body	Intestinal	MSI-H	top	10.2029704473621	hi	MSI	MSI	top	top	True	0	0.2707152
/tiles/TCGA-BR-8059-01Z-00-DX1.b877e3e3-cde8-4a00-b2dc-53db8bc25d53_files/0/38_83.png	STR	0.56127834	0.87526	0.06358	2e-05	2e-05	0.01102	127661.0	TCGA-BR-8059	TCGA-BR-8059-01Z-00-DX1.b877e3e3-cde8-4a00-b2dc-53db8bc25d53	113.0	MSI	Fundus/Body	Intestinal	MSI-H	top	10.2029704473621	hi	MSI	MSI	top	top	True	1	0.7870578
/tiles/TCGA-BR-8078-01Z-00-DX1.8e4a1099-d1c4-46b2-ae3b-5276b93d7003_files/0/71_65.png	TUM	0.9259704	0.8156899999999999	0.04108	2e-05	0.00058	0.14619000000000001	132798.0	TCGA-BR-8078	TCGA-BR-8078-01Z-00-DX1.8e4a1099-d1c4-46b2-ae3b-5276b93d7003	202.0	MSI	Fundus/Body	nan	MSI-H	top	19.632255931891	hi	MSI	MSI	top	top	True	1	0.5792493
/tiles/TCGA-BR-8078-01Z-00-DX1.8e4a1099-d1c4-46b2-ae3b-5276b93d7003_files/0/52_56.png	TUM	0.99997234	0.9107700000000001	0.01066	2e-05	0.00058	0.10274000000000001	133394.0	TCGA-BR-8078	TCGA-BR-8078-01Z-00-DX1.8e4a1099-d1c4-46b2-ae3b-5276b93d7003	202.0	MSI	Fundus/Body	nan	MSI-H	top	19.632255931891	hi	MSI	MSI	top	top	True	1	0.579656
/tiles/TCGA-BR-8078-01Z-00-DX1.8e4a1099-d1c4-46b2-ae3b-5276b93d7003_files/0/49_47.png	TUM	0.99339575	0.9386399999999999	0.00983	4e-05	0.0002	0.06874	132183.0	TCGA-BR-8078	TCGA-BR-8078-01Z-00-DX1.8e4a1099-d1c4-46b2-ae3b-5276b93d7003	202.0	MSI	Fundus/Body	nan	MSI-H	top	19.632255931891	hi	MSI	MSI	top	top	True	1	0.63424355
/tiles/TCGA-BR-8078-01Z-00-DX1.8e4a1099-d1c4-46b2-ae3b-5276b93d7003_files/0/131_102.png	TUM	0.9955459999999999	0.8974799999999999	0.00484	5.9999999999999995e-05	0.00023999999999999998	0.08735	130893.0	TCGA-BR-8078	TCGA-BR-8078-01Z-00-DX1.8e4a1099-d1c4-46b2-ae3b-5276b93d7003	202.0	MSI	Fundus/Body	nan	MSI-H	top	19.632255931891	hi	MSI	MSI	top	top	True	1	0.6348954
/tiles/TCGA-BR-8078-01Z-00-DX1.8e4a1099-d1c4-46b2-ae3b-5276b93d7003_files/0/44_39.png	TUM	0.9999609	0.8922	0.0061200000000000004	0.00014	0.00072	0.07551000000000001	133431.0	TCGA-BR-8078	TCGA-BR-8078-01Z-00-DX1.8e4a1099-d1c4-46b2-ae3b-5276b93d7003	202.0	MSI	Fundus/Body	nan	MSI-H	top	19.632255931891	hi	MSI	MSI	top	top	True	1	0.6354845
/tiles/TCGA-BR-8078-01Z-00-DX1.8e4a1099-d1c4-46b2-ae3b-5276b93d7003_files/0/52_50.png	TUM	0.99999976	0.9635299999999999	0.00303	0.0	0.00028	0.1125	132096.0	TCGA-BR-8078	TCGA-BR-8078-01Z-00-DX1.8e4a1099-d1c4-46b2-ae3b-5276b93d7003	202.0	MSI	Fundus/Body	nan	MSI-H	top	19.632255931891	hi	MSI	MSI	top	top	True	1	0.651588
/tiles/TCGA-BR-8078-01Z-00-DX1.8e4a1099-d1c4-46b2-ae3b-5276b93d7003_files/0/52_40.png	TUM	0.94236934	0.88979	0.00996	4e-05	0.0006799999999999999	0.10059	133052.0	TCGA-BR-8078	TCGA-BR-8078-01Z-00-DX1.8e4a1099-d1c4-46b2-ae3b-5276b93d7003	202.0	MSI	Fundus/Body	nan	MSI-H	top	19.632255931891	hi	MSI	MSI	top	top	True	1	0.6674357
/tiles/TCGA-BR-8078-01Z-00-DX1.8e4a1099-d1c4-46b2-ae3b-5276b93d7003_files/0/145_108.png	TUM	0.99827254	0.8569399999999999	0.02974	8e-05	0.0009400000000000001	0.17096	131988.0	TCGA-BR-8078	TCGA-BR-8078-01Z-00-DX1.8e4a1099-d1c4-46b2-ae3b-5276b93d7003	202.0	MSI	Fundus/Body	nan	MSI-H	top	19.632255931891	hi	MSI	MSI	top	top	True	1	0.7423318
/tiles/TCGA-BR-8078-01Z-00-DX1.8e4a1099-d1c4-46b2-ae3b-5276b93d7003_files/0/133_64.png	TUM	0.99995196	0.8771100000000001	0.00628	0.00018	0.00022	0.09517	129047.0	TCGA-BR-8078	TCGA-BR-8078-01Z-00-DX1.8e4a1099-d1c4-46b2-ae3b-5276b93d7003	202.0	MSI	Fundus/Body	nan	MSI-H	top	19.632255931891	hi	MSI	MSI	top	top	True	1	0.7463043
/tiles/TCGA-BR-8078-01Z-00-DX1.8e4a1099-d1c4-46b2-ae3b-5276b93d7003_files/0/46_48.png	TUM	0.9999324	0.91655	0.007670000000000001	5.9999999999999995e-05	0.00042	0.07998	132972.0	TCGA-BR-8078	TCGA-BR-8078-01Z-00-DX1.8e4a1099-d1c4-46b2-ae3b-5276b93d7003	202.0	MSI	Fundus/Body	nan	MSI-H	top	19.632255931891	hi	MSI	MSI	top	top	True	1	0.8655364
/tiles/TCGA-BR-8368-01Z-00-DX1.b1d32cec-36d6-4ee9-9455-bf0c797a271a_files/0/113_42.png	TUM	0.5102336	0.79901	0.008490000000000001	0.00016	0.00128	0.01973	130921.0	TCGA-BR-8368	TCGA-BR-8368-01Z-00-DX1.b1d32cec-36d6-4ee9-9455-bf0c797a271a	132.0	MSI	Fundus/Body	nan	MSI-H	top	13.2493549885175	hi	MSI	MSI	top	top	True	0	0.33405337
/tiles/TCGA-BR-8368-01Z-00-DX1.b1d32cec-36d6-4ee9-9455-bf0c797a271a_files/0/55_83.png	TUM	0.9729269	0.83125	0.00847	0.00078	0.00249	0.10794000000000001	135431.0	TCGA-BR-8368	TCGA-BR-8368-01Z-00-DX1.b1d32cec-36d6-4ee9-9455-bf0c797a271a	132.0	MSI	Fundus/Body	nan	MSI-H	top	13.2493549885175	hi	MSI	MSI	top	top	True	0	0.3456538
/tiles/TCGA-BR-8368-01Z-00-DX1.b1d32cec-36d6-4ee9-9455-bf0c797a271a_files/0/36_87.png	STR	0.54948205	0.7400899999999999	0.00421	0.00014	0.00056	0.05313	132205.0	TCGA-BR-8368	TCGA-BR-8368-01Z-00-DX1.b1d32cec-36d6-4ee9-9455-bf0c797a271a	132.0	MSI	Fundus/Body	nan	MSI-H	top	13.2493549885175	hi	MSI	MSI	top	top	True	0	0.35453382
/tiles/TCGA-BR-8368-01Z-00-DX1.b1d32cec-36d6-4ee9-9455-bf0c797a271a_files/0/21_19.png	STR	0.6100749	0.77408	0.00245	8e-05	0.00183	0.0399	137167.0	TCGA-BR-8368	TCGA-BR-8368-01Z-00-DX1.b1d32cec-36d6-4ee9-9455-bf0c797a271a	132.0	MSI	Fundus/Body	nan	MSI-H	top	13.2493549885175	hi	MSI	MSI	top	top	True	0	0.37652
/tiles/TCGA-BR-8368-01Z-00-DX1.b1d32cec-36d6-4ee9-9455-bf0c797a271a_files/0/104_60.png	STR	0.7882826999999999	0.7490399999999999	0.01439	0.0	0.0005200000000000001	0.047189999999999996	132028.0	TCGA-BR-8368	TCGA-BR-8368-01Z-00-DX1.b1d32cec-36d6-4ee9-9455-bf0c797a271a	132.0	MSI	Fundus/Body	nan	MSI-H	top	13.2493549885175	hi	MSI	MSI	top	top	True	0	0.39804026
/tiles/TCGA-BR-8368-01Z-00-DX1.b1d32cec-36d6-4ee9-9455-bf0c797a271a_files/0/147_81.png	STR	0.6795762	0.74452	0.00476	0.00011999999999999999	0.0006	0.07625	130323.0	TCGA-BR-8368	TCGA-BR-8368-01Z-00-DX1.b1d32cec-36d6-4ee9-9455-bf0c797a271a	132.0	MSI	Fundus/Body	nan	MSI-H	top	13.2493549885175	hi	MSI	MSI	top	top	True	0	0.49582428
/tiles/TCGA-BR-8368-01Z-00-DX1.b1d32cec-36d6-4ee9-9455-bf0c797a271a_files/0/40_82.png	TUM	0.98903173	0.72447	0.017240000000000002	0.0002	0.00185	0.05022	131224.0	TCGA-BR-8368	TCGA-BR-8368-01Z-00-DX1.b1d32cec-36d6-4ee9-9455-bf0c797a271a	132.0	MSI	Fundus/Body	nan	MSI-H	top	13.2493549885175	hi	MSI	MSI	top	top	True	1	0.56433165
/tiles/TCGA-BR-8368-01Z-00-DX1.b1d32cec-36d6-4ee9-9455-bf0c797a271a_files/0/58_86.png	STR	0.76146185	0.78585	0.01036	0.00023999999999999998	0.00203	0.07241	136220.0	TCGA-BR-8368	TCGA-BR-8368-01Z-00-DX1.b1d32cec-36d6-4ee9-9455-bf0c797a271a	132.0	MSI	Fundus/Body	nan	MSI-H	top	13.2493549885175	hi	MSI	MSI	top	top	True	1	0.6351577
/tiles/TCGA-BR-8368-01Z-00-DX1.b1d32cec-36d6-4ee9-9455-bf0c797a271a_files/0/24_37.png	TUM	0.9849866	0.81395	0.00698	0.0001	0.00128	0.04709	135662.0	TCGA-BR-8368	TCGA-BR-8368-01Z-00-DX1.b1d32cec-36d6-4ee9-9455-bf0c797a271a	132.0	MSI	Fundus/Body	nan	MSI-H	top	13.2493549885175	hi	MSI	MSI	top	top	True	1	0.69105434
/tiles/TCGA-BR-8368-01Z-00-DX1.b1d32cec-36d6-4ee9-9455-bf0c797a271a_files/0/55_77.png	TUM	0.9839723	0.83147	0.0056	0.0004	0.00247	0.10550999999999999	135887.0	TCGA-BR-8368	TCGA-BR-8368-01Z-00-DX1.b1d32cec-36d6-4ee9-9455-bf0c797a271a	132.0	MSI	Fundus/Body	nan	MSI-H	top	13.2493549885175	hi	MSI	MSI	top	top	True	1	0.74590874
/tiles/TCGA-BR-8370-01Z-00-DX1.9243927e-08a3-4d97-a8b8-bea795418039_files/0/82_85.png	STR	0.6805245	0.73822	0.01291	0.00022	0.00045999999999999996	0.008190000000000001	131587.0	TCGA-BR-8370	TCGA-BR-8370-01Z-00-DX1.9243927e-08a3-4d97-a8b8-bea795418039	0.0	nan	Cardia/Proximal	Diffuse	Non-MSI-H	nan	1.7166135112860301	lo	nan	MSS	other	other	True	0	0.11067794
/tiles/TCGA-BR-8370-01Z-00-DX1.9243927e-08a3-4d97-a8b8-bea795418039_files/0/84_112.png	STR	0.4870130999999999	0.75407	0.00566	5.9999999999999995e-05	8e-05	0.0057799999999999995	130753.0	TCGA-BR-8370	TCGA-BR-8370-01Z-00-DX1.9243927e-08a3-4d97-a8b8-bea795418039	0.0	nan	Cardia/Proximal	Diffuse	Non-MSI-H	nan	1.7166135112860301	lo	nan	MSS	other	other	True	0	0.11144071
/tiles/TCGA-BR-8370-01Z-00-DX1.9243927e-08a3-4d97-a8b8-bea795418039_files/0/74_84.png	STR	0.9895845999999999	0.67883	0.04181	0.00036	0.00058	0.01242	127791.0	TCGA-BR-8370	TCGA-BR-8370-01Z-00-DX1.9243927e-08a3-4d97-a8b8-bea795418039	0.0	nan	Cardia/Proximal	Diffuse	Non-MSI-H	nan	1.7166135112860301	lo	nan	MSS	other	other	True	0	0.122278206
/tiles/TCGA-BR-8370-01Z-00-DX1.9243927e-08a3-4d97-a8b8-bea795418039_files/0/151_154.png	DEB	0.8593566999999999	0.54414	0.026330000000000003	0.0008	2e-05	0.0101	121885.0	TCGA-BR-8370	TCGA-BR-8370-01Z-00-DX1.9243927e-08a3-4d97-a8b8-bea795418039	0.0	nan	Cardia/Proximal	Diffuse	Non-MSI-H	nan	1.7166135112860301	lo	nan	MSS	other	other	True	0	0.12473685
/tiles/TCGA-BR-8370-01Z-00-DX1.9243927e-08a3-4d97-a8b8-bea795418039_files/0/110_106.png	STR	0.76132804	0.8892899999999999	0.04161	4e-05	0.0006	0.01299	129943.0	TCGA-BR-8370	TCGA-BR-8370-01Z-00-DX1.9243927e-08a3-4d97-a8b8-bea795418039	0.0	nan	Cardia/Proximal	Diffuse	Non-MSI-H	nan	1.7166135112860301	lo	nan	MSS	other	other	True	0	0.1294926
/tiles/TCGA-BR-8370-01Z-00-DX1.9243927e-08a3-4d97-a8b8-bea795418039_files/0/116_152.png	NORM	0.79456544	0.55429	0.02228	8e-05	0.0	0.00618	128185.0	TCGA-BR-8370	TCGA-BR-8370-01Z-00-DX1.9243927e-08a3-4d97-a8b8-bea795418039	0.0	nan	Cardia/Proximal	Diffuse	Non-MSI-H	nan	1.7166135112860301	lo	nan	MSS	other	other	True	0	0.13514169
/tiles/TCGA-BR-8370-01Z-00-DX1.9243927e-08a3-4d97-a8b8-bea795418039_files/0/55_160.png	NORM	0.9870242	0.6159899999999999	0.00421	8e-05	5.9999999999999995e-05	0.0014	126578.0	TCGA-BR-8370	TCGA-BR-8370-01Z-00-DX1.9243927e-08a3-4d97-a8b8-bea795418039	0.0	nan	Cardia/Proximal	Diffuse	Non-MSI-H	nan	1.7166135112860301	lo	nan	MSS	other	other	True	0	0.14173998
/tiles/TCGA-BR-8370-01Z-00-DX1.9243927e-08a3-4d97-a8b8-bea795418039_files/0/173_104.png	MUS	0.98489445	0.41516000000000003	0.0028699999999999997	0.0005200000000000001	5.9999999999999995e-05	0.0057399999999999994	111423.0	TCGA-BR-8370	TCGA-BR-8370-01Z-00-DX1.9243927e-08a3-4d97-a8b8-bea795418039	0.0	nan	Cardia/Proximal	Diffuse	Non-MSI-H	nan	1.7166135112860301	lo	nan	MSS	other	other	True	0	0.14917243
/tiles/TCGA-BR-8370-01Z-00-DX1.9243927e-08a3-4d97-a8b8-bea795418039_files/0/160_142.png	NORM	0.6522007	0.77318	0.011640000000000001	0.00045999999999999996	0.00028	0.04476	132566.0	TCGA-BR-8370	TCGA-BR-8370-01Z-00-DX1.9243927e-08a3-4d97-a8b8-bea795418039	0.0	nan	Cardia/Proximal	Diffuse	Non-MSI-H	nan	1.7166135112860301	lo	nan	MSS	other	other	True	0	0.16992286
/tiles/TCGA-BR-8370-01Z-00-DX1.9243927e-08a3-4d97-a8b8-bea795418039_files/0/87_121.png	TUM	0.8299437	0.74241	0.00747	0.00016	0.00064	0.006640000000000001	131687.0	TCGA-BR-8370	TCGA-BR-8370-01Z-00-DX1.9243927e-08a3-4d97-a8b8-bea795418039	0.0	nan	Cardia/Proximal	Diffuse	Non-MSI-H	nan	1.7166135112860301	lo	nan	MSS	other	other	True	0	0.37009928
/tiles/TCGA-BR-8372-01Z-00-DX1.d0f9d5fd-3d6e-4d86-ad63-fb3611d6af05_files/0/189_27.png	TUM	0.9953815	0.86531	0.00237	0.0002	0.00047999999999999996	0.032760000000000004	131884.0	TCGA-BR-8372	TCGA-BR-8372-01Z-00-DX1.d0f9d5fd-3d6e-4d86-ad63-fb3611d6af05	0.0	MSI	Fundus/Body	nan	MSI-H	top	17.5771552493654	lo	MSI	MSI	top	top	True	0	0.43559977
/tiles/TCGA-BR-8372-01Z-00-DX1.d0f9d5fd-3d6e-4d86-ad63-fb3611d6af05_files/0/114_39.png	TUM	0.9996965	0.95745	0.0048200000000000005	0.0	0.00032	0.07082999999999999	128674.0	TCGA-BR-8372	TCGA-BR-8372-01Z-00-DX1.d0f9d5fd-3d6e-4d86-ad63-fb3611d6af05	0.0	MSI	Fundus/Body	nan	MSI-H	top	17.5771552493654	lo	MSI	MSI	top	top	True	0	0.49701813
/tiles/TCGA-BR-8372-01Z-00-DX1.d0f9d5fd-3d6e-4d86-ad63-fb3611d6af05_files/0/54_76.png	TUM	0.99996793	0.94557	0.00285	2e-05	0.00033999999999999997	0.03464	132594.0	TCGA-BR-8372	TCGA-BR-8372-01Z-00-DX1.d0f9d5fd-3d6e-4d86-ad63-fb3611d6af05	0.0	MSI	Fundus/Body	nan	MSI-H	top	17.5771552493654	lo	MSI	MSI	top	top	True	1	0.52624017
/tiles/TCGA-BR-8372-01Z-00-DX1.d0f9d5fd-3d6e-4d86-ad63-fb3611d6af05_files/0/45_112.png	TUM	0.9936325	0.92622	0.007690000000000001	0.0	0.00032	0.05802	132532.0	TCGA-BR-8372	TCGA-BR-8372-01Z-00-DX1.d0f9d5fd-3d6e-4d86-ad63-fb3611d6af05	0.0	MSI	Fundus/Body	nan	MSI-H	top	17.5771552493654	lo	MSI	MSI	top	top	True	1	0.5722881
/tiles/TCGA-BR-8372-01Z-00-DX1.d0f9d5fd-3d6e-4d86-ad63-fb3611d6af05_files/0/70_78.png	TUM	0.9824101000000001	0.8864200000000001	0.00855	2e-05	0.00036	0.06043	134231.0	TCGA-BR-8372	TCGA-BR-8372-01Z-00-DX1.d0f9d5fd-3d6e-4d86-ad63-fb3611d6af05	0.0	MSI	Fundus/Body	nan	MSI-H	top	17.5771552493654	lo	MSI	MSI	top	top	True	1	0.6127762
/tiles/TCGA-BR-8372-01Z-00-DX1.d0f9d5fd-3d6e-4d86-ad63-fb3611d6af05_files/0/176_65.png	TUM	0.9997209	0.78635	0.030189999999999998	0.00014	0.00016	0.027239999999999997	126677.0	TCGA-BR-8372	TCGA-BR-8372-01Z-00-DX1.d0f9d5fd-3d6e-4d86-ad63-fb3611d6af05	0.0	MSI	Fundus/Body	nan	MSI-H	top	17.5771552493654	lo	MSI	MSI	top	top	True	1	0.6531148
/tiles/TCGA-BR-8372-01Z-00-DX1.d0f9d5fd-3d6e-4d86-ad63-fb3611d6af05_files/0/43_84.png	TUM	0.9986473	0.86039	0.00293	0.0	4e-05	0.02216	129420.0	TCGA-BR-8372	TCGA-BR-8372-01Z-00-DX1.d0f9d5fd-3d6e-4d86-ad63-fb3611d6af05	0.0	MSI	Fundus/Body	nan	MSI-H	top	17.5771552493654	lo	MSI	MSI	top	top	True	1	0.67964303
/tiles/TCGA-BR-8372-01Z-00-DX1.d0f9d5fd-3d6e-4d86-ad63-fb3611d6af05_files/0/52_75.png	TUM	0.9986206	0.9119299999999999	0.00281	0.0	0.0002	0.02854	132025.0	TCGA-BR-8372	TCGA-BR-8372-01Z-00-DX1.d0f9d5fd-3d6e-4d86-ad63-fb3611d6af05	0.0	MSI	Fundus/Body	nan	MSI-H	top	17.5771552493654	lo	MSI	MSI	top	top	True	1	0.691768
/tiles/TCGA-BR-8372-01Z-00-DX1.d0f9d5fd-3d6e-4d86-ad63-fb3611d6af05_files/0/74_65.png	TUM	0.99998343	0.8667299999999999	0.0031100000000000004	4e-05	0.00033999999999999997	0.023540000000000002	131416.0	TCGA-BR-8372	TCGA-BR-8372-01Z-00-DX1.d0f9d5fd-3d6e-4d86-ad63-fb3611d6af05	0.0	MSI	Fundus/Body	nan	MSI-H	top	17.5771552493654	lo	MSI	MSI	top	top	True	1	0.7498736
/tiles/TCGA-BR-8372-01Z-00-DX1.d0f9d5fd-3d6e-4d86-ad63-fb3611d6af05_files/0/38_107.png	TUM	0.9808084	0.89102	0.00688	4e-05	0.00036	0.033639999999999996	131005.0	TCGA-BR-8372	TCGA-BR-8372-01Z-00-DX1.d0f9d5fd-3d6e-4d86-ad63-fb3611d6af05	0.0	MSI	Fundus/Body	nan	MSI-H	top	17.5771552493654	lo	MSI	MSI	top	top	True	1	0.9332512
/tiles/TCGA-BR-8382-01Z-00-DX1.b74fc4a1-4dfc-47dc-8ee1-2fa44ad17a69_files/0/216_93.png	TUM	0.9455530000000001	0.84903	0.019030000000000002	5.9999999999999995e-05	0.0016699999999999998	0.03059	136165.0	TCGA-BR-8382	TCGA-BR-8382-01Z-00-DX1.b74fc4a1-4dfc-47dc-8ee1-2fa44ad17a69	138.0	MSI	Antrum/Distal	nan	MSI-H	top	12.6328247837599	hi	MSI	MSI	top	top	True	1	0.8999659
/tiles/TCGA-BR-8382-01Z-00-DX1.b74fc4a1-4dfc-47dc-8ee1-2fa44ad17a69_files/0/104_106.png	STR	0.9487264999999999	0.7819699999999999	0.03151	4e-05	0.00088	0.05678	134915.0	TCGA-BR-8382	TCGA-BR-8382-01Z-00-DX1.b74fc4a1-4dfc-47dc-8ee1-2fa44ad17a69	138.0	MSI	Antrum/Distal	nan	MSI-H	top	12.6328247837599	hi	MSI	MSI	top	top	True	1	0.90708584
/tiles/TCGA-BR-8382-01Z-00-DX1.b74fc4a1-4dfc-47dc-8ee1-2fa44ad17a69_files/0/207_68.png	STR	0.7872145	0.81663	0.0389	0.0001	0.00185	0.05656	136302.0	TCGA-BR-8382	TCGA-BR-8382-01Z-00-DX1.b74fc4a1-4dfc-47dc-8ee1-2fa44ad17a69	138.0	MSI	Antrum/Distal	nan	MSI-H	top	12.6328247837599	hi	MSI	MSI	top	top	True	1	0.9088344
/tiles/TCGA-BR-8382-01Z-00-DX1.b74fc4a1-4dfc-47dc-8ee1-2fa44ad17a69_files/0/125_52.png	TUM	0.77290726	0.8025899999999999	0.06892000000000001	5.9999999999999995e-05	0.00044	0.0628	133619.0	TCGA-BR-8382	TCGA-BR-8382-01Z-00-DX1.b74fc4a1-4dfc-47dc-8ee1-2fa44ad17a69	138.0	MSI	Antrum/Distal	nan	MSI-H	top	12.6328247837599	hi	MSI	MSI	top	top	True	1	0.9142464
/tiles/TCGA-BR-8382-01Z-00-DX1.b74fc4a1-4dfc-47dc-8ee1-2fa44ad17a69_files/0/236_70.png	STR	0.773781	0.81591	0.02029	0.00026000000000000003	0.0058	0.03631	138274.0	TCGA-BR-8382	TCGA-BR-8382-01Z-00-DX1.b74fc4a1-4dfc-47dc-8ee1-2fa44ad17a69	138.0	MSI	Antrum/Distal	nan	MSI-H	top	12.6328247837599	hi	MSI	MSI	top	top	True	1	0.93920296
/tiles/TCGA-BR-8382-01Z-00-DX1.b74fc4a1-4dfc-47dc-8ee1-2fa44ad17a69_files/0/216_27.png	TUM	0.99251306	0.76794	0.01877	0.0001	0.00259	0.03715	134180.0	TCGA-BR-8382	TCGA-BR-8382-01Z-00-DX1.b74fc4a1-4dfc-47dc-8ee1-2fa44ad17a69	138.0	MSI	Antrum/Distal	nan	MSI-H	top	12.6328247837599	hi	MSI	MSI	top	top	True	1	0.94748396
/tiles/TCGA-BR-8382-01Z-00-DX1.b74fc4a1-4dfc-47dc-8ee1-2fa44ad17a69_files/0/126_58.png	DEB	0.8949609000000001	0.8581799999999999	0.06535	0.00016	0.00227	0.06886	135077.0	TCGA-BR-8382	TCGA-BR-8382-01Z-00-DX1.b74fc4a1-4dfc-47dc-8ee1-2fa44ad17a69	138.0	MSI	Antrum/Distal	nan	MSI-H	top	12.6328247837599	hi	MSI	MSI	top	top	True	1	0.95535356
/tiles/TCGA-BR-8382-01Z-00-DX1.b74fc4a1-4dfc-47dc-8ee1-2fa44ad17a69_files/0/224_87.png	TUM	0.99236953	0.82645	0.01933	2e-05	0.0009599999999999999	0.02828	136836.0	TCGA-BR-8382	TCGA-BR-8382-01Z-00-DX1.b74fc4a1-4dfc-47dc-8ee1-2fa44ad17a69	138.0	MSI	Antrum/Distal	nan	MSI-H	top	12.6328247837599	hi	MSI	MSI	top	top	True	1	0.9664571
/tiles/TCGA-BR-8382-01Z-00-DX1.b74fc4a1-4dfc-47dc-8ee1-2fa44ad17a69_files/0/246_30.png	TUM	0.79968053	0.79482	0.016919999999999998	0.00011999999999999999	0.00385	0.03115	135700.0	TCGA-BR-8382	TCGA-BR-8382-01Z-00-DX1.b74fc4a1-4dfc-47dc-8ee1-2fa44ad17a69	138.0	MSI	Antrum/Distal	nan	MSI-H	top	12.6328247837599	hi	MSI	MSI	top	top	True	1	0.9728535
/tiles/TCGA-BR-8382-01Z-00-DX1.b74fc4a1-4dfc-47dc-8ee1-2fa44ad17a69_files/0/194_93.png	TUM	0.9952761	0.8072199999999999	0.04829	0.0002	0.0018899999999999998	0.10413	136036.0	TCGA-BR-8382	TCGA-BR-8382-01Z-00-DX1.b74fc4a1-4dfc-47dc-8ee1-2fa44ad17a69	138.0	MSI	Antrum/Distal	nan	MSI-H	top	12.6328247837599	hi	MSI	MSI	top	top	True	1	0.9792712
/tiles/TCGA-BR-8484-01Z-00-DX1.5c897888-fcd2-4214-aa1e-f6a63ff1b755_files/0/143_84.png	TUM	0.9999021	0.84467	0.0164	5.9999999999999995e-05	0.0003	0.17365	125980.0	TCGA-BR-8484	TCGA-BR-8484-01Z-00-DX1.5c897888-fcd2-4214-aa1e-f6a63ff1b755	0.0	CIN	Fundus/Body	nan	Non-MSI-H	bottom	1.22097158197105	lo	MSS	MSS	other	other	True	0	0.11344821
/tiles/TCGA-BR-8484-01Z-00-DX1.5c897888-fcd2-4214-aa1e-f6a63ff1b755_files/0/48_147.png	NORM	0.9999484000000001	0.73617	0.06437000000000001	0.0001	4e-05	0.07987999999999999	125598.0	TCGA-BR-8484	TCGA-BR-8484-01Z-00-DX1.5c897888-fcd2-4214-aa1e-f6a63ff1b755	0.0	CIN	Fundus/Body	nan	Non-MSI-H	bottom	1.22097158197105	lo	MSS	MSS	other	other	True	0	0.11658809
/tiles/TCGA-BR-8484-01Z-00-DX1.5c897888-fcd2-4214-aa1e-f6a63ff1b755_files/0/93_69.png	MUS	0.5927558	0.7679199999999999	0.09738	0.0002	0.0003	0.08073999999999999	121698.0	TCGA-BR-8484	TCGA-BR-8484-01Z-00-DX1.5c897888-fcd2-4214-aa1e-f6a63ff1b755	0.0	CIN	Fundus/Body	nan	Non-MSI-H	bottom	1.22097158197105	lo	MSS	MSS	other	other	True	0	0.13793764
/tiles/TCGA-BR-8484-01Z-00-DX1.5c897888-fcd2-4214-aa1e-f6a63ff1b755_files/0/41_74.png	MUS	0.9999938	0.68533	0.35399	0.0	4e-05	0.00315	116167.0	TCGA-BR-8484	TCGA-BR-8484-01Z-00-DX1.5c897888-fcd2-4214-aa1e-f6a63ff1b755	0.0	CIN	Fundus/Body	nan	Non-MSI-H	bottom	1.22097158197105	lo	MSS	MSS	other	other	True	0	0.13905688
/tiles/TCGA-BR-8484-01Z-00-DX1.5c897888-fcd2-4214-aa1e-f6a63ff1b755_files/0/136_80.png	TUM	0.9940904	0.83416	0.056060000000000006	0.00016	0.00042	0.08105	129895.0	TCGA-BR-8484	TCGA-BR-8484-01Z-00-DX1.5c897888-fcd2-4214-aa1e-f6a63ff1b755	0.0	CIN	Fundus/Body	nan	Non-MSI-H	bottom	1.22097158197105	lo	MSS	MSS	other	other	True	0	0.1918724
/tiles/TCGA-BR-8484-01Z-00-DX1.5c897888-fcd2-4214-aa1e-f6a63ff1b755_files/0/141_77.png	NORM	0.34391528	0.7888	0.03081	2e-05	0.0	0.02804	118637.0	TCGA-BR-8484	TCGA-BR-8484-01Z-00-DX1.5c897888-fcd2-4214-aa1e-f6a63ff1b755	0.0	CIN	Fundus/Body	nan	Non-MSI-H	bottom	1.22097158197105	lo	MSS	MSS	other	other	True	0	0.19362622
/tiles/TCGA-BR-8484-01Z-00-DX1.5c897888-fcd2-4214-aa1e-f6a63ff1b755_files/0/142_128.png	DEB	0.6493638	0.8053100000000001	0.0895	0.0001	0.00112	0.11667000000000001	130648.0	TCGA-BR-8484	TCGA-BR-8484-01Z-00-DX1.5c897888-fcd2-4214-aa1e-f6a63ff1b755	0.0	CIN	Fundus/Body	nan	Non-MSI-H	bottom	1.22097158197105	lo	MSS	MSS	other	other	True	0	0.23165867
/tiles/TCGA-BR-8484-01Z-00-DX1.5c897888-fcd2-4214-aa1e-f6a63ff1b755_files/0/156_105.png	TUM	0.9833069999999999	0.79576	0.02214	0.00011999999999999999	0.00074	0.1087	126408.0	TCGA-BR-8484	TCGA-BR-8484-01Z-00-DX1.5c897888-fcd2-4214-aa1e-f6a63ff1b755	0.0	CIN	Fundus/Body	nan	Non-MSI-H	bottom	1.22097158197105	lo	MSS	MSS	other	other	True	0	0.44795755
/tiles/TCGA-BR-8484-01Z-00-DX1.5c897888-fcd2-4214-aa1e-f6a63ff1b755_files/0/136_79.png	TUM	0.9964194	0.8188	0.028839999999999998	0.00033999999999999997	0.00056	0.1089	124083.0	TCGA-BR-8484	TCGA-BR-8484-01Z-00-DX1.5c897888-fcd2-4214-aa1e-f6a63ff1b755	0.0	CIN	Fundus/Body	nan	Non-MSI-H	bottom	1.22097158197105	lo	MSS	MSS	other	other	True	0	0.4871868
/tiles/TCGA-BR-8484-01Z-00-DX1.5c897888-fcd2-4214-aa1e-f6a63ff1b755_files/0/143_129.png	TUM	0.9870565999999998	0.8603700000000001	0.04351	4e-05	0.0013	0.17545999999999998	131988.0	TCGA-BR-8484	TCGA-BR-8484-01Z-00-DX1.5c897888-fcd2-4214-aa1e-f6a63ff1b755	0.0	CIN	Fundus/Body	nan	Non-MSI-H	bottom	1.22097158197105	lo	MSS	MSS	other	other	True	1	0.69029456
/tiles/TCGA-BR-8588-01Z-00-DX1.34ca86de-a957-4cf7-9337-de0bba1844bc_files/0/69_53.png	NORM	0.39146647	0.75444	0.00249	0.00011999999999999999	0.00026000000000000003	0.01347	131464.0	TCGA-BR-8588	TCGA-BR-8588-01Z-00-DX1.34ca86de-a957-4cf7-9337-de0bba1844bc	0.0	CIN	Fundus/Body	nan	Non-MSI-H	nan	1.84959061427298	lo	MSS	MSS	other	other	True	0	0.23788476
/tiles/TCGA-BR-8588-01Z-00-DX1.34ca86de-a957-4cf7-9337-de0bba1844bc_files/0/167_56.png	TUM	0.5472949	0.9036799999999999	0.0055	5.9999999999999995e-05	5.9999999999999995e-05	0.00993	129811.0	TCGA-BR-8588	TCGA-BR-8588-01Z-00-DX1.34ca86de-a957-4cf7-9337-de0bba1844bc	0.0	CIN	Fundus/Body	nan	Non-MSI-H	nan	1.84959061427298	lo	MSS	MSS	other	other	True	0	0.24428262
/tiles/TCGA-BR-8588-01Z-00-DX1.34ca86de-a957-4cf7-9337-de0bba1844bc_files/0/178_55.png	TUM	0.4418318	0.8385299999999999	0.00993	5.9999999999999995e-05	8e-05	0.00731	127309.0	TCGA-BR-8588	TCGA-BR-8588-01Z-00-DX1.34ca86de-a957-4cf7-9337-de0bba1844bc	0.0	CIN	Fundus/Body	nan	Non-MSI-H	nan	1.84959061427298	lo	MSS	MSS	other	other	True	0	0.27381992
/tiles/TCGA-BR-8588-01Z-00-DX1.34ca86de-a957-4cf7-9337-de0bba1844bc_files/0/162_57.png	STR	0.74883765	0.80385	0.00249	0.0	2e-05	0.00717	128306.0	TCGA-BR-8588	TCGA-BR-8588-01Z-00-DX1.34ca86de-a957-4cf7-9337-de0bba1844bc	0.0	CIN	Fundus/Body	nan	Non-MSI-H	nan	1.84959061427298	lo	MSS	MSS	other	other	True	0	0.27645272
/tiles/TCGA-BR-8588-01Z-00-DX1.34ca86de-a957-4cf7-9337-de0bba1844bc_files/0/158_55.png	STR	0.94251895	0.7958	0.01433	5.9999999999999995e-05	0.0002	0.00592	126275.0	TCGA-BR-8588	TCGA-BR-8588-01Z-00-DX1.34ca86de-a957-4cf7-9337-de0bba1844bc	0.0	CIN	Fundus/Body	nan	Non-MSI-H	nan	1.84959061427298	lo	MSS	MSS	other	other	True	0	0.29373342
/tiles/TCGA-BR-8588-01Z-00-DX1.34ca86de-a957-4cf7-9337-de0bba1844bc_files/0/81_59.png	STR	0.9397315	0.8566799999999999	0.00584	8e-05	5.9999999999999995e-05	0.00548	127399.0	TCGA-BR-8588	TCGA-BR-8588-01Z-00-DX1.34ca86de-a957-4cf7-9337-de0bba1844bc	0.0	CIN	Fundus/Body	nan	Non-MSI-H	nan	1.84959061427298	lo	MSS	MSS	other	other	True	0	0.29587963
/tiles/TCGA-BR-8588-01Z-00-DX1.34ca86de-a957-4cf7-9337-de0bba1844bc_files/0/179_44.png	STR	0.9546197	0.84439	0.03707	0.00011999999999999999	4e-05	0.00811	123775.0	TCGA-BR-8588	TCGA-BR-8588-01Z-00-DX1.34ca86de-a957-4cf7-9337-de0bba1844bc	0.0	CIN	Fundus/Body	nan	Non-MSI-H	nan	1.84959061427298	lo	MSS	MSS	other	other	True	0	0.30520272
/tiles/TCGA-BR-8588-01Z-00-DX1.34ca86de-a957-4cf7-9337-de0bba1844bc_files/0/95_76.png	STR	0.9848798000000001	0.85009	0.08179	4e-05	0.0	0.02107	130290.0	TCGA-BR-8588	TCGA-BR-8588-01Z-00-DX1.34ca86de-a957-4cf7-9337-de0bba1844bc	0.0	CIN	Fundus/Body	nan	Non-MSI-H	nan	1.84959061427298	lo	MSS	MSS	other	other	True	0	0.34392944
/tiles/TCGA-BR-8588-01Z-00-DX1.34ca86de-a957-4cf7-9337-de0bba1844bc_files/0/173_36.png	TUM	0.46374956	0.75395	0.04	0.00014	2e-05	0.0052	122060.0	TCGA-BR-8588	TCGA-BR-8588-01Z-00-DX1.34ca86de-a957-4cf7-9337-de0bba1844bc	0.0	CIN	Fundus/Body	nan	Non-MSI-H	nan	1.84959061427298	lo	MSS	MSS	other	other	True	0	0.48811775
/tiles/TCGA-BR-8588-01Z-00-DX1.34ca86de-a957-4cf7-9337-de0bba1844bc_files/0/164_37.png	TUM	0.81248045	0.8533799999999999	0.00957	0.0001	4e-05	0.01859	125765.0	TCGA-BR-8588	TCGA-BR-8588-01Z-00-DX1.34ca86de-a957-4cf7-9337-de0bba1844bc	0.0	CIN	Fundus/Body	nan	Non-MSI-H	nan	1.84959061427298	lo	MSS	MSS	other	other	True	1	0.5313262
/tiles/TCGA-BR-A4J2-01Z-00-DX1.37D92442-6B00-4171-81E3-73A7FC6BBEF4_files/0/57_78.png	BACK	0.8924305	0.77989	0.01584	5.9999999999999995e-05	4e-05	0.01879	89839.0	TCGA-BR-A4J2	TCGA-BR-A4J2-01Z-00-DX1.37D92442-6B00-4171-81E3-73A7FC6BBEF4	0.0	GS	Antrum/Distal	Diffuse	Non-MSI-H	nan	0.858306755643016	lo	MSS	MSS	other	other	True	0	0.103732005
/tiles/TCGA-BR-A4J2-01Z-00-DX1.37D92442-6B00-4171-81E3-73A7FC6BBEF4_files/0/42_156.png	BACK	0.99988246	0.63995	0.04775	0.0	0.0	2e-05	68913.0	TCGA-BR-A4J2	TCGA-BR-A4J2-01Z-00-DX1.37D92442-6B00-4171-81E3-73A7FC6BBEF4	0.0	GS	Antrum/Distal	Diffuse	Non-MSI-H	nan	0.858306755643016	lo	MSS	MSS	other	other	True	0	0.1059547
/tiles/TCGA-BR-A4J2-01Z-00-DX1.37D92442-6B00-4171-81E3-73A7FC6BBEF4_files/0/66_94.png	STR	0.94263333	0.9737299999999999	0.06698	0.0	0.0	0.01236	85090.0	TCGA-BR-A4J2	TCGA-BR-A4J2-01Z-00-DX1.37D92442-6B00-4171-81E3-73A7FC6BBEF4	0.0	GS	Antrum/Distal	Diffuse	Non-MSI-H	nan	0.858306755643016	lo	MSS	MSS	other	other	True	0	0.10826041
/tiles/TCGA-BR-A4J2-01Z-00-DX1.37D92442-6B00-4171-81E3-73A7FC6BBEF4_files/0/38_136.png	BACK	0.99843067	0.85264	0.13094	0.0	0.0	0.0	74392.0	TCGA-BR-A4J2	TCGA-BR-A4J2-01Z-00-DX1.37D92442-6B00-4171-81E3-73A7FC6BBEF4	0.0	GS	Antrum/Distal	Diffuse	Non-MSI-H	nan	0.858306755643016	lo	MSS	MSS	other	other	True	0	0.11347913
/tiles/TCGA-BR-A4J2-01Z-00-DX1.37D92442-6B00-4171-81E3-73A7FC6BBEF4_files/0/31_145.png	BACK	0.53117514	0.7891199999999999	0.13307	0.0	0.0	0.0	73017.0	TCGA-BR-A4J2	TCGA-BR-A4J2-01Z-00-DX1.37D92442-6B00-4171-81E3-73A7FC6BBEF4	0.0	GS	Antrum/Distal	Diffuse	Non-MSI-H	nan	0.858306755643016	lo	MSS	MSS	other	other	True	0	0.12075121
/tiles/TCGA-BR-A4J2-01Z-00-DX1.37D92442-6B00-4171-81E3-73A7FC6BBEF4_files/0/58_88.png	LYM	0.9916021	0.8450700000000001	0.0027300000000000002	0.0	0.0	0.05114	95497.0	TCGA-BR-A4J2	TCGA-BR-A4J2-01Z-00-DX1.37D92442-6B00-4171-81E3-73A7FC6BBEF4	0.0	GS	Antrum/Distal	Diffuse	Non-MSI-H	nan	0.858306755643016	lo	MSS	MSS	other	other	True	0	0.12185209
/tiles/TCGA-BR-A4J2-01Z-00-DX1.37D92442-6B00-4171-81E3-73A7FC6BBEF4_files/0/62_101.png	LYM	0.9357298000000001	0.9323799999999999	0.04572	0.0	0.0	0.014769999999999998	86906.0	TCGA-BR-A4J2	TCGA-BR-A4J2-01Z-00-DX1.37D92442-6B00-4171-81E3-73A7FC6BBEF4	0.0	GS	Antrum/Distal	Diffuse	Non-MSI-H	nan	0.858306755643016	lo	MSS	MSS	other	other	True	0	0.12726592
/tiles/TCGA-BR-A4J2-01Z-00-DX1.37D92442-6B00-4171-81E3-73A7FC6BBEF4_files/0/33_161.png	BACK	0.9758114	0.98669	0.00395	0.0	0.0	0.0	61019.0	TCGA-BR-A4J2	TCGA-BR-A4J2-01Z-00-DX1.37D92442-6B00-4171-81E3-73A7FC6BBEF4	0.0	GS	Antrum/Distal	Diffuse	Non-MSI-H	nan	0.858306755643016	lo	MSS	MSS	other	other	True	0	0.1272895
/tiles/TCGA-BR-A4J2-01Z-00-DX1.37D92442-6B00-4171-81E3-73A7FC6BBEF4_files/0/61_104.png	LYM	0.5380604999999999	0.9542200000000001	0.0906	0.0	0.0	0.01824	88340.0	TCGA-BR-A4J2	TCGA-BR-A4J2-01Z-00-DX1.37D92442-6B00-4171-81E3-73A7FC6BBEF4	0.0	GS	Antrum/Distal	Diffuse	Non-MSI-H	nan	0.858306755643016	lo	MSS	MSS	other	other	True	0	0.12911102
/tiles/TCGA-BR-A4J2-01Z-00-DX1.37D92442-6B00-4171-81E3-73A7FC6BBEF4_files/0/42_135.png	BACK	0.9755686	0.70316	0.13235	0.0	0.0	0.0	71603.0	TCGA-BR-A4J2	TCGA-BR-A4J2-01Z-00-DX1.37D92442-6B00-4171-81E3-73A7FC6BBEF4	0.0	GS	Antrum/Distal	Diffuse	Non-MSI-H	nan	0.858306755643016	lo	MSS	MSS	other	other	True	0	0.13784812
/tiles/TCGA-BR-A4PD-01Z-00-DX1.F89DB0AC-DED8-4941-80A8-0C7975571C3C_files/0/213_114.png	DEB	0.99375457	0.66606	0.13853	0.0	2e-05	0.0632	99114.0	TCGA-BR-A4PD	TCGA-BR-A4PD-01Z-00-DX1.F89DB0AC-DED8-4941-80A8-0C7975571C3C	0.0	CIN	Fundus/Body	nan	Non-MSI-H	nan	2.34523254358796	lo	MSS	MSS	other	other	True	0	0.08225638
/tiles/TCGA-BR-A4PD-01Z-00-DX1.F89DB0AC-DED8-4941-80A8-0C7975571C3C_files/0/218_109.png	DEB	0.8755674000000001	0.41516000000000003	0.0744	0.0	0.0	0.015369999999999998	74061.0	TCGA-BR-A4PD	TCGA-BR-A4PD-01Z-00-DX1.F89DB0AC-DED8-4941-80A8-0C7975571C3C	0.0	CIN	Fundus/Body	nan	Non-MSI-H	nan	2.34523254358796	lo	MSS	MSS	other	other	True	0	0.08254105
/tiles/TCGA-BR-A4PD-01Z-00-DX1.F89DB0AC-DED8-4941-80A8-0C7975571C3C_files/0/193_47.png	TUM	0.74946916	0.92327	0.02768	0.0	0.0001	0.05582	124595.0	TCGA-BR-A4PD	TCGA-BR-A4PD-01Z-00-DX1.F89DB0AC-DED8-4941-80A8-0C7975571C3C	0.0	CIN	Fundus/Body	nan	Non-MSI-H	nan	2.34523254358796	lo	MSS	MSS	other	other	True	0	0.0927094
/tiles/TCGA-BR-A4PD-01Z-00-DX1.F89DB0AC-DED8-4941-80A8-0C7975571C3C_files/0/127_103.png	TUM	0.97041893	0.7843	0.023880000000000002	0.0	0.0	0.009009999999999999	110931.0	TCGA-BR-A4PD	TCGA-BR-A4PD-01Z-00-DX1.F89DB0AC-DED8-4941-80A8-0C7975571C3C	0.0	CIN	Fundus/Body	nan	Non-MSI-H	nan	2.34523254358796	lo	MSS	MSS	other	other	True	0	0.09364623
/tiles/TCGA-BR-A4PD-01Z-00-DX1.F89DB0AC-DED8-4941-80A8-0C7975571C3C_files/0/66_77.png	TUM	0.9995608	0.9091	0.01961	0.0	0.0	0.01048	115554.0	TCGA-BR-A4PD	TCGA-BR-A4PD-01Z-00-DX1.F89DB0AC-DED8-4941-80A8-0C7975571C3C	0.0	CIN	Fundus/Body	nan	Non-MSI-H	nan	2.34523254358796	lo	MSS	MSS	other	other	True	0	0.11183064
/tiles/TCGA-BR-A4PD-01Z-00-DX1.F89DB0AC-DED8-4941-80A8-0C7975571C3C_files/0/214_113.png	LYM	0.96148396	0.59815	0.11465999999999998	0.0	2e-05	0.07779	95920.0	TCGA-BR-A4PD	TCGA-BR-A4PD-01Z-00-DX1.F89DB0AC-DED8-4941-80A8-0C7975571C3C	0.0	CIN	Fundus/Body	nan	Non-MSI-H	nan	2.34523254358796	lo	MSS	MSS	other	other	True	0	0.13263737
/tiles/TCGA-BR-A4PD-01Z-00-DX1.F89DB0AC-DED8-4941-80A8-0C7975571C3C_files/0/151_114.png	STR	0.8836177	0.8574200000000001	0.01738	0.0	0.0	0.0332	91383.0	TCGA-BR-A4PD	TCGA-BR-A4PD-01Z-00-DX1.F89DB0AC-DED8-4941-80A8-0C7975571C3C	0.0	CIN	Fundus/Body	nan	Non-MSI-H	nan	2.34523254358796	lo	MSS	MSS	other	other	True	0	0.19469362
/tiles/TCGA-BR-A4PD-01Z-00-DX1.F89DB0AC-DED8-4941-80A8-0C7975571C3C_files/0/216_111.png	DEB	0.86391175	0.52591	0.09592	0.0	5.9999999999999995e-05	0.04301	88756.0	TCGA-BR-A4PD	TCGA-BR-A4PD-01Z-00-DX1.F89DB0AC-DED8-4941-80A8-0C7975571C3C	0.0	CIN	Fundus/Body	nan	Non-MSI-H	nan	2.34523254358796	lo	MSS	MSS	other	other	True	0	0.22438678
/tiles/TCGA-BR-A4PD-01Z-00-DX1.F89DB0AC-DED8-4941-80A8-0C7975571C3C_files/0/215_112.png	DEB	0.85954505	0.5675600000000001	0.11753	2e-05	2e-05	0.05778	93357.0	TCGA-BR-A4PD	TCGA-BR-A4PD-01Z-00-DX1.F89DB0AC-DED8-4941-80A8-0C7975571C3C	0.0	CIN	Fundus/Body	nan	Non-MSI-H	nan	2.34523254358796	lo	MSS	MSS	other	other	True	0	0.2683582
/tiles/TCGA-BR-A4PD-01Z-00-DX1.F89DB0AC-DED8-4941-80A8-0C7975571C3C_files/0/217_110.png	DEB	0.60861117	0.46335	0.05176	0.0	0.0	0.04763	82512.0	TCGA-BR-A4PD	TCGA-BR-A4PD-01Z-00-DX1.F89DB0AC-DED8-4941-80A8-0C7975571C3C	0.0	CIN	Fundus/Body	nan	Non-MSI-H	nan	2.34523254358796	lo	MSS	MSS	other	other	True	0	0.270341
/tiles/TCGA-BR-A4QI-01Z-00-DX1.68312256-CBC5-4350-B4AD-A5990948BCB8_files/0/38_14.png	LYM	0.86149895	0.61452	0.02685	0.0	0.00033999999999999997	0.03518	126126.0	TCGA-BR-A4QI	TCGA-BR-A4QI-01Z-00-DX1.68312256-CBC5-4350-B4AD-A5990948BCB8	0.0	CIN	Antrum/Distal	nan	Non-MSI-H	nan	1.86167944181725	lo	MSS	MSS	other	other	True	0	0.046707988
/tiles/TCGA-BR-A4QI-01Z-00-DX1.68312256-CBC5-4350-B4AD-A5990948BCB8_files/0/130_92.png	MUS	0.99757606	0.9956200000000001	0.48536999999999997	0.0	5.9999999999999995e-05	0.00223	107834.0	TCGA-BR-A4QI	TCGA-BR-A4QI-01Z-00-DX1.68312256-CBC5-4350-B4AD-A5990948BCB8	0.0	CIN	Antrum/Distal	nan	Non-MSI-H	nan	1.86167944181725	lo	MSS	MSS	other	other	True	0	0.047633324
/tiles/TCGA-BR-A4QI-01Z-00-DX1.68312256-CBC5-4350-B4AD-A5990948BCB8_files/0/19_50.png	MUS	0.99623543	0.99825	0.49356000000000005	0.0	0.0	0.0106	98320.0	TCGA-BR-A4QI	TCGA-BR-A4QI-01Z-00-DX1.68312256-CBC5-4350-B4AD-A5990948BCB8	0.0	CIN	Antrum/Distal	nan	Non-MSI-H	nan	1.86167944181725	lo	MSS	MSS	other	other	True	0	0.053977516
/tiles/TCGA-BR-A4QI-01Z-00-DX1.68312256-CBC5-4350-B4AD-A5990948BCB8_files/0/133_62.png	MUS	0.9644812	0.31059000000000003	0.1036	0.0	0.0	0.00036	70189.0	TCGA-BR-A4QI	TCGA-BR-A4QI-01Z-00-DX1.68312256-CBC5-4350-B4AD-A5990948BCB8	0.0	CIN	Antrum/Distal	nan	Non-MSI-H	nan	1.86167944181725	lo	MSS	MSS	other	other	True	0	0.054268204
/tiles/TCGA-BR-A4QI-01Z-00-DX1.68312256-CBC5-4350-B4AD-A5990948BCB8_files/0/37_14.png	STR	0.9700754	0.30744	0.0055	0.0	5.9999999999999995e-05	0.00389	87154.0	TCGA-BR-A4QI	TCGA-BR-A4QI-01Z-00-DX1.68312256-CBC5-4350-B4AD-A5990948BCB8	0.0	CIN	Antrum/Distal	nan	Non-MSI-H	nan	1.86167944181725	lo	MSS	MSS	other	other	True	0	0.054378055
/tiles/TCGA-BR-A4QI-01Z-00-DX1.68312256-CBC5-4350-B4AD-A5990948BCB8_files/0/41_12.png	TUM	0.7197948000000001	0.50375	0.006	0.0	0.00026000000000000003	0.01696	110414.0	TCGA-BR-A4QI	TCGA-BR-A4QI-01Z-00-DX1.68312256-CBC5-4350-B4AD-A5990948BCB8	0.0	CIN	Antrum/Distal	nan	Non-MSI-H	nan	1.86167944181725	lo	MSS	MSS	other	other	True	0	0.05460003
/tiles/TCGA-BR-A4QI-01Z-00-DX1.68312256-CBC5-4350-B4AD-A5990948BCB8_files/0/115_105.png	MUS	0.99683195	0.9744299999999999	0.19234	0.0	4e-05	0.0178	120908.0	TCGA-BR-A4QI	TCGA-BR-A4QI-01Z-00-DX1.68312256-CBC5-4350-B4AD-A5990948BCB8	0.0	CIN	Antrum/Distal	nan	Non-MSI-H	nan	1.86167944181725	lo	MSS	MSS	other	other	True	0	0.06078689
/tiles/TCGA-BR-A4QI-01Z-00-DX1.68312256-CBC5-4350-B4AD-A5990948BCB8_files/0/25_82.png	DEB	0.8967049000000001	0.60373	0.15814	0.0	0.0	0.00281	73863.0	TCGA-BR-A4QI	TCGA-BR-A4QI-01Z-00-DX1.68312256-CBC5-4350-B4AD-A5990948BCB8	0.0	CIN	Antrum/Distal	nan	Non-MSI-H	nan	1.86167944181725	lo	MSS	MSS	other	other	True	0	0.07755759
/tiles/TCGA-BR-A4QI-01Z-00-DX1.68312256-CBC5-4350-B4AD-A5990948BCB8_files/0/130_124.png	STR	0.8656019	0.9697100000000001	0.16095	0.0	0.0	0.0034100000000000003	116487.0	TCGA-BR-A4QI	TCGA-BR-A4QI-01Z-00-DX1.68312256-CBC5-4350-B4AD-A5990948BCB8	0.0	CIN	Antrum/Distal	nan	Non-MSI-H	nan	1.86167944181725	lo	MSS	MSS	other	other	True	0	0.07759164
/tiles/TCGA-BR-A4QI-01Z-00-DX1.68312256-CBC5-4350-B4AD-A5990948BCB8_files/0/43_11.png	STR	0.37987405	0.33919	0.008490000000000001	0.0	8e-05	0.00713	90872.0	TCGA-BR-A4QI	TCGA-BR-A4QI-01Z-00-DX1.68312256-CBC5-4350-B4AD-A5990948BCB8	0.0	CIN	Antrum/Distal	nan	Non-MSI-H	nan	1.86167944181725	lo	MSS	MSS	other	other	True	0	0.11370622
/tiles/TCGA-BR-A4QL-01Z-00-DX1.90F74AB9-6A84-487B-B992-BC66B71A4E1D_files/0/22_97.png	TUM	0.9524591	0.8156899999999999	0.10999	0.0	2e-05	0.00763	125468.0	TCGA-BR-A4QL	TCGA-BR-A4QL-01Z-00-DX1.90F74AB9-6A84-487B-B992-BC66B71A4E1D	0.0	nan	Antrum/Distal	nan	MSI-H	top	23.8512567448404	lo	nan	MSI	top	top	True	0	0.09140764
/tiles/TCGA-BR-A4QL-01Z-00-DX1.90F74AB9-6A84-487B-B992-BC66B71A4E1D_files/0/52_14.png	TUM	0.921624	0.68505	0.01929	0.0	5.9999999999999995e-05	0.038169999999999996	126750.0	TCGA-BR-A4QL	TCGA-BR-A4QL-01Z-00-DX1.90F74AB9-6A84-487B-B992-BC66B71A4E1D	0.0	nan	Antrum/Distal	nan	MSI-H	top	23.8512567448404	lo	nan	MSI	top	top	True	0	0.09676392
/tiles/TCGA-BR-A4QL-01Z-00-DX1.90F74AB9-6A84-487B-B992-BC66B71A4E1D_files/0/27_85.png	DEB	0.9139130999999999	0.82304	0.16817000000000001	0.0	0.0	0.02061	133260.0	TCGA-BR-A4QL	TCGA-BR-A4QL-01Z-00-DX1.90F74AB9-6A84-487B-B992-BC66B71A4E1D	0.0	nan	Antrum/Distal	nan	MSI-H	top	23.8512567448404	lo	nan	MSI	top	top	True	0	0.10453377
/tiles/TCGA-BR-A4QL-01Z-00-DX1.90F74AB9-6A84-487B-B992-BC66B71A4E1D_files/0/31_83.png	STR	0.9455058000000001	0.8744	0.30612	0.0	2e-05	0.01622	132913.0	TCGA-BR-A4QL	TCGA-BR-A4QL-01Z-00-DX1.90F74AB9-6A84-487B-B992-BC66B71A4E1D	0.0	nan	Antrum/Distal	nan	MSI-H	top	23.8512567448404	lo	nan	MSI	top	top	True	0	0.11945763
/tiles/TCGA-BR-A4QL-01Z-00-DX1.90F74AB9-6A84-487B-B992-BC66B71A4E1D_files/0/34_113.png	TUM	0.999985	0.8988799999999999	0.03348	0.0	4e-05	0.02497	130347.0	TCGA-BR-A4QL	TCGA-BR-A4QL-01Z-00-DX1.90F74AB9-6A84-487B-B992-BC66B71A4E1D	0.0	nan	Antrum/Distal	nan	MSI-H	top	23.8512567448404	lo	nan	MSI	top	top	True	0	0.12060373
/tiles/TCGA-BR-A4QL-01Z-00-DX1.90F74AB9-6A84-487B-B992-BC66B71A4E1D_files/0/43_113.png	TUM	0.9999870000000001	0.8887299999999999	0.03288	2e-05	0.00014	0.04456	130723.0	TCGA-BR-A4QL	TCGA-BR-A4QL-01Z-00-DX1.90F74AB9-6A84-487B-B992-BC66B71A4E1D	0.0	nan	Antrum/Distal	nan	MSI-H	top	23.8512567448404	lo	nan	MSI	top	top	True	0	0.14568014
/tiles/TCGA-BR-A4QL-01Z-00-DX1.90F74AB9-6A84-487B-B992-BC66B71A4E1D_files/0/32_83.png	STR	0.86980814	0.8258700000000001	0.17756	0.0	5.9999999999999995e-05	0.021840000000000002	135345.0	TCGA-BR-A4QL	TCGA-BR-A4QL-01Z-00-DX1.90F74AB9-6A84-487B-B992-BC66B71A4E1D	0.0	nan	Antrum/Distal	nan	MSI-H	top	23.8512567448404	lo	nan	MSI	top	top	True	0	0.16672952
/tiles/TCGA-BR-A4QL-01Z-00-DX1.90F74AB9-6A84-487B-B992-BC66B71A4E1D_files/0/76_30.png	TUM	0.98025274	0.76873	0.03476	0.0	8e-05	0.0397	121714.0	TCGA-BR-A4QL	TCGA-BR-A4QL-01Z-00-DX1.90F74AB9-6A84-487B-B992-BC66B71A4E1D	0.0	nan	Antrum/Distal	nan	MSI-H	top	23.8512567448404	lo	nan	MSI	top	top	True	0	0.2502824
/tiles/TCGA-BR-A4QL-01Z-00-DX1.90F74AB9-6A84-487B-B992-BC66B71A4E1D_files/0/33_79.png	STR	0.78282386	0.87351	0.36067	0.0	4e-05	0.00556	131091.0	TCGA-BR-A4QL	TCGA-BR-A4QL-01Z-00-DX1.90F74AB9-6A84-487B-B992-BC66B71A4E1D	0.0	nan	Antrum/Distal	nan	MSI-H	top	23.8512567448404	lo	nan	MSI	top	top	True	0	0.3097218
/tiles/TCGA-BR-A4QL-01Z-00-DX1.90F74AB9-6A84-487B-B992-BC66B71A4E1D_files/0/27_84.png	LYM	0.73132163	0.79819	0.11723	0.0	8e-05	0.02575	132763.0	TCGA-BR-A4QL	TCGA-BR-A4QL-01Z-00-DX1.90F74AB9-6A84-487B-B992-BC66B71A4E1D	0.0	nan	Antrum/Distal	nan	MSI-H	top	23.8512567448404	lo	nan	MSI	top	top	True	0	0.36927384
/tiles/TCGA-CD-5800-01Z-00-DX1.a384bb17-10bd-46af-bf64-442b3c6c0c05_files/0/191_54.png	DEB	0.99251974	0.42399	0.0058	0.0009400000000000001	0.00108	0.04865	121319.0	TCGA-CD-5800	TCGA-CD-5800-01Z-00-DX1.a384bb17-10bd-46af-bf64-442b3c6c0c05	0.0	CIN	Antrum/Distal	Intestinal	Non-MSI-H	nan	2.49029847411917	lo	MSS	MSS	other	other	True	0	0.06123669
/tiles/TCGA-CD-5800-01Z-00-DX1.a384bb17-10bd-46af-bf64-442b3c6c0c05_files/0/187_55.png	TUM	0.9999979999999999	0.8867	0.00175	0.00026000000000000003	0.0023899999999999998	0.32824000000000003	125871.0	TCGA-CD-5800	TCGA-CD-5800-01Z-00-DX1.a384bb17-10bd-46af-bf64-442b3c6c0c05	0.0	CIN	Antrum/Distal	Intestinal	Non-MSI-H	nan	2.49029847411917	lo	MSS	MSS	other	other	True	0	0.06930574
/tiles/TCGA-CD-5800-01Z-00-DX1.a384bb17-10bd-46af-bf64-442b3c6c0c05_files/0/58_44.png	MUS	0.6600517	0.8243	0.025830000000000002	2e-05	0.0005200000000000001	0.04488	122079.0	TCGA-CD-5800	TCGA-CD-5800-01Z-00-DX1.a384bb17-10bd-46af-bf64-442b3c6c0c05	0.0	CIN	Antrum/Distal	Intestinal	Non-MSI-H	nan	2.49029847411917	lo	MSS	MSS	other	other	True	0	0.07338085
/tiles/TCGA-CD-5800-01Z-00-DX1.a384bb17-10bd-46af-bf64-442b3c6c0c05_files/0/207_56.png	STR	0.9996735000000001	0.8463799999999999	0.0014199999999999998	0.00056	0.00271	0.06742000000000001	132338.0	TCGA-CD-5800	TCGA-CD-5800-01Z-00-DX1.a384bb17-10bd-46af-bf64-442b3c6c0c05	0.0	CIN	Antrum/Distal	Intestinal	Non-MSI-H	nan	2.49029847411917	lo	MSS	MSS	other	other	True	0	0.07553734
/tiles/TCGA-CD-5800-01Z-00-DX1.a384bb17-10bd-46af-bf64-442b3c6c0c05_files/0/108_90.png	DEB	0.6161171	0.43915	0.0009199999999999999	0.00033999999999999997	0.00074	0.030430000000000002	123723.0	TCGA-CD-5800	TCGA-CD-5800-01Z-00-DX1.a384bb17-10bd-46af-bf64-442b3c6c0c05	0.0	CIN	Antrum/Distal	Intestinal	Non-MSI-H	nan	2.49029847411917	lo	MSS	MSS	other	other	True	0	0.08046503
/tiles/TCGA-CD-5800-01Z-00-DX1.a384bb17-10bd-46af-bf64-442b3c6c0c05_files/0/198_50.png	TUM	0.99992347	0.3909	0.00088	0.0017699999999999999	0.00108	0.1692	99594.0	TCGA-CD-5800	TCGA-CD-5800-01Z-00-DX1.a384bb17-10bd-46af-bf64-442b3c6c0c05	0.0	CIN	Antrum/Distal	Intestinal	Non-MSI-H	nan	2.49029847411917	lo	MSS	MSS	other	other	True	0	0.08616828
/tiles/TCGA-CD-5800-01Z-00-DX1.a384bb17-10bd-46af-bf64-442b3c6c0c05_files/0/167_22.png	MUS	0.7964743000000001	0.41578000000000004	0.00203	0.0001	0.0001	0.0453	114089.0	TCGA-CD-5800	TCGA-CD-5800-01Z-00-DX1.a384bb17-10bd-46af-bf64-442b3c6c0c05	0.0	CIN	Antrum/Distal	Intestinal	Non-MSI-H	nan	2.49029847411917	lo	MSS	MSS	other	other	True	0	0.09117778
/tiles/TCGA-CD-5800-01Z-00-DX1.a384bb17-10bd-46af-bf64-442b3c6c0c05_files/0/217_56.png	TUM	0.99709463	0.70631	0.00028	0.0007	0.0006799999999999999	0.10597000000000001	120735.0	TCGA-CD-5800	TCGA-CD-5800-01Z-00-DX1.a384bb17-10bd-46af-bf64-442b3c6c0c05	0.0	CIN	Antrum/Distal	Intestinal	Non-MSI-H	nan	2.49029847411917	lo	MSS	MSS	other	other	True	0	0.1286473
/tiles/TCGA-CD-5800-01Z-00-DX1.a384bb17-10bd-46af-bf64-442b3c6c0c05_files/0/217_58.png	DEB	0.88137764	0.86697	0.00199	0.00036	0.00213	0.12468	137187.0	TCGA-CD-5800	TCGA-CD-5800-01Z-00-DX1.a384bb17-10bd-46af-bf64-442b3c6c0c05	0.0	CIN	Antrum/Distal	Intestinal	Non-MSI-H	nan	2.49029847411917	lo	MSS	MSS	other	other	True	0	0.18522353
/tiles/TCGA-CD-5800-01Z-00-DX1.a384bb17-10bd-46af-bf64-442b3c6c0c05_files/0/218_58.png	DEB	0.60155195	0.8383299999999999	0.00221	0.00082	0.0026100000000000003	0.12887	137879.0	TCGA-CD-5800	TCGA-CD-5800-01Z-00-DX1.a384bb17-10bd-46af-bf64-442b3c6c0c05	0.0	CIN	Antrum/Distal	Intestinal	Non-MSI-H	nan	2.49029847411917	lo	MSS	MSS	other	other	True	0	0.3741581
/tiles/TCGA-CD-5801-01Z-00-DX1.2afa1c89-0f17-4f75-9cf0-2cde4aca97d0_files/0/64_82.png	TUM	0.98544717	0.95101	0.0001	4e-05	0.00295	0.09955	128757.0	TCGA-CD-5801	TCGA-CD-5801-01Z-00-DX1.2afa1c89-0f17-4f75-9cf0-2cde4aca97d0	0.0	EBV	Antrum/Distal	nan	Non-MSI-H	top	6.588411011625969	lo	MSS	MSS	top	top	True	0	0.30936572
/tiles/TCGA-CD-5801-01Z-00-DX1.2afa1c89-0f17-4f75-9cf0-2cde4aca97d0_files/0/63_58.png	TUM	0.99274504	0.96905	0.00259	0.00023999999999999998	0.00702	0.17260999999999999	131111.0	TCGA-CD-5801	TCGA-CD-5801-01Z-00-DX1.2afa1c89-0f17-4f75-9cf0-2cde4aca97d0	0.0	EBV	Antrum/Distal	nan	Non-MSI-H	top	6.588411011625969	lo	MSS	MSS	top	top	True	0	0.31699848
/tiles/TCGA-CD-5801-01Z-00-DX1.2afa1c89-0f17-4f75-9cf0-2cde4aca97d0_files/0/81_104.png	TUM	0.9886947	0.93658	0.007370000000000001	0.00022	0.0065	0.20140999999999998	131064.0	TCGA-CD-5801	TCGA-CD-5801-01Z-00-DX1.2afa1c89-0f17-4f75-9cf0-2cde4aca97d0	0.0	EBV	Antrum/Distal	nan	Non-MSI-H	top	6.588411011625969	lo	MSS	MSS	top	top	True	0	0.3262317
/tiles/TCGA-CD-5801-01Z-00-DX1.2afa1c89-0f17-4f75-9cf0-2cde4aca97d0_files/0/45_106.png	DEB	0.41804057	0.9304	0.0009	0.00023999999999999998	0.0054600000000000004	0.13859000000000002	130221.0	TCGA-CD-5801	TCGA-CD-5801-01Z-00-DX1.2afa1c89-0f17-4f75-9cf0-2cde4aca97d0	0.0	EBV	Antrum/Distal	nan	Non-MSI-H	top	6.588411011625969	lo	MSS	MSS	top	top	True	0	0.32964507
/tiles/TCGA-CD-5801-01Z-00-DX1.2afa1c89-0f17-4f75-9cf0-2cde4aca97d0_files/0/74_87.png	TUM	0.99970657	0.9723	0.00462	0.00018	0.00307	0.13885	127771.0	TCGA-CD-5801	TCGA-CD-5801-01Z-00-DX1.2afa1c89-0f17-4f75-9cf0-2cde4aca97d0	0.0	EBV	Antrum/Distal	nan	Non-MSI-H	top	6.588411011625969	lo	MSS	MSS	top	top	True	0	0.3403745
/tiles/TCGA-CD-5801-01Z-00-DX1.2afa1c89-0f17-4f75-9cf0-2cde4aca97d0_files/0/89_35.png	TUM	0.71331155	0.98198	0.00011999999999999999	8e-05	0.00265	0.28836	126414.0	TCGA-CD-5801	TCGA-CD-5801-01Z-00-DX1.2afa1c89-0f17-4f75-9cf0-2cde4aca97d0	0.0	EBV	Antrum/Distal	nan	Non-MSI-H	top	6.588411011625969	lo	MSS	MSS	top	top	True	0	0.34790683
/tiles/TCGA-CD-5801-01Z-00-DX1.2afa1c89-0f17-4f75-9cf0-2cde4aca97d0_files/0/63_109.png	TUM	0.9844832	0.88345	0.00263	0.00018	0.00175	0.06421	130578.0	TCGA-CD-5801	TCGA-CD-5801-01Z-00-DX1.2afa1c89-0f17-4f75-9cf0-2cde4aca97d0	0.0	EBV	Antrum/Distal	nan	Non-MSI-H	top	6.588411011625969	lo	MSS	MSS	top	top	True	0	0.43987817
/tiles/TCGA-CD-5801-01Z-00-DX1.2afa1c89-0f17-4f75-9cf0-2cde4aca97d0_files/0/138_90.png	TUM	0.99999523	0.9727600000000001	0.005	0.00014	0.0054	0.16028	128384.0	TCGA-CD-5801	TCGA-CD-5801-01Z-00-DX1.2afa1c89-0f17-4f75-9cf0-2cde4aca97d0	0.0	EBV	Antrum/Distal	nan	Non-MSI-H	top	6.588411011625969	lo	MSS	MSS	top	top	True	0	0.46296915
/tiles/TCGA-CD-5801-01Z-00-DX1.2afa1c89-0f17-4f75-9cf0-2cde4aca97d0_files/0/105_115.png	TUM	0.9997472	0.98926	0.024909999999999998	2e-05	0.0045	0.32916	124405.0	TCGA-CD-5801	TCGA-CD-5801-01Z-00-DX1.2afa1c89-0f17-4f75-9cf0-2cde4aca97d0	0.0	EBV	Antrum/Distal	nan	Non-MSI-H	top	6.588411011625969	lo	MSS	MSS	top	top	True	0	0.46593165
/tiles/TCGA-CD-5801-01Z-00-DX1.2afa1c89-0f17-4f75-9cf0-2cde4aca97d0_files/0/102_10.png	TUM	0.9996200999999999	0.96783	0.00011999999999999999	0.00011999999999999999	0.0016699999999999998	0.15199000000000001	124807.0	TCGA-CD-5801	TCGA-CD-5801-01Z-00-DX1.2afa1c89-0f17-4f75-9cf0-2cde4aca97d0	0.0	EBV	Antrum/Distal	nan	Non-MSI-H	top	6.588411011625969	lo	MSS	MSS	top	top	True	1	0.5731602
/tiles/TCGA-CD-8533-01Z-00-DX1.0C5B7F8C-3AA6-4085-98E3-EC24BE650937_files/0/37_128.png	NORM	0.9444213	0.76543	0.0	5.9999999999999995e-05	0.00022	0.19735	109855.0	TCGA-CD-8533	TCGA-CD-8533-01Z-00-DX1.0C5B7F8C-3AA6-4085-98E3-EC24BE650937	0.0	nan	Antrum/Distal	nan	Non-MSI-H	nan	1.89794592445005	lo	nan	MSS	other	other	True	0	0.0951298
/tiles/TCGA-CD-8533-01Z-00-DX1.0C5B7F8C-3AA6-4085-98E3-EC24BE650937_files/0/98_146.png	STR	0.99511576	0.9228299999999999	0.00409	8e-05	8e-05	0.06882	118717.0	TCGA-CD-8533	TCGA-CD-8533-01Z-00-DX1.0C5B7F8C-3AA6-4085-98E3-EC24BE650937	0.0	nan	Antrum/Distal	nan	Non-MSI-H	nan	1.89794592445005	lo	nan	MSS	other	other	True	0	0.10022602
/tiles/TCGA-CD-8533-01Z-00-DX1.0C5B7F8C-3AA6-4085-98E3-EC24BE650937_files/0/6_60.png	STR	0.9425450999999999	0.54606	0.0048200000000000005	0.00011999999999999999	4e-05	0.027960000000000002	101889.0	TCGA-CD-8533	TCGA-CD-8533-01Z-00-DX1.0C5B7F8C-3AA6-4085-98E3-EC24BE650937	0.0	nan	Antrum/Distal	nan	Non-MSI-H	nan	1.89794592445005	lo	nan	MSS	other	other	True	0	0.10353165
/tiles/TCGA-CD-8533-01Z-00-DX1.0C5B7F8C-3AA6-4085-98E3-EC24BE650937_files/0/94_129.png	STR	0.5580495	0.87105	0.00175	0.00112	0.0015300000000000001	0.08899	126666.0	TCGA-CD-8533	TCGA-CD-8533-01Z-00-DX1.0C5B7F8C-3AA6-4085-98E3-EC24BE650937	0.0	nan	Antrum/Distal	nan	Non-MSI-H	nan	1.89794592445005	lo	nan	MSS	other	other	True	0	0.10906254
/tiles/TCGA-CD-8533-01Z-00-DX1.0C5B7F8C-3AA6-4085-98E3-EC24BE650937_files/0/33_153.png	STR	0.93682164	0.77549	0.0003	5.9999999999999995e-05	2e-05	0.03442	117340.0	TCGA-CD-8533	TCGA-CD-8533-01Z-00-DX1.0C5B7F8C-3AA6-4085-98E3-EC24BE650937	0.0	nan	Antrum/Distal	nan	Non-MSI-H	nan	1.89794592445005	lo	nan	MSS	other	other	True	0	0.11376226
/tiles/TCGA-CD-8533-01Z-00-DX1.0C5B7F8C-3AA6-4085-98E3-EC24BE650937_files/0/45_131.png	TUM	0.9314863999999999	0.58841	0.00209	0.0004	0.00023999999999999998	0.11244000000000001	104754.0	TCGA-CD-8533	TCGA-CD-8533-01Z-00-DX1.0C5B7F8C-3AA6-4085-98E3-EC24BE650937	0.0	nan	Antrum/Distal	nan	Non-MSI-H	nan	1.89794592445005	lo	nan	MSS	other	other	True	0	0.1321554
/tiles/TCGA-CD-8533-01Z-00-DX1.0C5B7F8C-3AA6-4085-98E3-EC24BE650937_files/0/51_159.png	STR	0.9999944	0.91291	0.0	0.0	8e-05	0.0159	105941.0	TCGA-CD-8533	TCGA-CD-8533-01Z-00-DX1.0C5B7F8C-3AA6-4085-98E3-EC24BE650937	0.0	nan	Antrum/Distal	nan	Non-MSI-H	nan	1.89794592445005	lo	nan	MSS	other	other	True	0	0.137314
/tiles/TCGA-CD-8533-01Z-00-DX1.0C5B7F8C-3AA6-4085-98E3-EC24BE650937_files/0/77_146.png	STR	0.7232776999999999	0.9601200000000001	0.00022	0.00011999999999999999	0.00026000000000000003	0.22566999999999998	109731.0	TCGA-CD-8533	TCGA-CD-8533-01Z-00-DX1.0C5B7F8C-3AA6-4085-98E3-EC24BE650937	0.0	nan	Antrum/Distal	nan	Non-MSI-H	nan	1.89794592445005	lo	nan	MSS	other	other	True	0	0.15125182
/tiles/TCGA-CD-8533-01Z-00-DX1.0C5B7F8C-3AA6-4085-98E3-EC24BE650937_files/0/94_153.png	STR	0.99999523	0.81089	0.00773	0.0006799999999999999	0.00044	0.04528	120348.0	TCGA-CD-8533	TCGA-CD-8533-01Z-00-DX1.0C5B7F8C-3AA6-4085-98E3-EC24BE650937	0.0	nan	Antrum/Distal	nan	Non-MSI-H	nan	1.89794592445005	lo	nan	MSS	other	other	True	0	0.15938325
/tiles/TCGA-CD-8533-01Z-00-DX1.0C5B7F8C-3AA6-4085-98E3-EC24BE650937_files/0/98_157.png	STR	0.9997011	0.7629100000000001	0.00026000000000000003	8e-05	8e-05	0.01676	114168.0	TCGA-CD-8533	TCGA-CD-8533-01Z-00-DX1.0C5B7F8C-3AA6-4085-98E3-EC24BE650937	0.0	nan	Antrum/Distal	nan	Non-MSI-H	nan	1.89794592445005	lo	nan	MSS	other	other	True	0	0.23506542
/tiles/TCGA-CD-A487-01Z-00-DX1.A026BD2F-B721-4340-83D5-7AA39227C90F_files/0/44_72.png	TUM	0.99988604	0.68605	0.02525	0.0021100000000000003	0.0006	0.091	127343.0	TCGA-CD-A487	TCGA-CD-A487-01Z-00-DX1.A026BD2F-B721-4340-83D5-7AA39227C90F	0.0	CIN	Antrum/Distal	Diffuse	Non-MSI-H	nan	2.59909792201758	lo	MSS	MSS	other	other	True	0	0.097354755
/tiles/TCGA-CD-A487-01Z-00-DX1.A026BD2F-B721-4340-83D5-7AA39227C90F_files/0/75_86.png	TUM	0.9996437	0.9224700000000001	0.01754	2e-05	0.0003	0.15143	134146.0	TCGA-CD-A487	TCGA-CD-A487-01Z-00-DX1.A026BD2F-B721-4340-83D5-7AA39227C90F	0.0	CIN	Antrum/Distal	Diffuse	Non-MSI-H	nan	2.59909792201758	lo	MSS	MSS	other	other	True	0	0.107533805
/tiles/TCGA-CD-A487-01Z-00-DX1.A026BD2F-B721-4340-83D5-7AA39227C90F_files/0/64_85.png	TUM	0.9993941999999999	0.89931	0.01602	5.9999999999999995e-05	0.0005200000000000001	0.12725	137987.0	TCGA-CD-A487	TCGA-CD-A487-01Z-00-DX1.A026BD2F-B721-4340-83D5-7AA39227C90F	0.0	CIN	Antrum/Distal	Diffuse	Non-MSI-H	nan	2.59909792201758	lo	MSS	MSS	other	other	True	0	0.10879041
/tiles/TCGA-CD-A487-01Z-00-DX1.A026BD2F-B721-4340-83D5-7AA39227C90F_files/0/43_67.png	ADI	0.3079644	0.3308	0.00745	4e-05	0.0	0.02222	92118.0	TCGA-CD-A487	TCGA-CD-A487-01Z-00-DX1.A026BD2F-B721-4340-83D5-7AA39227C90F	0.0	CIN	Antrum/Distal	Diffuse	Non-MSI-H	nan	2.59909792201758	lo	MSS	MSS	other	other	True	0	0.110490896
/tiles/TCGA-CD-A487-01Z-00-DX1.A026BD2F-B721-4340-83D5-7AA39227C90F_files/0/63_79.png	TUM	0.9997246999999999	0.8005800000000001	0.01293	0.00058	0.001	0.13359000000000001	136451.0	TCGA-CD-A487	TCGA-CD-A487-01Z-00-DX1.A026BD2F-B721-4340-83D5-7AA39227C90F	0.0	CIN	Antrum/Distal	Diffuse	Non-MSI-H	nan	2.59909792201758	lo	MSS	MSS	other	other	True	0	0.11060831
/tiles/TCGA-CD-A487-01Z-00-DX1.A026BD2F-B721-4340-83D5-7AA39227C90F_files/0/75_59.png	TUM	0.932581	0.9094200000000001	0.02617	4e-05	0.00045999999999999996	0.14637999999999998	133866.0	TCGA-CD-A487	TCGA-CD-A487-01Z-00-DX1.A026BD2F-B721-4340-83D5-7AA39227C90F	0.0	CIN	Antrum/Distal	Diffuse	Non-MSI-H	nan	2.59909792201758	lo	MSS	MSS	other	other	True	0	0.11684514
/tiles/TCGA-CD-A487-01Z-00-DX1.A026BD2F-B721-4340-83D5-7AA39227C90F_files/0/41_80.png	TUM	0.98108155	0.8918	0.057379999999999994	4e-05	0.00011999999999999999	0.12605999999999998	132114.0	TCGA-CD-A487	TCGA-CD-A487-01Z-00-DX1.A026BD2F-B721-4340-83D5-7AA39227C90F	0.0	CIN	Antrum/Distal	Diffuse	Non-MSI-H	nan	2.59909792201758	lo	MSS	MSS	other	other	True	0	0.14061406
/tiles/TCGA-CD-A487-01Z-00-DX1.A026BD2F-B721-4340-83D5-7AA39227C90F_files/0/55_76.png	TUM	0.8640817	0.75939	0.01564	0.0001	0.00062	0.13532	132019.0	TCGA-CD-A487	TCGA-CD-A487-01Z-00-DX1.A026BD2F-B721-4340-83D5-7AA39227C90F	0.0	CIN	Antrum/Distal	Diffuse	Non-MSI-H	nan	2.59909792201758	lo	MSS	MSS	other	other	True	0	0.1682823
/tiles/TCGA-CD-A487-01Z-00-DX1.A026BD2F-B721-4340-83D5-7AA39227C90F_files/0/76_95.png	TUM	0.99704045	0.91504	0.02671	0.00014	0.00058	0.13644	134551.0	TCGA-CD-A487	TCGA-CD-A487-01Z-00-DX1.A026BD2F-B721-4340-83D5-7AA39227C90F	0.0	CIN	Antrum/Distal	Diffuse	Non-MSI-H	nan	2.59909792201758	lo	MSS	MSS	other	other	True	0	0.16949853
/tiles/TCGA-CD-A487-01Z-00-DX1.A026BD2F-B721-4340-83D5-7AA39227C90F_files/0/75_90.png	TUM	0.9996259	0.93509	0.02344	4e-05	0.00023999999999999998	0.15225999999999998	132214.0	TCGA-CD-A487	TCGA-CD-A487-01Z-00-DX1.A026BD2F-B721-4340-83D5-7AA39227C90F	0.0	CIN	Antrum/Distal	Diffuse	Non-MSI-H	nan	2.59909792201758	lo	MSS	MSS	other	other	True	0	0.3864337
/tiles/TCGA-CD-A4MG-01Z-00-DX1.CFC4618E-DFE9-4AAA-AD42-E1CC97374020_files/0/32_77.png	STR	0.9927475	0.77972	0.04484	0.0	0.0	0.019969999999999998	119994.0	TCGA-CD-A4MG	TCGA-CD-A4MG-01Z-00-DX1.CFC4618E-DFE9-4AAA-AD42-E1CC97374020	617.0	MSI	Cardia/Proximal	Diffuse	MSI-H	top	31.926593544411396	hi	MSI	MSI	top	top	True	0	0.06504545
/tiles/TCGA-CD-A4MG-01Z-00-DX1.CFC4618E-DFE9-4AAA-AD42-E1CC97374020_files/0/37_41.png	TUM	0.68817455	0.58082	0.00179	0.00011999999999999999	0.0004	0.05521	120730.0	TCGA-CD-A4MG	TCGA-CD-A4MG-01Z-00-DX1.CFC4618E-DFE9-4AAA-AD42-E1CC97374020	617.0	MSI	Cardia/Proximal	Diffuse	MSI-H	top	31.926593544411396	hi	MSI	MSI	top	top	True	0	0.06522892
/tiles/TCGA-CD-A4MG-01Z-00-DX1.CFC4618E-DFE9-4AAA-AD42-E1CC97374020_files/0/142_29.png	TUM	0.99998784	0.71845	0.0047	0.0	4e-05	0.13722	123358.0	TCGA-CD-A4MG	TCGA-CD-A4MG-01Z-00-DX1.CFC4618E-DFE9-4AAA-AD42-E1CC97374020	617.0	MSI	Cardia/Proximal	Diffuse	MSI-H	top	31.926593544411396	hi	MSI	MSI	top	top	True	0	0.06896049
/tiles/TCGA-CD-A4MG-01Z-00-DX1.CFC4618E-DFE9-4AAA-AD42-E1CC97374020_files/0/159_63.png	TUM	0.9980744	0.79951	0.00205	0.0	0.00018	0.05499	126763.0	TCGA-CD-A4MG	TCGA-CD-A4MG-01Z-00-DX1.CFC4618E-DFE9-4AAA-AD42-E1CC97374020	617.0	MSI	Cardia/Proximal	Diffuse	MSI-H	top	31.926593544411396	hi	MSI	MSI	top	top	True	0	0.07491479
/tiles/TCGA-CD-A4MG-01Z-00-DX1.CFC4618E-DFE9-4AAA-AD42-E1CC97374020_files/0/120_58.png	STR	0.7881784000000001	0.9460299999999999	0.0031899999999999997	0.00014	0.00045999999999999996	0.07397999999999999	127826.0	TCGA-CD-A4MG	TCGA-CD-A4MG-01Z-00-DX1.CFC4618E-DFE9-4AAA-AD42-E1CC97374020	617.0	MSI	Cardia/Proximal	Diffuse	MSI-H	top	31.926593544411396	hi	MSI	MSI	top	top	True	0	0.0829944
/tiles/TCGA-CD-A4MG-01Z-00-DX1.CFC4618E-DFE9-4AAA-AD42-E1CC97374020_files/0/54_44.png	LYM	0.9918425	0.61226	0.00088	0.00022	0.0006	0.06916	125328.0	TCGA-CD-A4MG	TCGA-CD-A4MG-01Z-00-DX1.CFC4618E-DFE9-4AAA-AD42-E1CC97374020	617.0	MSI	Cardia/Proximal	Diffuse	MSI-H	top	31.926593544411396	hi	MSI	MSI	top	top	True	0	0.10724485
/tiles/TCGA-CD-A4MG-01Z-00-DX1.CFC4618E-DFE9-4AAA-AD42-E1CC97374020_files/0/121_36.png	TUM	0.99561465	0.6765	0.0036299999999999995	8e-05	0.00023999999999999998	0.06364	127130.0	TCGA-CD-A4MG	TCGA-CD-A4MG-01Z-00-DX1.CFC4618E-DFE9-4AAA-AD42-E1CC97374020	617.0	MSI	Cardia/Proximal	Diffuse	MSI-H	top	31.926593544411396	hi	MSI	MSI	top	top	True	0	0.11738733
/tiles/TCGA-CD-A4MG-01Z-00-DX1.CFC4618E-DFE9-4AAA-AD42-E1CC97374020_files/0/40_34.png	STR	0.9783052999999999	0.84098	0.00975	0.00011999999999999999	0.0008	0.06716	133953.0	TCGA-CD-A4MG	TCGA-CD-A4MG-01Z-00-DX1.CFC4618E-DFE9-4AAA-AD42-E1CC97374020	617.0	MSI	Cardia/Proximal	Diffuse	MSI-H	top	31.926593544411396	hi	MSI	MSI	top	top	True	0	0.1594918
/tiles/TCGA-CD-A4MG-01Z-00-DX1.CFC4618E-DFE9-4AAA-AD42-E1CC97374020_files/0/122_35.png	TUM	0.9552934000000001	0.7986300000000001	0.00419	0.0001	0.00074	0.1035	130681.0	TCGA-CD-A4MG	TCGA-CD-A4MG-01Z-00-DX1.CFC4618E-DFE9-4AAA-AD42-E1CC97374020	617.0	MSI	Cardia/Proximal	Diffuse	MSI-H	top	31.926593544411396	hi	MSI	MSI	top	top	True	0	0.29829496
/tiles/TCGA-CD-A4MG-01Z-00-DX1.CFC4618E-DFE9-4AAA-AD42-E1CC97374020_files/0/122_39.png	TUM	0.998367	0.75173	0.00566	0.00018	0.00058	0.0788	131720.0	TCGA-CD-A4MG	TCGA-CD-A4MG-01Z-00-DX1.CFC4618E-DFE9-4AAA-AD42-E1CC97374020	617.0	MSI	Cardia/Proximal	Diffuse	MSI-H	top	31.926593544411396	hi	MSI	MSI	top	top	True	1	0.64575964
/tiles/TCGA-CD-A4MH-01Z-00-DX1.5594817C-6E68-4D29-8B77-5133C321FB75_files/0/63_64.png	TUM	0.99851364	0.68786	0.01272	0.00026000000000000003	0.00084	0.1703	125916.0	TCGA-CD-A4MH	TCGA-CD-A4MH-01Z-00-DX1.5594817C-6E68-4D29-8B77-5133C321FB75	0.0	CIN	Antrum/Distal	nan	Non-MSI-H	nan	1.20888275442678	lo	MSS	MSS	other	other	True	0	0.06552744
/tiles/TCGA-CD-A4MH-01Z-00-DX1.5594817C-6E68-4D29-8B77-5133C321FB75_files/0/89_49.png	TUM	0.9175552	0.5217	0.012320000000000001	2e-05	0.00011999999999999999	0.08667000000000001	108678.0	TCGA-CD-A4MH	TCGA-CD-A4MH-01Z-00-DX1.5594817C-6E68-4D29-8B77-5133C321FB75	0.0	CIN	Antrum/Distal	nan	Non-MSI-H	nan	1.20888275442678	lo	MSS	MSS	other	other	True	0	0.065745994
/tiles/TCGA-CD-A4MH-01Z-00-DX1.5594817C-6E68-4D29-8B77-5133C321FB75_files/0/119_93.png	STR	0.8323049000000001	0.8266700000000001	0.07232999999999999	0.00016	0.00028	0.12145	135813.0	TCGA-CD-A4MH	TCGA-CD-A4MH-01Z-00-DX1.5594817C-6E68-4D29-8B77-5133C321FB75	0.0	CIN	Antrum/Distal	nan	Non-MSI-H	nan	1.20888275442678	lo	MSS	MSS	other	other	True	0	0.07198547
/tiles/TCGA-CD-A4MH-01Z-00-DX1.5594817C-6E68-4D29-8B77-5133C321FB75_files/0/41_47.png	TUM	0.9123471	0.56338	0.04143	4e-05	0.0	0.03717	118224.0	TCGA-CD-A4MH	TCGA-CD-A4MH-01Z-00-DX1.5594817C-6E68-4D29-8B77-5133C321FB75	0.0	CIN	Antrum/Distal	nan	Non-MSI-H	nan	1.20888275442678	lo	MSS	MSS	other	other	True	0	0.07485583
/tiles/TCGA-CD-A4MH-01Z-00-DX1.5594817C-6E68-4D29-8B77-5133C321FB75_files/0/122_12.png	DEB	0.8466445	0.78657	0.13851	0.00016	0.00011999999999999999	0.02244	132155.0	TCGA-CD-A4MH	TCGA-CD-A4MH-01Z-00-DX1.5594817C-6E68-4D29-8B77-5133C321FB75	0.0	CIN	Antrum/Distal	nan	Non-MSI-H	nan	1.20888275442678	lo	MSS	MSS	other	other	True	0	0.08228809
/tiles/TCGA-CD-A4MH-01Z-00-DX1.5594817C-6E68-4D29-8B77-5133C321FB75_files/0/58_51.png	DEB	0.9997718000000001	0.74546	0.053770000000000005	5.9999999999999995e-05	0.0003	0.10045	135753.0	TCGA-CD-A4MH	TCGA-CD-A4MH-01Z-00-DX1.5594817C-6E68-4D29-8B77-5133C321FB75	0.0	CIN	Antrum/Distal	nan	Non-MSI-H	nan	1.20888275442678	lo	MSS	MSS	other	other	True	0	0.08564898
/tiles/TCGA-CD-A4MH-01Z-00-DX1.5594817C-6E68-4D29-8B77-5133C321FB75_files/0/91_71.png	TUM	0.9963917	0.8853200000000001	0.03284	2e-05	0.00011999999999999999	0.14334000000000002	132522.0	TCGA-CD-A4MH	TCGA-CD-A4MH-01Z-00-DX1.5594817C-6E68-4D29-8B77-5133C321FB75	0.0	CIN	Antrum/Distal	nan	Non-MSI-H	nan	1.20888275442678	lo	MSS	MSS	other	other	True	0	0.087066725
/tiles/TCGA-CD-A4MH-01Z-00-DX1.5594817C-6E68-4D29-8B77-5133C321FB75_files/0/122_14.png	STR	0.84047836	0.8167300000000001	0.18433	0.0	4e-05	0.03009	128607.0	TCGA-CD-A4MH	TCGA-CD-A4MH-01Z-00-DX1.5594817C-6E68-4D29-8B77-5133C321FB75	0.0	CIN	Antrum/Distal	nan	Non-MSI-H	nan	1.20888275442678	lo	MSS	MSS	other	other	True	0	0.105117515
/tiles/TCGA-CD-A4MH-01Z-00-DX1.5594817C-6E68-4D29-8B77-5133C321FB75_files/0/85_42.png	STR	0.99831533	0.8527600000000001	0.10962999999999999	5.9999999999999995e-05	8e-05	0.08292999999999999	133971.0	TCGA-CD-A4MH	TCGA-CD-A4MH-01Z-00-DX1.5594817C-6E68-4D29-8B77-5133C321FB75	0.0	CIN	Antrum/Distal	nan	Non-MSI-H	nan	1.20888275442678	lo	MSS	MSS	other	other	True	0	0.16660543
/tiles/TCGA-CD-A4MH-01Z-00-DX1.5594817C-6E68-4D29-8B77-5133C321FB75_files/0/120_19.png	STR	0.99899155	0.8139	0.10098	4e-05	0.0002	0.03559	129626.0	TCGA-CD-A4MH	TCGA-CD-A4MH-01Z-00-DX1.5594817C-6E68-4D29-8B77-5133C321FB75	0.0	CIN	Antrum/Distal	nan	Non-MSI-H	nan	1.20888275442678	lo	MSS	MSS	other	other	True	0	0.19984463
/tiles/TCGA-CG-4440-01Z-00-DX1.297add71-f47a-47fa-b472-1a06cc9541ec_files/0/77_25.png	TUM	0.5945571	0.78823	0.0	0.00014	0.01042	0.0	131303.0	TCGA-CG-4440	TCGA-CG-4440-01Z-00-DX1.297add71-f47a-47fa-b472-1a06cc9541ec	0.0	CIN	Fundus/Body	Intestinal	MSI-H	nan	1.87376826936151	lo	MSS	MSI	other	top	True	0	0.10727477
/tiles/TCGA-CG-4440-01Z-00-DX1.297add71-f47a-47fa-b472-1a06cc9541ec_files/0/68_46.png	TUM	0.9734384	0.77764	4e-05	0.0003	0.014469999999999998	0.00064	130432.0	TCGA-CG-4440	TCGA-CG-4440-01Z-00-DX1.297add71-f47a-47fa-b472-1a06cc9541ec	0.0	CIN	Fundus/Body	Intestinal	MSI-H	nan	1.87376826936151	lo	MSS	MSI	other	top	True	0	0.10729231
/tiles/TCGA-CG-4440-01Z-00-DX1.297add71-f47a-47fa-b472-1a06cc9541ec_files/0/91_19.png	MUC	0.4581017	0.83137	0.0	4e-05	0.006640000000000001	4e-05	129598.0	TCGA-CG-4440	TCGA-CG-4440-01Z-00-DX1.297add71-f47a-47fa-b472-1a06cc9541ec	0.0	CIN	Fundus/Body	Intestinal	MSI-H	nan	1.87376826936151	lo	MSS	MSI	other	top	True	0	0.110623576
/tiles/TCGA-CG-4440-01Z-00-DX1.297add71-f47a-47fa-b472-1a06cc9541ec_files/0/82_15.png	DEB	0.5605806999999999	0.6644399999999999	0.0	0.00064	0.00909	0.0	128360.0	TCGA-CG-4440	TCGA-CG-4440-01Z-00-DX1.297add71-f47a-47fa-b472-1a06cc9541ec	0.0	CIN	Fundus/Body	Intestinal	MSI-H	nan	1.87376826936151	lo	MSS	MSI	other	top	True	0	0.111112945
/tiles/TCGA-CG-4440-01Z-00-DX1.297add71-f47a-47fa-b472-1a06cc9541ec_files/0/86_38.png	DEB	0.9961979999999999	0.73533	2e-05	2e-05	0.00253	0.0	130117.0	TCGA-CG-4440	TCGA-CG-4440-01Z-00-DX1.297add71-f47a-47fa-b472-1a06cc9541ec	0.0	CIN	Fundus/Body	Intestinal	MSI-H	nan	1.87376826936151	lo	MSS	MSI	other	top	True	0	0.11651609
/tiles/TCGA-CG-4440-01Z-00-DX1.297add71-f47a-47fa-b472-1a06cc9541ec_files/0/69_49.png	TUM	0.6083046	0.79335	2e-05	4e-05	0.01927	0.0	130088.0	TCGA-CG-4440	TCGA-CG-4440-01Z-00-DX1.297add71-f47a-47fa-b472-1a06cc9541ec	0.0	CIN	Fundus/Body	Intestinal	MSI-H	nan	1.87376826936151	lo	MSS	MSI	other	top	True	0	0.14060575
/tiles/TCGA-CG-4440-01Z-00-DX1.297add71-f47a-47fa-b472-1a06cc9541ec_files/0/37_57.png	MUS	0.9998481	0.8384299999999999	0.0	4e-05	0.00835	0.0	125378.0	TCGA-CG-4440	TCGA-CG-4440-01Z-00-DX1.297add71-f47a-47fa-b472-1a06cc9541ec	0.0	CIN	Fundus/Body	Intestinal	MSI-H	nan	1.87376826936151	lo	MSS	MSI	other	top	True	0	0.15236965
/tiles/TCGA-CG-4440-01Z-00-DX1.297add71-f47a-47fa-b472-1a06cc9541ec_files/0/68_50.png	DEB	0.7158496	0.80947	0.0	5.9999999999999995e-05	0.012620000000000001	0.00011999999999999999	129161.0	TCGA-CG-4440	TCGA-CG-4440-01Z-00-DX1.297add71-f47a-47fa-b472-1a06cc9541ec	0.0	CIN	Fundus/Body	Intestinal	MSI-H	nan	1.87376826936151	lo	MSS	MSI	other	top	True	0	0.1587101
/tiles/TCGA-CG-4440-01Z-00-DX1.297add71-f47a-47fa-b472-1a06cc9541ec_files/0/90_18.png	TUM	0.89612037	0.75945	0.0	0.0002	0.00678	0.0	130430.0	TCGA-CG-4440	TCGA-CG-4440-01Z-00-DX1.297add71-f47a-47fa-b472-1a06cc9541ec	0.0	CIN	Fundus/Body	Intestinal	MSI-H	nan	1.87376826936151	lo	MSS	MSI	other	top	True	0	0.20063035
/tiles/TCGA-CG-4440-01Z-00-DX1.297add71-f47a-47fa-b472-1a06cc9541ec_files/0/86_35.png	TUM	0.9999418	0.79197	0.0	4e-05	0.00417	0.0	127323.0	TCGA-CG-4440	TCGA-CG-4440-01Z-00-DX1.297add71-f47a-47fa-b472-1a06cc9541ec	0.0	CIN	Fundus/Body	Intestinal	MSI-H	nan	1.87376826936151	lo	MSS	MSI	other	top	True	0	0.27225348
/tiles/TCGA-CG-4443-01Z-00-DX1.484defba-273b-4683-9c32-883f3da8ba5f_files/0/100_32.png	MUC	0.9870996999999999	0.34212	0.0	0.0001	0.00054	0.0	120745.0	TCGA-CG-4443	TCGA-CG-4443-01Z-00-DX1.484defba-273b-4683-9c32-883f3da8ba5f	nan	CIN	Fundus/Body	Intestinal	Non-MSI-H	nan	1.43857047776787	nan	MSS	MSS	other	other	True	0	0.025591917
/tiles/TCGA-CG-4443-01Z-00-DX1.484defba-273b-4683-9c32-883f3da8ba5f_files/0/81_14.png	TUM	0.96540684	0.44575	0.0	0.00032	0.00151	0.00014	115714.0	TCGA-CG-4443	TCGA-CG-4443-01Z-00-DX1.484defba-273b-4683-9c32-883f3da8ba5f	nan	CIN	Fundus/Body	Intestinal	Non-MSI-H	nan	1.43857047776787	nan	MSS	MSS	other	other	True	0	0.02563079
/tiles/TCGA-CG-4443-01Z-00-DX1.484defba-273b-4683-9c32-883f3da8ba5f_files/0/49_21.png	MUC	0.8937238999999999	0.42633999999999994	0.0	0.00014	0.00197	0.0	120622.0	TCGA-CG-4443	TCGA-CG-4443-01Z-00-DX1.484defba-273b-4683-9c32-883f3da8ba5f	nan	CIN	Fundus/Body	Intestinal	Non-MSI-H	nan	1.43857047776787	nan	MSS	MSS	other	other	True	0	0.026007194
/tiles/TCGA-CG-4443-01Z-00-DX1.484defba-273b-4683-9c32-883f3da8ba5f_files/0/65_18.png	MUC	0.99742633	0.38728	0.0	0.00033999999999999997	0.0010199999999999999	0.0	119687.0	TCGA-CG-4443	TCGA-CG-4443-01Z-00-DX1.484defba-273b-4683-9c32-883f3da8ba5f	nan	CIN	Fundus/Body	Intestinal	Non-MSI-H	nan	1.43857047776787	nan	MSS	MSS	other	other	True	0	0.0268895
/tiles/TCGA-CG-4443-01Z-00-DX1.484defba-273b-4683-9c32-883f3da8ba5f_files/0/26_35.png	MUC	0.9693457000000001	0.38626	0.0	0.0008	0.00161	0.0	121041.0	TCGA-CG-4443	TCGA-CG-4443-01Z-00-DX1.484defba-273b-4683-9c32-883f3da8ba5f	nan	CIN	Fundus/Body	Intestinal	Non-MSI-H	nan	1.43857047776787	nan	MSS	MSS	other	other	True	0	0.028040841
/tiles/TCGA-CG-4443-01Z-00-DX1.484defba-273b-4683-9c32-883f3da8ba5f_files/0/67_53.png	TUM	0.98790085	0.5576399999999999	0.0	0.0001	0.00379	0.0	121994.0	TCGA-CG-4443	TCGA-CG-4443-01Z-00-DX1.484defba-273b-4683-9c32-883f3da8ba5f	nan	CIN	Fundus/Body	Intestinal	Non-MSI-H	nan	1.43857047776787	nan	MSS	MSS	other	other	True	0	0.031528007
/tiles/TCGA-CG-4443-01Z-00-DX1.484defba-273b-4683-9c32-883f3da8ba5f_files/0/67_46.png	MUC	0.9926004	0.43555	0.0	0.00023999999999999998	0.00349	5.9999999999999995e-05	118768.0	TCGA-CG-4443	TCGA-CG-4443-01Z-00-DX1.484defba-273b-4683-9c32-883f3da8ba5f	nan	CIN	Fundus/Body	Intestinal	Non-MSI-H	nan	1.43857047776787	nan	MSS	MSS	other	other	True	0	0.033707418
/tiles/TCGA-CG-4443-01Z-00-DX1.484defba-273b-4683-9c32-883f3da8ba5f_files/0/94_43.png	MUC	0.92698735	0.32773	0.0	0.0004	0.0015300000000000001	0.0	118740.0	TCGA-CG-4443	TCGA-CG-4443-01Z-00-DX1.484defba-273b-4683-9c32-883f3da8ba5f	nan	CIN	Fundus/Body	Intestinal	Non-MSI-H	nan	1.43857047776787	nan	MSS	MSS	other	other	True	0	0.03629208
/tiles/TCGA-CG-4443-01Z-00-DX1.484defba-273b-4683-9c32-883f3da8ba5f_files/0/64_31.png	MUC	0.9946707	0.5230199999999999	0.0	5.9999999999999995e-05	0.00317	0.0	121641.0	TCGA-CG-4443	TCGA-CG-4443-01Z-00-DX1.484defba-273b-4683-9c32-883f3da8ba5f	nan	CIN	Fundus/Body	Intestinal	Non-MSI-H	nan	1.43857047776787	nan	MSS	MSS	other	other	True	0	0.04593202
/tiles/TCGA-CG-4443-01Z-00-DX1.484defba-273b-4683-9c32-883f3da8ba5f_files/0/32_41.png	TUM	0.8995135000000001	0.34764	0.0	0.0003	0.00335	8e-05	114309.0	TCGA-CG-4443	TCGA-CG-4443-01Z-00-DX1.484defba-273b-4683-9c32-883f3da8ba5f	nan	CIN	Fundus/Body	Intestinal	Non-MSI-H	nan	1.43857047776787	nan	MSS	MSS	other	other	True	0	0.06979152
/tiles/TCGA-CG-4465-01Z-00-DX1.94a5e10c-2d21-4b3d-84d2-3b74d17ad088_files/0/134_136.png	MUS	0.9974129999999999	0.52545	0.0	2e-05	0.01439	0.0	110889.0	TCGA-CG-4465	TCGA-CG-4465-01Z-00-DX1.94a5e10c-2d21-4b3d-84d2-3b74d17ad088	140.0	MSI	Antrum/Distal	Diffuse	MSI-H	top	8.401735143266151	hi	MSI	MSI	top	top	True	0	0.04919748
/tiles/TCGA-CG-4465-01Z-00-DX1.94a5e10c-2d21-4b3d-84d2-3b74d17ad088_files/0/136_136.png	MUS	0.99995685	0.5411600000000001	0.0	5.9999999999999995e-05	0.015090000000000001	0.0	119529.0	TCGA-CG-4465	TCGA-CG-4465-01Z-00-DX1.94a5e10c-2d21-4b3d-84d2-3b74d17ad088	140.0	MSI	Antrum/Distal	Diffuse	MSI-H	top	8.401735143266151	hi	MSI	MSI	top	top	True	0	0.057968214
/tiles/TCGA-CG-4465-01Z-00-DX1.94a5e10c-2d21-4b3d-84d2-3b74d17ad088_files/0/88_123.png	BACK	0.87077713	0.5403600000000001	0.0	0.0	0.01505	0.0	100834.0	TCGA-CG-4465	TCGA-CG-4465-01Z-00-DX1.94a5e10c-2d21-4b3d-84d2-3b74d17ad088	140.0	MSI	Antrum/Distal	Diffuse	MSI-H	top	8.401735143266151	hi	MSI	MSI	top	top	True	0	0.06091454
/tiles/TCGA-CG-4465-01Z-00-DX1.94a5e10c-2d21-4b3d-84d2-3b74d17ad088_files/0/90_53.png	MUC	0.99635834	0.31851999999999997	0.0	0.0009199999999999999	0.019190000000000002	0.00023999999999999998	122568.0	TCGA-CG-4465	TCGA-CG-4465-01Z-00-DX1.94a5e10c-2d21-4b3d-84d2-3b74d17ad088	140.0	MSI	Antrum/Distal	Diffuse	MSI-H	top	8.401735143266151	hi	MSI	MSI	top	top	True	0	0.067181356
/tiles/TCGA-CG-4465-01Z-00-DX1.94a5e10c-2d21-4b3d-84d2-3b74d17ad088_files/0/89_140.png	MUS	0.9986009	0.30604000000000003	0.0	0.0002	0.014709999999999999	0.0	97151.0	TCGA-CG-4465	TCGA-CG-4465-01Z-00-DX1.94a5e10c-2d21-4b3d-84d2-3b74d17ad088	140.0	MSI	Antrum/Distal	Diffuse	MSI-H	top	8.401735143266151	hi	MSI	MSI	top	top	True	0	0.09142346
/tiles/TCGA-CG-4465-01Z-00-DX1.94a5e10c-2d21-4b3d-84d2-3b74d17ad088_files/0/55_131.png	BACK	0.9387888000000001	0.85688	0.0	4e-05	0.01766	0.0	98781.0	TCGA-CG-4465	TCGA-CG-4465-01Z-00-DX1.94a5e10c-2d21-4b3d-84d2-3b74d17ad088	140.0	MSI	Antrum/Distal	Diffuse	MSI-H	top	8.401735143266151	hi	MSI	MSI	top	top	True	0	0.10377776
/tiles/TCGA-CG-4465-01Z-00-DX1.94a5e10c-2d21-4b3d-84d2-3b74d17ad088_files/0/54_139.png	BACK	0.9936596999999999	0.30261	0.0	0.0004	0.01911	0.0	97316.0	TCGA-CG-4465	TCGA-CG-4465-01Z-00-DX1.94a5e10c-2d21-4b3d-84d2-3b74d17ad088	140.0	MSI	Antrum/Distal	Diffuse	MSI-H	top	8.401735143266151	hi	MSI	MSI	top	top	True	0	0.10621552
/tiles/TCGA-CG-4465-01Z-00-DX1.94a5e10c-2d21-4b3d-84d2-3b74d17ad088_files/0/135_137.png	MUS	0.82275575	0.39023	0.0	0.0	0.01172	0.0	103578.0	TCGA-CG-4465	TCGA-CG-4465-01Z-00-DX1.94a5e10c-2d21-4b3d-84d2-3b74d17ad088	140.0	MSI	Antrum/Distal	Diffuse	MSI-H	top	8.401735143266151	hi	MSI	MSI	top	top	True	0	0.1122068
/tiles/TCGA-CG-4465-01Z-00-DX1.94a5e10c-2d21-4b3d-84d2-3b74d17ad088_files/0/52_45.png	MUS	0.7251289000000001	0.5211100000000001	0.0003	0.00036	0.00839	0.0	120504.0	TCGA-CG-4465	TCGA-CG-4465-01Z-00-DX1.94a5e10c-2d21-4b3d-84d2-3b74d17ad088	140.0	MSI	Antrum/Distal	Diffuse	MSI-H	top	8.401735143266151	hi	MSI	MSI	top	top	True	0	0.12684304
/tiles/TCGA-CG-4465-01Z-00-DX1.94a5e10c-2d21-4b3d-84d2-3b74d17ad088_files/0/91_140.png	MUS	0.96684086	0.31085	0.0	0.0	0.01602	0.0	99488.0	TCGA-CG-4465	TCGA-CG-4465-01Z-00-DX1.94a5e10c-2d21-4b3d-84d2-3b74d17ad088	140.0	MSI	Antrum/Distal	Diffuse	MSI-H	top	8.401735143266151	hi	MSI	MSI	top	top	True	0	0.383989
/tiles/TCGA-D7-6524-01Z-00-DX1.ec1248f6-7d22-49c5-8300-673d25819e1d_files/0/54_159.png	MUS	0.99987113	0.98055	0.00124	0.0	0.0	0.0	95084.0	TCGA-D7-6524	TCGA-D7-6524-01Z-00-DX1.ec1248f6-7d22-49c5-8300-673d25819e1d	0.0	GS	Antrum/Distal	Diffuse	Non-MSI-H	bottom	1.5231922705777499	lo	MSS	MSS	other	other	True	0	0.03774425
/tiles/TCGA-D7-6524-01Z-00-DX1.ec1248f6-7d22-49c5-8300-673d25819e1d_files/0/150_121.png	MUS	0.88894457	0.7668	0.00251	0.0	0.0	0.00018	123089.0	TCGA-D7-6524	TCGA-D7-6524-01Z-00-DX1.ec1248f6-7d22-49c5-8300-673d25819e1d	0.0	GS	Antrum/Distal	Diffuse	Non-MSI-H	bottom	1.5231922705777499	lo	MSS	MSS	other	other	True	0	0.0378387
/tiles/TCGA-D7-6524-01Z-00-DX1.ec1248f6-7d22-49c5-8300-673d25819e1d_files/0/55_163.png	MUS	0.78666586	0.95795	0.00042	0.0	0.0	0.00026000000000000003	92466.0	TCGA-D7-6524	TCGA-D7-6524-01Z-00-DX1.ec1248f6-7d22-49c5-8300-673d25819e1d	0.0	GS	Antrum/Distal	Diffuse	Non-MSI-H	bottom	1.5231922705777499	lo	MSS	MSS	other	other	True	0	0.042254716
/tiles/TCGA-D7-6524-01Z-00-DX1.ec1248f6-7d22-49c5-8300-673d25819e1d_files/0/98_37.png	MUS	0.99977297	0.30724	0.1418	4e-05	0.0	0.00108	73123.0	TCGA-D7-6524	TCGA-D7-6524-01Z-00-DX1.ec1248f6-7d22-49c5-8300-673d25819e1d	0.0	GS	Antrum/Distal	Diffuse	Non-MSI-H	bottom	1.5231922705777499	lo	MSS	MSS	other	other	True	0	0.04535797
/tiles/TCGA-D7-6524-01Z-00-DX1.ec1248f6-7d22-49c5-8300-673d25819e1d_files/0/62_122.png	MUS	0.9853656	0.98906	0.0896	0.0	0.0	0.0	104467.0	TCGA-D7-6524	TCGA-D7-6524-01Z-00-DX1.ec1248f6-7d22-49c5-8300-673d25819e1d	0.0	GS	Antrum/Distal	Diffuse	Non-MSI-H	bottom	1.5231922705777499	lo	MSS	MSS	other	other	True	0	0.04541207
/tiles/TCGA-D7-6524-01Z-00-DX1.ec1248f6-7d22-49c5-8300-673d25819e1d_files/0/152_30.png	STR	0.55182815	0.48991999999999997	0.01196	8e-05	0.0	0.00032	128023.0	TCGA-D7-6524	TCGA-D7-6524-01Z-00-DX1.ec1248f6-7d22-49c5-8300-673d25819e1d	0.0	GS	Antrum/Distal	Diffuse	Non-MSI-H	bottom	1.5231922705777499	lo	MSS	MSS	other	other	True	0	0.047500603
/tiles/TCGA-D7-6524-01Z-00-DX1.ec1248f6-7d22-49c5-8300-673d25819e1d_files/0/63_72.png	MUS	0.9999998999999999	0.91801	0.0027300000000000002	0.0	0.0	0.00018	119182.0	TCGA-D7-6524	TCGA-D7-6524-01Z-00-DX1.ec1248f6-7d22-49c5-8300-673d25819e1d	0.0	GS	Antrum/Distal	Diffuse	Non-MSI-H	bottom	1.5231922705777499	lo	MSS	MSS	other	other	True	0	0.049545553
/tiles/TCGA-D7-6524-01Z-00-DX1.ec1248f6-7d22-49c5-8300-673d25819e1d_files/0/95_50.png	MUS	0.99999964	0.9843	0.36071	0.0	0.0	0.001	112553.0	TCGA-D7-6524	TCGA-D7-6524-01Z-00-DX1.ec1248f6-7d22-49c5-8300-673d25819e1d	0.0	GS	Antrum/Distal	Diffuse	Non-MSI-H	bottom	1.5231922705777499	lo	MSS	MSS	other	other	True	0	0.050859388
/tiles/TCGA-D7-6524-01Z-00-DX1.ec1248f6-7d22-49c5-8300-673d25819e1d_files/0/71_4.png	MUS	0.9995943000000002	0.67765	2e-05	4e-05	4e-05	0.00011999999999999999	102066.0	TCGA-D7-6524	TCGA-D7-6524-01Z-00-DX1.ec1248f6-7d22-49c5-8300-673d25819e1d	0.0	GS	Antrum/Distal	Diffuse	Non-MSI-H	bottom	1.5231922705777499	lo	MSS	MSS	other	other	True	0	0.06548025
/tiles/TCGA-D7-6524-01Z-00-DX1.ec1248f6-7d22-49c5-8300-673d25819e1d_files/0/89_79.png	TUM	0.9997993000000001	0.7720199999999999	0.00255	0.00018	0.00028	0.0182	135023.0	TCGA-D7-6524	TCGA-D7-6524-01Z-00-DX1.ec1248f6-7d22-49c5-8300-673d25819e1d	0.0	GS	Antrum/Distal	Diffuse	Non-MSI-H	bottom	1.5231922705777499	lo	MSS	MSS	other	other	True	0	0.19880371
/tiles/TCGA-D7-6524-01Z-00-DX2.6E8242FF-FAF3-4CAA-9CB2-CE0BC1D518C9_files/0/95_14.png	DEB	0.7790969	0.38198000000000004	0.0018100000000000002	0.0	0.0	0.00588	73690.0	TCGA-D7-6524	TCGA-D7-6524-01Z-00-DX2.6E8242FF-FAF3-4CAA-9CB2-CE0BC1D518C9	0.0	GS	Antrum/Distal	Diffuse	Non-MSI-H	bottom	1.5231922705777499	lo	MSS	MSS	other	other	True	0	0.059623472
/tiles/TCGA-D7-6524-01Z-00-DX2.6E8242FF-FAF3-4CAA-9CB2-CE0BC1D518C9_files/0/83_24.png	TUM	0.9810208	0.50153	0.00955	0.0	0.0	0.02461	97973.0	TCGA-D7-6524	TCGA-D7-6524-01Z-00-DX2.6E8242FF-FAF3-4CAA-9CB2-CE0BC1D518C9	0.0	GS	Antrum/Distal	Diffuse	Non-MSI-H	bottom	1.5231922705777499	lo	MSS	MSS	other	other	True	0	0.06341906
/tiles/TCGA-D7-6524-01Z-00-DX2.6E8242FF-FAF3-4CAA-9CB2-CE0BC1D518C9_files/0/25_90.png	STR	0.6187611	0.94868	0.38927	0.0	0.0	0.0026899999999999997	96856.0	TCGA-D7-6524	TCGA-D7-6524-01Z-00-DX2.6E8242FF-FAF3-4CAA-9CB2-CE0BC1D518C9	0.0	GS	Antrum/Distal	Diffuse	Non-MSI-H	bottom	1.5231922705777499	lo	MSS	MSS	other	other	True	0	0.066474974
/tiles/TCGA-D7-6524-01Z-00-DX2.6E8242FF-FAF3-4CAA-9CB2-CE0BC1D518C9_files/0/25_89.png	STR	0.9933774999999999	0.92935	0.39692	0.0	0.0	5.9999999999999995e-05	99325.0	TCGA-D7-6524	TCGA-D7-6524-01Z-00-DX2.6E8242FF-FAF3-4CAA-9CB2-CE0BC1D518C9	0.0	GS	Antrum/Distal	Diffuse	Non-MSI-H	bottom	1.5231922705777499	lo	MSS	MSS	other	other	True	0	0.07401207
/tiles/TCGA-D7-6524-01Z-00-DX2.6E8242FF-FAF3-4CAA-9CB2-CE0BC1D518C9_files/0/25_94.png	STR	0.9811296999999999	0.93842	0.38805	0.0	0.0	0.00014	99602.0	TCGA-D7-6524	TCGA-D7-6524-01Z-00-DX2.6E8242FF-FAF3-4CAA-9CB2-CE0BC1D518C9	0.0	GS	Antrum/Distal	Diffuse	Non-MSI-H	bottom	1.5231922705777499	lo	MSS	MSS	other	other	True	0	0.07804455
/tiles/TCGA-D7-6524-01Z-00-DX2.6E8242FF-FAF3-4CAA-9CB2-CE0BC1D518C9_files/0/29_23.png	MUS	0.99999917	0.99972	0.4827	0.0	0.0	0.0	67810.0	TCGA-D7-6524	TCGA-D7-6524-01Z-00-DX2.6E8242FF-FAF3-4CAA-9CB2-CE0BC1D518C9	0.0	GS	Antrum/Distal	Diffuse	Non-MSI-H	bottom	1.5231922705777499	lo	MSS	MSS	other	other	True	0	0.0797832
/tiles/TCGA-D7-6524-01Z-00-DX2.6E8242FF-FAF3-4CAA-9CB2-CE0BC1D518C9_files/0/81_26.png	TUM	0.9631185999999999	0.7418899999999999	0.032760000000000004	0.0	0.0	0.022000000000000002	124675.0	TCGA-D7-6524	TCGA-D7-6524-01Z-00-DX2.6E8242FF-FAF3-4CAA-9CB2-CE0BC1D518C9	0.0	GS	Antrum/Distal	Diffuse	Non-MSI-H	bottom	1.5231922705777499	lo	MSS	MSS	other	other	True	0	0.08604113
/tiles/TCGA-D7-6524-01Z-00-DX2.6E8242FF-FAF3-4CAA-9CB2-CE0BC1D518C9_files/0/345_69.png	DEB	0.98781407	0.7384	0.0402	0.0	0.0	0.0	125350.0	TCGA-D7-6524	TCGA-D7-6524-01Z-00-DX2.6E8242FF-FAF3-4CAA-9CB2-CE0BC1D518C9	0.0	GS	Antrum/Distal	Diffuse	Non-MSI-H	bottom	1.5231922705777499	lo	MSS	MSS	other	other	True	0	0.097397454
/tiles/TCGA-D7-6524-01Z-00-DX2.6E8242FF-FAF3-4CAA-9CB2-CE0BC1D518C9_files/0/348_80.png	DEB	0.9873799999999999	0.70936	0.02535	0.0	0.0	2e-05	121720.0	TCGA-D7-6524	TCGA-D7-6524-01Z-00-DX2.6E8242FF-FAF3-4CAA-9CB2-CE0BC1D518C9	0.0	GS	Antrum/Distal	Diffuse	Non-MSI-H	bottom	1.5231922705777499	lo	MSS	MSS	other	other	True	0	0.13978782
/tiles/TCGA-D7-6524-01Z-00-DX2.6E8242FF-FAF3-4CAA-9CB2-CE0BC1D518C9_files/0/37_176.png	STR	0.8232011	0.76188	0.027160000000000004	0.0	0.0	0.02109	126443.0	TCGA-D7-6524	TCGA-D7-6524-01Z-00-DX2.6E8242FF-FAF3-4CAA-9CB2-CE0BC1D518C9	0.0	GS	Antrum/Distal	Diffuse	Non-MSI-H	bottom	1.5231922705777499	lo	MSS	MSS	other	other	True	0	0.22004472
/tiles/TCGA-D7-A4YT-01Z-00-DX1.645AF39D-1B70-4C46-AB80-7B532994EE66_files/0/243_48.png	MUS	0.97469914	0.42913	0.0	0.0	0.0002	8e-05	82852.0	TCGA-D7-A4YT	TCGA-D7-A4YT-01Z-00-DX1.645AF39D-1B70-4C46-AB80-7B532994EE66	0.0	CIN	Cardia/Proximal	Intestinal	Non-MSI-H	top	4.42451088120203	lo	MSS	MSS	top	top	True	0	0.10084104
/tiles/TCGA-D7-A4YT-01Z-00-DX1.645AF39D-1B70-4C46-AB80-7B532994EE66_files/0/221_74.png	TUM	0.9995202	0.56093	0.0	0.0	0.00011999999999999999	0.00426	107099.0	TCGA-D7-A4YT	TCGA-D7-A4YT-01Z-00-DX1.645AF39D-1B70-4C46-AB80-7B532994EE66	0.0	CIN	Cardia/Proximal	Intestinal	Non-MSI-H	top	4.42451088120203	lo	MSS	MSS	top	top	True	0	0.10483517
/tiles/TCGA-D7-A4YT-01Z-00-DX1.645AF39D-1B70-4C46-AB80-7B532994EE66_files/0/167_73.png	TUM	0.9999869	0.72802	0.0	2e-05	0.0005	0.0051600000000000005	124198.0	TCGA-D7-A4YT	TCGA-D7-A4YT-01Z-00-DX1.645AF39D-1B70-4C46-AB80-7B532994EE66	0.0	CIN	Cardia/Proximal	Intestinal	Non-MSI-H	top	4.42451088120203	lo	MSS	MSS	top	top	True	0	0.10634019
/tiles/TCGA-D7-A4YT-01Z-00-DX1.645AF39D-1B70-4C46-AB80-7B532994EE66_files/0/214_66.png	TUM	0.99715036	0.46815	0.0	0.0	0.0001	0.0006799999999999999	94106.0	TCGA-D7-A4YT	TCGA-D7-A4YT-01Z-00-DX1.645AF39D-1B70-4C46-AB80-7B532994EE66	0.0	CIN	Cardia/Proximal	Intestinal	Non-MSI-H	top	4.42451088120203	lo	MSS	MSS	top	top	True	0	0.11599287
/tiles/TCGA-D7-A4YT-01Z-00-DX1.645AF39D-1B70-4C46-AB80-7B532994EE66_files/0/123_168.png	MUS	0.9979226000000001	0.38642	0.0	0.00078	0.00147	0.01154	131780.0	TCGA-D7-A4YT	TCGA-D7-A4YT-01Z-00-DX1.645AF39D-1B70-4C46-AB80-7B532994EE66	0.0	CIN	Cardia/Proximal	Intestinal	Non-MSI-H	top	4.42451088120203	lo	MSS	MSS	top	top	True	0	0.12478848
/tiles/TCGA-D7-A4YT-01Z-00-DX1.645AF39D-1B70-4C46-AB80-7B532994EE66_files/0/232_77.png	TUM	0.50437737	0.36695	2e-05	2e-05	5.9999999999999995e-05	0.00586	76872.0	TCGA-D7-A4YT	TCGA-D7-A4YT-01Z-00-DX1.645AF39D-1B70-4C46-AB80-7B532994EE66	0.0	CIN	Cardia/Proximal	Intestinal	Non-MSI-H	top	4.42451088120203	lo	MSS	MSS	top	top	True	0	0.13762985
/tiles/TCGA-D7-A4YT-01Z-00-DX1.645AF39D-1B70-4C46-AB80-7B532994EE66_files/0/124_167.png	MUS	0.9888680000000001	0.38514	0.0	0.00305	0.00253	0.019790000000000002	131576.0	TCGA-D7-A4YT	TCGA-D7-A4YT-01Z-00-DX1.645AF39D-1B70-4C46-AB80-7B532994EE66	0.0	CIN	Cardia/Proximal	Intestinal	Non-MSI-H	top	4.42451088120203	lo	MSS	MSS	top	top	True	0	0.14038849
/tiles/TCGA-D7-A4YT-01Z-00-DX1.645AF39D-1B70-4C46-AB80-7B532994EE66_files/0/209_74.png	TUM	0.8062342	0.34239	2e-05	0.0	0.00018	0.00315	76191.0	TCGA-D7-A4YT	TCGA-D7-A4YT-01Z-00-DX1.645AF39D-1B70-4C46-AB80-7B532994EE66	0.0	CIN	Cardia/Proximal	Intestinal	Non-MSI-H	top	4.42451088120203	lo	MSS	MSS	top	top	True	0	0.14773388
/tiles/TCGA-D7-A4YT-01Z-00-DX1.645AF39D-1B70-4C46-AB80-7B532994EE66_files/0/100_114.png	MUC	0.99939036	0.59554	0.0	0.0003	0.00045999999999999996	0.0006799999999999999	124786.0	TCGA-D7-A4YT	TCGA-D7-A4YT-01Z-00-DX1.645AF39D-1B70-4C46-AB80-7B532994EE66	0.0	CIN	Cardia/Proximal	Intestinal	Non-MSI-H	top	4.42451088120203	lo	MSS	MSS	top	top	True	0	0.15364704
/tiles/TCGA-D7-A4YT-01Z-00-DX1.645AF39D-1B70-4C46-AB80-7B532994EE66_files/0/200_80.png	TUM	0.99876827	0.6351	0.0	2e-05	0.00011999999999999999	0.00313	111885.0	TCGA-D7-A4YT	TCGA-D7-A4YT-01Z-00-DX1.645AF39D-1B70-4C46-AB80-7B532994EE66	0.0	CIN	Cardia/Proximal	Intestinal	Non-MSI-H	top	4.42451088120203	lo	MSS	MSS	top	top	True	0	0.26707363
/tiles/TCGA-D7-A6F2-01Z-00-DX1.31D8B3CD-7F63-474F-9B1B-E884C4CA9C61_files/0/69_131.png	MUC	0.68333846	0.86884	2e-05	0.00454	5.9999999999999995e-05	0.42961000000000005	130251.0	TCGA-D7-A6F2	TCGA-D7-A6F2-01Z-00-DX1.31D8B3CD-7F63-474F-9B1B-E884C4CA9C61	0.0	CIN	Fundus/Body	Intestinal	Non-MSI-H	nan	1.1000833065283702	lo	MSS	MSS	other	other	True	0	0.12455133
/tiles/TCGA-D7-A6F2-01Z-00-DX1.31D8B3CD-7F63-474F-9B1B-E884C4CA9C61_files/0/162_140.png	TUM	0.75336707	0.80096	4e-05	0.001	5.9999999999999995e-05	0.07755	123080.0	TCGA-D7-A6F2	TCGA-D7-A6F2-01Z-00-DX1.31D8B3CD-7F63-474F-9B1B-E884C4CA9C61	0.0	CIN	Fundus/Body	Intestinal	Non-MSI-H	nan	1.1000833065283702	lo	MSS	MSS	other	other	True	0	0.12663905
/tiles/TCGA-D7-A6F2-01Z-00-DX1.31D8B3CD-7F63-474F-9B1B-E884C4CA9C61_files/0/156_136.png	NORM	0.58676636	0.81675	4e-05	0.00045999999999999996	0.00016	0.20422	130922.0	TCGA-D7-A6F2	TCGA-D7-A6F2-01Z-00-DX1.31D8B3CD-7F63-474F-9B1B-E884C4CA9C61	0.0	CIN	Fundus/Body	Intestinal	Non-MSI-H	nan	1.1000833065283702	lo	MSS	MSS	other	other	True	0	0.12780087
/tiles/TCGA-D7-A6F2-01Z-00-DX1.31D8B3CD-7F63-474F-9B1B-E884C4CA9C61_files/0/64_29.png	MUC	0.33992454	0.98495	0.00022	0.00023999999999999998	0.0	0.32302	129409.0	TCGA-D7-A6F2	TCGA-D7-A6F2-01Z-00-DX1.31D8B3CD-7F63-474F-9B1B-E884C4CA9C61	0.0	CIN	Fundus/Body	Intestinal	Non-MSI-H	nan	1.1000833065283702	lo	MSS	MSS	other	other	True	0	0.13328232
/tiles/TCGA-D7-A6F2-01Z-00-DX1.31D8B3CD-7F63-474F-9B1B-E884C4CA9C61_files/0/114_109.png	TUM	0.99867284	0.88375	0.0	0.00367	8e-05	0.44506999999999997	133095.0	TCGA-D7-A6F2	TCGA-D7-A6F2-01Z-00-DX1.31D8B3CD-7F63-474F-9B1B-E884C4CA9C61	0.0	CIN	Fundus/Body	Intestinal	Non-MSI-H	nan	1.1000833065283702	lo	MSS	MSS	other	other	True	0	0.16190381
/tiles/TCGA-D7-A6F2-01Z-00-DX1.31D8B3CD-7F63-474F-9B1B-E884C4CA9C61_files/0/179_118.png	TUM	0.9986065000000001	0.8363799999999999	5.9999999999999995e-05	0.00082	5.9999999999999995e-05	0.30267	135872.0	TCGA-D7-A6F2	TCGA-D7-A6F2-01Z-00-DX1.31D8B3CD-7F63-474F-9B1B-E884C4CA9C61	0.0	CIN	Fundus/Body	Intestinal	Non-MSI-H	nan	1.1000833065283702	lo	MSS	MSS	other	other	True	0	0.16194373
/tiles/TCGA-D7-A6F2-01Z-00-DX1.31D8B3CD-7F63-474F-9B1B-E884C4CA9C61_files/0/167_135.png	TUM	0.9912350000000001	0.89371	0.0002	0.0055	0.00018	0.43025	137748.0	TCGA-D7-A6F2	TCGA-D7-A6F2-01Z-00-DX1.31D8B3CD-7F63-474F-9B1B-E884C4CA9C61	0.0	CIN	Fundus/Body	Intestinal	Non-MSI-H	nan	1.1000833065283702	lo	MSS	MSS	other	other	True	0	0.16755597
/tiles/TCGA-D7-A6F2-01Z-00-DX1.31D8B3CD-7F63-474F-9B1B-E884C4CA9C61_files/0/176_126.png	TUM	0.79868406	0.8819799999999999	0.00016	0.00251	0.00016	0.39571	134860.0	TCGA-D7-A6F2	TCGA-D7-A6F2-01Z-00-DX1.31D8B3CD-7F63-474F-9B1B-E884C4CA9C61	0.0	CIN	Fundus/Body	Intestinal	Non-MSI-H	nan	1.1000833065283702	lo	MSS	MSS	other	other	True	0	0.18197231
/tiles/TCGA-D7-A6F2-01Z-00-DX1.31D8B3CD-7F63-474F-9B1B-E884C4CA9C61_files/0/157_116.png	TUM	0.9989826999999999	0.9169700000000001	0.0	0.00037999999999999997	2e-05	0.41085	132477.0	TCGA-D7-A6F2	TCGA-D7-A6F2-01Z-00-DX1.31D8B3CD-7F63-474F-9B1B-E884C4CA9C61	0.0	CIN	Fundus/Body	Intestinal	Non-MSI-H	nan	1.1000833065283702	lo	MSS	MSS	other	other	True	0	0.18883356
/tiles/TCGA-D7-A6F2-01Z-00-DX1.31D8B3CD-7F63-474F-9B1B-E884C4CA9C61_files/0/151_118.png	TUM	0.9992409999999999	0.80216	0.0	0.00064	8e-05	0.29785	136317.0	TCGA-D7-A6F2	TCGA-D7-A6F2-01Z-00-DX1.31D8B3CD-7F63-474F-9B1B-E884C4CA9C61	0.0	CIN	Fundus/Body	Intestinal	Non-MSI-H	nan	1.1000833065283702	lo	MSS	MSS	other	other	True	0	0.31505582
/tiles/TCGA-F1-6874-01Z-00-DX1.3dfb0e10-3650-4c05-a27b-866fb6a304ff_files/0/118_78.png	TUM	0.9999998999999999	0.92279	0.02732	2e-05	0.00026000000000000003	0.10172	130051.0	TCGA-F1-6874	TCGA-F1-6874-01Z-00-DX1.3dfb0e10-3650-4c05-a27b-866fb6a304ff	228.0	MSI	Cardia/Proximal	Intestinal	MSI-H	top	12.113005199356401	hi	MSI	MSI	top	top	True	0	0.4453736
/tiles/TCGA-F1-6874-01Z-00-DX1.3dfb0e10-3650-4c05-a27b-866fb6a304ff_files/0/126_39.png	TUM	0.9999969000000001	0.93852	0.006220000000000001	4e-05	0.00028	0.041210000000000004	126588.0	TCGA-F1-6874	TCGA-F1-6874-01Z-00-DX1.3dfb0e10-3650-4c05-a27b-866fb6a304ff	228.0	MSI	Cardia/Proximal	Intestinal	MSI-H	top	12.113005199356401	hi	MSI	MSI	top	top	True	0	0.4803553
/tiles/TCGA-F1-6874-01Z-00-DX1.3dfb0e10-3650-4c05-a27b-866fb6a304ff_files/0/148_101.png	TUM	0.9998005999999999	0.79173	0.015719999999999998	4e-05	0.00044	0.05654	130926.0	TCGA-F1-6874	TCGA-F1-6874-01Z-00-DX1.3dfb0e10-3650-4c05-a27b-866fb6a304ff	228.0	MSI	Cardia/Proximal	Intestinal	MSI-H	top	12.113005199356401	hi	MSI	MSI	top	top	True	1	0.5064489
/tiles/TCGA-F1-6874-01Z-00-DX1.3dfb0e10-3650-4c05-a27b-866fb6a304ff_files/0/80_56.png	TUM	0.9979290000000001	0.65472	0.00881	8e-05	0.0001	0.014430000000000002	125110.0	TCGA-F1-6874	TCGA-F1-6874-01Z-00-DX1.3dfb0e10-3650-4c05-a27b-866fb6a304ff	228.0	MSI	Cardia/Proximal	Intestinal	MSI-H	top	12.113005199356401	hi	MSI	MSI	top	top	True	1	0.526153
/tiles/TCGA-F1-6874-01Z-00-DX1.3dfb0e10-3650-4c05-a27b-866fb6a304ff_files/0/62_65.png	TUM	0.99964654	0.60067	0.03789	0.00016	0.0	0.02752	120459.0	TCGA-F1-6874	TCGA-F1-6874-01Z-00-DX1.3dfb0e10-3650-4c05-a27b-866fb6a304ff	228.0	MSI	Cardia/Proximal	Intestinal	MSI-H	top	12.113005199356401	hi	MSI	MSI	top	top	True	1	0.54007006
/tiles/TCGA-F1-6874-01Z-00-DX1.3dfb0e10-3650-4c05-a27b-866fb6a304ff_files/0/157_71.png	TUM	0.9999833	0.94645	0.007690000000000001	0.0	0.00014	0.08157	125918.0	TCGA-F1-6874	TCGA-F1-6874-01Z-00-DX1.3dfb0e10-3650-4c05-a27b-866fb6a304ff	228.0	MSI	Cardia/Proximal	Intestinal	MSI-H	top	12.113005199356401	hi	MSI	MSI	top	top	True	1	0.5717615
/tiles/TCGA-F1-6874-01Z-00-DX1.3dfb0e10-3650-4c05-a27b-866fb6a304ff_files/0/100_75.png	TUM	0.99999964	0.7963600000000001	0.05923	4e-05	2e-05	0.04281	130250.0	TCGA-F1-6874	TCGA-F1-6874-01Z-00-DX1.3dfb0e10-3650-4c05-a27b-866fb6a304ff	228.0	MSI	Cardia/Proximal	Intestinal	MSI-H	top	12.113005199356401	hi	MSI	MSI	top	top	True	1	0.59811777
/tiles/TCGA-F1-6874-01Z-00-DX1.3dfb0e10-3650-4c05-a27b-866fb6a304ff_files/0/85_96.png	TUM	0.9999865	0.79343	0.0125	5.9999999999999995e-05	4e-05	0.027760000000000003	127723.0	TCGA-F1-6874	TCGA-F1-6874-01Z-00-DX1.3dfb0e10-3650-4c05-a27b-866fb6a304ff	228.0	MSI	Cardia/Proximal	Intestinal	MSI-H	top	12.113005199356401	hi	MSI	MSI	top	top	True	1	0.6140016
/tiles/TCGA-F1-6874-01Z-00-DX1.3dfb0e10-3650-4c05-a27b-866fb6a304ff_files/0/44_61.png	TUM	0.99975044	0.7961600000000001	0.045880000000000004	5.9999999999999995e-05	5.9999999999999995e-05	0.08986	126428.0	TCGA-F1-6874	TCGA-F1-6874-01Z-00-DX1.3dfb0e10-3650-4c05-a27b-866fb6a304ff	228.0	MSI	Cardia/Proximal	Intestinal	MSI-H	top	12.113005199356401	hi	MSI	MSI	top	top	True	1	0.6784196
/tiles/TCGA-F1-6874-01Z-00-DX1.3dfb0e10-3650-4c05-a27b-866fb6a304ff_files/0/142_101.png	TUM	0.9999994000000001	0.8611700000000001	0.04765	0.00018	0.00037999999999999997	0.09997	126673.0	TCGA-F1-6874	TCGA-F1-6874-01Z-00-DX1.3dfb0e10-3650-4c05-a27b-866fb6a304ff	228.0	MSI	Cardia/Proximal	Intestinal	MSI-H	top	12.113005199356401	hi	MSI	MSI	top	top	True	1	0.7897753
/tiles/TCGA-F1-A448-01Z-00-DX1.FAEC839E-048D-4A33-9159-DECAEEA21777_files/0/112_81.png	ADI	0.9277306000000001	0.31081	0.00062	0.0	0.0	0.02286	104586.0	TCGA-F1-A448	TCGA-F1-A448-01Z-00-DX1.FAEC839E-048D-4A33-9159-DECAEEA21777	96.0	MSI	Antrum/Distal	Intestinal	MSI-H	top	8.20831390255786	hi	MSI	MSI	top	top	True	0	0.22692733
/tiles/TCGA-F1-A448-01Z-00-DX1.FAEC839E-048D-4A33-9159-DECAEEA21777_files/0/81_94.png	MUC	0.89328	0.3646	4e-05	0.0	0.0	0.01206	110081.0	TCGA-F1-A448	TCGA-F1-A448-01Z-00-DX1.FAEC839E-048D-4A33-9159-DECAEEA21777	96.0	MSI	Antrum/Distal	Intestinal	MSI-H	top	8.20831390255786	hi	MSI	MSI	top	top	True	0	0.23617968
/tiles/TCGA-F1-A448-01Z-00-DX1.FAEC839E-048D-4A33-9159-DECAEEA21777_files/0/130_46.png	ADI	0.57075447	0.47948999999999997	0.00349	8e-05	2e-05	0.033960000000000004	110368.0	TCGA-F1-A448	TCGA-F1-A448-01Z-00-DX1.FAEC839E-048D-4A33-9159-DECAEEA21777	96.0	MSI	Antrum/Distal	Intestinal	MSI-H	top	8.20831390255786	hi	MSI	MSI	top	top	True	0	0.23724274
/tiles/TCGA-F1-A448-01Z-00-DX1.FAEC839E-048D-4A33-9159-DECAEEA21777_files/0/339_69.png	MUC	0.93792576	0.40123000000000003	0.00209	5.9999999999999995e-05	4e-05	0.02081	106573.0	TCGA-F1-A448	TCGA-F1-A448-01Z-00-DX1.FAEC839E-048D-4A33-9159-DECAEEA21777	96.0	MSI	Antrum/Distal	Intestinal	MSI-H	top	8.20831390255786	hi	MSI	MSI	top	top	True	0	0.26405773
/tiles/TCGA-F1-A448-01Z-00-DX1.FAEC839E-048D-4A33-9159-DECAEEA21777_files/0/358_78.png	ADI	0.9027222	0.38206	0.0	0.0001	5.9999999999999995e-05	0.022680000000000002	110022.0	TCGA-F1-A448	TCGA-F1-A448-01Z-00-DX1.FAEC839E-048D-4A33-9159-DECAEEA21777	96.0	MSI	Antrum/Distal	Intestinal	MSI-H	top	8.20831390255786	hi	MSI	MSI	top	top	True	0	0.2801789
/tiles/TCGA-F1-A448-01Z-00-DX1.FAEC839E-048D-4A33-9159-DECAEEA21777_files/0/134_71.png	TUM	0.6325939	0.49085	0.00045999999999999996	4e-05	4e-05	0.04502	111629.0	TCGA-F1-A448	TCGA-F1-A448-01Z-00-DX1.FAEC839E-048D-4A33-9159-DECAEEA21777	96.0	MSI	Antrum/Distal	Intestinal	MSI-H	top	8.20831390255786	hi	MSI	MSI	top	top	True	0	0.28116727
/tiles/TCGA-F1-A448-01Z-00-DX1.FAEC839E-048D-4A33-9159-DECAEEA21777_files/0/289_33.png	MUC	0.95971733	0.42668	0.00028	2e-05	2e-05	0.00975	103775.0	TCGA-F1-A448	TCGA-F1-A448-01Z-00-DX1.FAEC839E-048D-4A33-9159-DECAEEA21777	96.0	MSI	Antrum/Distal	Intestinal	MSI-H	top	8.20831390255786	hi	MSI	MSI	top	top	True	0	0.32440683
/tiles/TCGA-F1-A448-01Z-00-DX1.FAEC839E-048D-4A33-9159-DECAEEA21777_files/0/300_25.png	ADI	0.57467955	0.44758000000000003	0.00011999999999999999	0.0	0.0	0.01295	99235.0	TCGA-F1-A448	TCGA-F1-A448-01Z-00-DX1.FAEC839E-048D-4A33-9159-DECAEEA21777	96.0	MSI	Antrum/Distal	Intestinal	MSI-H	top	8.20831390255786	hi	MSI	MSI	top	top	True	0	0.3286469
/tiles/TCGA-F1-A448-01Z-00-DX1.FAEC839E-048D-4A33-9159-DECAEEA21777_files/0/290_101.png	ADI	0.974952	0.35681999999999997	0.0006	5.9999999999999995e-05	0.0	0.0177	107491.0	TCGA-F1-A448	TCGA-F1-A448-01Z-00-DX1.FAEC839E-048D-4A33-9159-DECAEEA21777	96.0	MSI	Antrum/Distal	Intestinal	MSI-H	top	8.20831390255786	hi	MSI	MSI	top	top	True	0	0.37033868
/tiles/TCGA-F1-A448-01Z-00-DX1.FAEC839E-048D-4A33-9159-DECAEEA21777_files/0/332_18.png	MUC	0.95027786	0.3007	0.0	0.0	0.0	0.01937	106736.0	TCGA-F1-A448	TCGA-F1-A448-01Z-00-DX1.FAEC839E-048D-4A33-9159-DECAEEA21777	96.0	MSI	Antrum/Distal	Intestinal	MSI-H	top	8.20831390255786	hi	MSI	MSI	top	top	True	1	0.553503
/tiles/TCGA-FP-7735-01Z-00-DX1.97aac46a-898e-4c43-8c93-1496f40c43ed_files/0/33_25.png	TUM	0.98534876	0.45187	0.00662	0.0004	0.00026000000000000003	0.01694	102249.0	TCGA-FP-7735	TCGA-FP-7735-01Z-00-DX1.97aac46a-898e-4c43-8c93-1496f40c43ed	0.0	CIN	Fundus/Body	nan	Non-MSI-H	nan	1.6924358561975	lo	MSS	MSS	other	other	True	0	0.058149796
/tiles/TCGA-FP-7735-01Z-00-DX1.97aac46a-898e-4c43-8c93-1496f40c43ed_files/0/40_66.png	MUS	0.98794854	0.3252	0.0043	0.00014	5.9999999999999995e-05	0.00011999999999999999	81296.0	TCGA-FP-7735	TCGA-FP-7735-01Z-00-DX1.97aac46a-898e-4c43-8c93-1496f40c43ed	0.0	CIN	Fundus/Body	nan	Non-MSI-H	nan	1.6924358561975	lo	MSS	MSS	other	other	True	0	0.058421887
/tiles/TCGA-FP-7735-01Z-00-DX1.97aac46a-898e-4c43-8c93-1496f40c43ed_files/0/24_47.png	MUS	0.99585944	0.9924299999999999	0.00045999999999999996	0.0	5.9999999999999995e-05	0.00122	114826.0	TCGA-FP-7735	TCGA-FP-7735-01Z-00-DX1.97aac46a-898e-4c43-8c93-1496f40c43ed	0.0	CIN	Fundus/Body	nan	Non-MSI-H	nan	1.6924358561975	lo	MSS	MSS	other	other	True	0	0.06262585
/tiles/TCGA-FP-7735-01Z-00-DX1.97aac46a-898e-4c43-8c93-1496f40c43ed_files/0/25_65.png	MUS	0.99355525	0.62062	0.0001	0.00018	0.00022	0.00044	109994.0	TCGA-FP-7735	TCGA-FP-7735-01Z-00-DX1.97aac46a-898e-4c43-8c93-1496f40c43ed	0.0	CIN	Fundus/Body	nan	Non-MSI-H	nan	1.6924358561975	lo	MSS	MSS	other	other	True	0	0.066739015
/tiles/TCGA-FP-7735-01Z-00-DX1.97aac46a-898e-4c43-8c93-1496f40c43ed_files/0/16_13.png	TUM	0.99995255	0.8124	5.9999999999999995e-05	0.00082	0.0010400000000000001	0.00881	135172.0	TCGA-FP-7735	TCGA-FP-7735-01Z-00-DX1.97aac46a-898e-4c43-8c93-1496f40c43ed	0.0	CIN	Fundus/Body	nan	Non-MSI-H	nan	1.6924358561975	lo	MSS	MSS	other	other	True	0	0.07677801
/tiles/TCGA-FP-7735-01Z-00-DX1.97aac46a-898e-4c43-8c93-1496f40c43ed_files/0/58_34.png	STR	0.94324595	0.73685	0.00859	2e-05	0.00018	0.0051600000000000005	115108.0	TCGA-FP-7735	TCGA-FP-7735-01Z-00-DX1.97aac46a-898e-4c43-8c93-1496f40c43ed	0.0	CIN	Fundus/Body	nan	Non-MSI-H	nan	1.6924358561975	lo	MSS	MSS	other	other	True	0	0.07866235
/tiles/TCGA-FP-7735-01Z-00-DX1.97aac46a-898e-4c43-8c93-1496f40c43ed_files/0/69_54.png	TUM	0.84019554	0.81101	0.0004	0.00042	0.00078	0.00835	126987.0	TCGA-FP-7735	TCGA-FP-7735-01Z-00-DX1.97aac46a-898e-4c43-8c93-1496f40c43ed	0.0	CIN	Fundus/Body	nan	Non-MSI-H	nan	1.6924358561975	lo	MSS	MSS	other	other	True	0	0.078705445
/tiles/TCGA-FP-7735-01Z-00-DX1.97aac46a-898e-4c43-8c93-1496f40c43ed_files/0/32_67.png	STR	0.578051	0.87835	0.00082	0.0	4e-05	0.0010400000000000001	122904.0	TCGA-FP-7735	TCGA-FP-7735-01Z-00-DX1.97aac46a-898e-4c43-8c93-1496f40c43ed	0.0	CIN	Fundus/Body	nan	Non-MSI-H	nan	1.6924358561975	lo	MSS	MSS	other	other	True	0	0.08982849
/tiles/TCGA-FP-7735-01Z-00-DX1.97aac46a-898e-4c43-8c93-1496f40c43ed_files/0/28_30.png	TUM	0.99827516	0.67082	0.035039999999999995	0.00011999999999999999	0.00026000000000000003	0.01154	118308.0	TCGA-FP-7735	TCGA-FP-7735-01Z-00-DX1.97aac46a-898e-4c43-8c93-1496f40c43ed	0.0	CIN	Fundus/Body	nan	Non-MSI-H	nan	1.6924358561975	lo	MSS	MSS	other	other	True	0	0.101234995
/tiles/TCGA-FP-7735-01Z-00-DX1.97aac46a-898e-4c43-8c93-1496f40c43ed_files/0/7_43.png	DEB	0.73214656	0.97429	0.1023	0.0	0.00026000000000000003	0.02555	132894.0	TCGA-FP-7735	TCGA-FP-7735-01Z-00-DX1.97aac46a-898e-4c43-8c93-1496f40c43ed	0.0	CIN	Fundus/Body	nan	Non-MSI-H	nan	1.6924358561975	lo	MSS	MSS	other	other	True	0	0.19352816
/tiles/TCGA-HU-8244-01Z-00-DX1.EF15C805-A823-46EA-B737-2EC4A8C5C278_files/0/107_39.png	TUM	0.9530385	0.8290200000000001	0.015880000000000002	0.0005	0.00026000000000000003	0.09495	122316.0	TCGA-HU-8244	TCGA-HU-8244-01Z-00-DX1.EF15C805-A823-46EA-B737-2EC4A8C5C278	0.0	nan	Fundus/Body	Intestinal	Non-MSI-H	bottom	2.09136716515834	lo	nan	MSS	other	other	True	1	0.6004889
/tiles/TCGA-HU-8244-01Z-00-DX1.EF15C805-A823-46EA-B737-2EC4A8C5C278_files/0/25_74.png	TUM	0.9990958000000001	0.8248200000000001	0.00419	0.00023999999999999998	0.0002	0.25229	114088.0	TCGA-HU-8244	TCGA-HU-8244-01Z-00-DX1.EF15C805-A823-46EA-B737-2EC4A8C5C278	0.0	nan	Fundus/Body	Intestinal	Non-MSI-H	bottom	2.09136716515834	lo	nan	MSS	other	other	True	1	0.60357124
/tiles/TCGA-HU-8244-01Z-00-DX1.EF15C805-A823-46EA-B737-2EC4A8C5C278_files/0/14_96.png	TUM	0.98903453	0.9274600000000001	0.01399	0.00033999999999999997	0.00058	0.20564000000000002	125144.0	TCGA-HU-8244	TCGA-HU-8244-01Z-00-DX1.EF15C805-A823-46EA-B737-2EC4A8C5C278	0.0	nan	Fundus/Body	Intestinal	Non-MSI-H	bottom	2.09136716515834	lo	nan	MSS	other	other	True	1	0.6190405
/tiles/TCGA-HU-8244-01Z-00-DX1.EF15C805-A823-46EA-B737-2EC4A8C5C278_files/0/29_121.png	TUM	0.9375234	0.8400799999999999	0.0342	0.00066	0.00056	0.17835	121756.0	TCGA-HU-8244	TCGA-HU-8244-01Z-00-DX1.EF15C805-A823-46EA-B737-2EC4A8C5C278	0.0	nan	Fundus/Body	Intestinal	Non-MSI-H	bottom	2.09136716515834	lo	nan	MSS	other	other	True	1	0.6316052
/tiles/TCGA-HU-8244-01Z-00-DX1.EF15C805-A823-46EA-B737-2EC4A8C5C278_files/0/188_146.png	TUM	0.82219404	0.67742	0.00227	0.0008	0.00011999999999999999	0.08648	120231.0	TCGA-HU-8244	TCGA-HU-8244-01Z-00-DX1.EF15C805-A823-46EA-B737-2EC4A8C5C278	0.0	nan	Fundus/Body	Intestinal	Non-MSI-H	bottom	2.09136716515834	lo	nan	MSS	other	other	True	1	0.6555025
/tiles/TCGA-HU-8244-01Z-00-DX1.EF15C805-A823-46EA-B737-2EC4A8C5C278_files/0/15_112.png	TUM	0.6420680999999999	0.40637	0.0053	0.00036	0.00026000000000000003	0.04917	74228.0	TCGA-HU-8244	TCGA-HU-8244-01Z-00-DX1.EF15C805-A823-46EA-B737-2EC4A8C5C278	0.0	nan	Fundus/Body	Intestinal	Non-MSI-H	bottom	2.09136716515834	lo	nan	MSS	other	other	True	1	0.7145542
/tiles/TCGA-HU-8244-01Z-00-DX1.EF15C805-A823-46EA-B737-2EC4A8C5C278_files/0/50_108.png	TUM	0.99966264	0.69762	0.00343	0.00066	5.9999999999999995e-05	0.06888	108663.0	TCGA-HU-8244	TCGA-HU-8244-01Z-00-DX1.EF15C805-A823-46EA-B737-2EC4A8C5C278	0.0	nan	Fundus/Body	Intestinal	Non-MSI-H	bottom	2.09136716515834	lo	nan	MSS	other	other	True	1	0.7219251
/tiles/TCGA-HU-8244-01Z-00-DX1.EF15C805-A823-46EA-B737-2EC4A8C5C278_files/0/125_189.png	DEB	0.6874179	0.4648	0.017740000000000002	0.00064	0.0002	0.01806	109305.0	TCGA-HU-8244	TCGA-HU-8244-01Z-00-DX1.EF15C805-A823-46EA-B737-2EC4A8C5C278	0.0	nan	Fundus/Body	Intestinal	Non-MSI-H	bottom	2.09136716515834	lo	nan	MSS	other	other	True	1	0.7289179
/tiles/TCGA-HU-8244-01Z-00-DX1.EF15C805-A823-46EA-B737-2EC4A8C5C278_files/0/23_61.png	TUM	0.9592503000000001	0.6156699999999999	0.0056	0.00064	0.0005	0.060489999999999995	115166.0	TCGA-HU-8244	TCGA-HU-8244-01Z-00-DX1.EF15C805-A823-46EA-B737-2EC4A8C5C278	0.0	nan	Fundus/Body	Intestinal	Non-MSI-H	bottom	2.09136716515834	lo	nan	MSS	other	other	True	1	0.8123323
/tiles/TCGA-HU-8244-01Z-00-DX1.EF15C805-A823-46EA-B737-2EC4A8C5C278_files/0/167_119.png	MUS	0.40416315	0.73338	0.023819999999999997	0.0001	0.00028	0.04897	120081.0	TCGA-HU-8244	TCGA-HU-8244-01Z-00-DX1.EF15C805-A823-46EA-B737-2EC4A8C5C278	0.0	nan	Fundus/Body	Intestinal	Non-MSI-H	bottom	2.09136716515834	lo	nan	MSS	other	other	True	1	0.8568643
/tiles/TCGA-HU-A4G8-01Z-00-DX1.EE169E90-3A32-4210-95EF-0B94083112EC_files/0/104_111.png	STR	0.49631670000000006	0.8267700000000001	0.02445	0.00016	0.00042	0.056960000000000004	128884.0	TCGA-HU-A4G8	TCGA-HU-A4G8-01Z-00-DX1.EE169E90-3A32-4210-95EF-0B94083112EC	0.0	MSI	Antrum/Distal	Diffuse	MSI-H	top	19.934476620497698	lo	MSI	MSI	top	top	True	0	0.23520663
/tiles/TCGA-HU-A4G8-01Z-00-DX1.EE169E90-3A32-4210-95EF-0B94083112EC_files/0/54_76.png	NORM	0.44987923	0.9350299999999999	0.0012	0.0001	0.0003	0.17901	126379.0	TCGA-HU-A4G8	TCGA-HU-A4G8-01Z-00-DX1.EE169E90-3A32-4210-95EF-0B94083112EC	0.0	MSI	Antrum/Distal	Diffuse	MSI-H	top	19.934476620497698	lo	MSI	MSI	top	top	True	0	0.24035384
/tiles/TCGA-HU-A4G8-01Z-00-DX1.EE169E90-3A32-4210-95EF-0B94083112EC_files/0/146_60.png	TUM	0.9430860000000001	0.83893	0.00047999999999999996	0.00084	0.0013800000000000002	0.26976999999999995	124602.0	TCGA-HU-A4G8	TCGA-HU-A4G8-01Z-00-DX1.EE169E90-3A32-4210-95EF-0B94083112EC	0.0	MSI	Antrum/Distal	Diffuse	MSI-H	top	19.934476620497698	lo	MSI	MSI	top	top	True	0	0.25702074
/tiles/TCGA-HU-A4G8-01Z-00-DX1.EE169E90-3A32-4210-95EF-0B94083112EC_files/0/95_112.png	TUM	0.99865204	0.9237299999999999	0.00526	0.0002	0.0008	0.33048	122497.0	TCGA-HU-A4G8	TCGA-HU-A4G8-01Z-00-DX1.EE169E90-3A32-4210-95EF-0B94083112EC	0.0	MSI	Antrum/Distal	Diffuse	MSI-H	top	19.934476620497698	lo	MSI	MSI	top	top	True	0	0.28907752
/tiles/TCGA-HU-A4G8-01Z-00-DX1.EE169E90-3A32-4210-95EF-0B94083112EC_files/0/92_113.png	NORM	0.40663517	0.72421	0.012440000000000001	0.00082	0.0008	0.14148	122290.0	TCGA-HU-A4G8	TCGA-HU-A4G8-01Z-00-DX1.EE169E90-3A32-4210-95EF-0B94083112EC	0.0	MSI	Antrum/Distal	Diffuse	MSI-H	top	19.934476620497698	lo	MSI	MSI	top	top	True	0	0.28927988
/tiles/TCGA-HU-A4G8-01Z-00-DX1.EE169E90-3A32-4210-95EF-0B94083112EC_files/0/99_114.png	TUM	0.6438937	0.77587	0.00907	0.00042	0.00082	0.14045	119511.0	TCGA-HU-A4G8	TCGA-HU-A4G8-01Z-00-DX1.EE169E90-3A32-4210-95EF-0B94083112EC	0.0	MSI	Antrum/Distal	Diffuse	MSI-H	top	19.934476620497698	lo	MSI	MSI	top	top	True	0	0.29187474
/tiles/TCGA-HU-A4G8-01Z-00-DX1.EE169E90-3A32-4210-95EF-0B94083112EC_files/0/142_58.png	TUM	0.92991656	0.84782	0.00032	0.00062	0.0005	0.22509	125532.0	TCGA-HU-A4G8	TCGA-HU-A4G8-01Z-00-DX1.EE169E90-3A32-4210-95EF-0B94083112EC	0.0	MSI	Antrum/Distal	Diffuse	MSI-H	top	19.934476620497698	lo	MSI	MSI	top	top	True	0	0.3498549
/tiles/TCGA-HU-A4G8-01Z-00-DX1.EE169E90-3A32-4210-95EF-0B94083112EC_files/0/36_106.png	DEB	0.9808271000000001	0.33526	0.00941	0.00084	8e-05	0.05849	87397.0	TCGA-HU-A4G8	TCGA-HU-A4G8-01Z-00-DX1.EE169E90-3A32-4210-95EF-0B94083112EC	0.0	MSI	Antrum/Distal	Diffuse	MSI-H	top	19.934476620497698	lo	MSI	MSI	top	top	True	0	0.38600543
/tiles/TCGA-HU-A4G8-01Z-00-DX1.EE169E90-3A32-4210-95EF-0B94083112EC_files/0/97_108.png	TUM	0.9612601000000001	0.89338	0.00532	0.00014	0.00022	0.32436	119308.0	TCGA-HU-A4G8	TCGA-HU-A4G8-01Z-00-DX1.EE169E90-3A32-4210-95EF-0B94083112EC	0.0	MSI	Antrum/Distal	Diffuse	MSI-H	top	19.934476620497698	lo	MSI	MSI	top	top	True	0	0.41972372
/tiles/TCGA-HU-A4G8-01Z-00-DX1.EE169E90-3A32-4210-95EF-0B94083112EC_files/0/94_113.png	TUM	0.7906474	0.83735	0.0044399999999999995	0.00037999999999999997	0.00098	0.21306999999999998	125664.0	TCGA-HU-A4G8	TCGA-HU-A4G8-01Z-00-DX1.EE169E90-3A32-4210-95EF-0B94083112EC	0.0	MSI	Antrum/Distal	Diffuse	MSI-H	top	19.934476620497698	lo	MSI	MSI	top	top	True	1	0.5473934
/tiles/TCGA-HU-A4GC-01Z-00-DX1.A4B077E3-E5D0-4120-9C72-87BDACF9AC14_files/0/23_37.png	MUS	0.36025359999999995	0.62442	0.0003	2e-05	0.0	0.029519999999999998	111265.0	TCGA-HU-A4GC	TCGA-HU-A4GC-01Z-00-DX1.A4B077E3-E5D0-4120-9C72-87BDACF9AC14	0.0	CIN	Antrum/Distal	Diffuse	Non-MSI-H	nan	4.15855667522814	lo	MSS	MSS	other	other	True	0	0.056360003
/tiles/TCGA-HU-A4GC-01Z-00-DX1.A4B077E3-E5D0-4120-9C72-87BDACF9AC14_files/0/38_65.png	MUS	0.61756533	0.67504	2e-05	5.9999999999999995e-05	2e-05	0.0068	116922.0	TCGA-HU-A4GC	TCGA-HU-A4GC-01Z-00-DX1.A4B077E3-E5D0-4120-9C72-87BDACF9AC14	0.0	CIN	Antrum/Distal	Diffuse	Non-MSI-H	nan	4.15855667522814	lo	MSS	MSS	other	other	True	0	0.06394762
/tiles/TCGA-HU-A4GC-01Z-00-DX1.A4B077E3-E5D0-4120-9C72-87BDACF9AC14_files/0/19_28.png	STR	0.9999485999999999	0.56675	2e-05	5.9999999999999995e-05	2e-05	0.00765	117890.0	TCGA-HU-A4GC	TCGA-HU-A4GC-01Z-00-DX1.A4B077E3-E5D0-4120-9C72-87BDACF9AC14	0.0	CIN	Antrum/Distal	Diffuse	Non-MSI-H	nan	4.15855667522814	lo	MSS	MSS	other	other	True	0	0.06540363
/tiles/TCGA-HU-A4GC-01Z-00-DX1.A4B077E3-E5D0-4120-9C72-87BDACF9AC14_files/0/21_33.png	STR	0.999584	0.80008	0.00037999999999999997	0.0	2e-05	0.0047799999999999995	116281.0	TCGA-HU-A4GC	TCGA-HU-A4GC-01Z-00-DX1.A4B077E3-E5D0-4120-9C72-87BDACF9AC14	0.0	CIN	Antrum/Distal	Diffuse	Non-MSI-H	nan	4.15855667522814	lo	MSS	MSS	other	other	True	0	0.06608617
/tiles/TCGA-HU-A4GC-01Z-00-DX1.A4B077E3-E5D0-4120-9C72-87BDACF9AC14_files/0/50_66.png	MUS	0.42902574	0.66773	0.00472	0.0001	0.0	0.06804	115221.0	TCGA-HU-A4GC	TCGA-HU-A4GC-01Z-00-DX1.A4B077E3-E5D0-4120-9C72-87BDACF9AC14	0.0	CIN	Antrum/Distal	Diffuse	Non-MSI-H	nan	4.15855667522814	lo	MSS	MSS	other	other	True	0	0.069096826
/tiles/TCGA-HU-A4GC-01Z-00-DX1.A4B077E3-E5D0-4120-9C72-87BDACF9AC14_files/0/39_66.png	ADI	0.7530939999999999	0.52758	0.0	0.00014	2e-05	0.02188	115469.0	TCGA-HU-A4GC	TCGA-HU-A4GC-01Z-00-DX1.A4B077E3-E5D0-4120-9C72-87BDACF9AC14	0.0	CIN	Antrum/Distal	Diffuse	Non-MSI-H	nan	4.15855667522814	lo	MSS	MSS	other	other	True	0	0.0706661
/tiles/TCGA-HU-A4GC-01Z-00-DX1.A4B077E3-E5D0-4120-9C72-87BDACF9AC14_files/0/33_61.png	MUC	0.7945241	0.5071899999999999	0.0	4e-05	2e-05	0.023219999999999998	109745.0	TCGA-HU-A4GC	TCGA-HU-A4GC-01Z-00-DX1.A4B077E3-E5D0-4120-9C72-87BDACF9AC14	0.0	CIN	Antrum/Distal	Diffuse	Non-MSI-H	nan	4.15855667522814	lo	MSS	MSS	other	other	True	0	0.07113157
/tiles/TCGA-HU-A4GC-01Z-00-DX1.A4B077E3-E5D0-4120-9C72-87BDACF9AC14_files/0/19_57.png	ADI	0.56016374	0.42373	4e-05	0.00014	0.0	0.00175	107147.0	TCGA-HU-A4GC	TCGA-HU-A4GC-01Z-00-DX1.A4B077E3-E5D0-4120-9C72-87BDACF9AC14	0.0	CIN	Antrum/Distal	Diffuse	Non-MSI-H	nan	4.15855667522814	lo	MSS	MSS	other	other	True	0	0.07408393
/tiles/TCGA-HU-A4GC-01Z-00-DX1.A4B077E3-E5D0-4120-9C72-87BDACF9AC14_files/0/29_53.png	STR	0.79181194	0.6087199999999999	0.00018	2e-05	0.0001	0.03161	114987.0	TCGA-HU-A4GC	TCGA-HU-A4GC-01Z-00-DX1.A4B077E3-E5D0-4120-9C72-87BDACF9AC14	0.0	CIN	Antrum/Distal	Diffuse	Non-MSI-H	nan	4.15855667522814	lo	MSS	MSS	other	other	True	0	0.100125685
/tiles/TCGA-HU-A4GC-01Z-00-DX1.A4B077E3-E5D0-4120-9C72-87BDACF9AC14_files/0/31_68.png	MUS	0.9863874	0.6342899999999999	0.0	0.00018	0.0	0.048369999999999996	118721.0	TCGA-HU-A4GC	TCGA-HU-A4GC-01Z-00-DX1.A4B077E3-E5D0-4120-9C72-87BDACF9AC14	0.0	CIN	Antrum/Distal	Diffuse	Non-MSI-H	nan	4.15855667522814	lo	MSS	MSS	other	other	True	0	0.10805174
/tiles/TCGA-HU-A4HD-01Z-00-DX1.A6BA5209-C593-4B87-ADD0-65E05072294B_files/0/26_72.png	TUM	0.9723848	0.53274	0.0	0.00016	2e-05	0.0005	85052.0	TCGA-HU-A4HD	TCGA-HU-A4HD-01Z-00-DX1.A6BA5209-C593-4B87-ADD0-65E05072294B	0.0	CIN	Antrum/Distal	Intestinal	Non-MSI-H	nan	2.75625268009307	lo	MSS	MSS	other	other	True	0	0.22816192
/tiles/TCGA-HU-A4HD-01Z-00-DX1.A6BA5209-C593-4B87-ADD0-65E05072294B_files/0/52_61.png	STR	0.98030317	0.60718	0.00843	0.0003	0.0	0.00183	97456.0	TCGA-HU-A4HD	TCGA-HU-A4HD-01Z-00-DX1.A6BA5209-C593-4B87-ADD0-65E05072294B	0.0	CIN	Antrum/Distal	Intestinal	Non-MSI-H	nan	2.75625268009307	lo	MSS	MSS	other	other	True	0	0.23501411
/tiles/TCGA-HU-A4HD-01Z-00-DX1.A6BA5209-C593-4B87-ADD0-65E05072294B_files/0/25_53.png	TUM	0.946156	0.38866999999999996	0.0	0.00026000000000000003	0.0	0.00062	74295.0	TCGA-HU-A4HD	TCGA-HU-A4HD-01Z-00-DX1.A6BA5209-C593-4B87-ADD0-65E05072294B	0.0	CIN	Antrum/Distal	Intestinal	Non-MSI-H	nan	2.75625268009307	lo	MSS	MSS	other	other	True	0	0.26169148
/tiles/TCGA-HU-A4HD-01Z-00-DX1.A6BA5209-C593-4B87-ADD0-65E05072294B_files/0/24_90.png	STR	0.5275925	0.72307	0.0	0.0007599999999999999	0.0	0.0006	86830.0	TCGA-HU-A4HD	TCGA-HU-A4HD-01Z-00-DX1.A6BA5209-C593-4B87-ADD0-65E05072294B	0.0	CIN	Antrum/Distal	Intestinal	Non-MSI-H	nan	2.75625268009307	lo	MSS	MSS	other	other	True	0	0.2624257
/tiles/TCGA-HU-A4HD-01Z-00-DX1.A6BA5209-C593-4B87-ADD0-65E05072294B_files/0/148_51.png	TUM	0.99597	0.7872899999999999	0.0028899999999999998	4e-05	0.00014	0.0102	115137.0	TCGA-HU-A4HD	TCGA-HU-A4HD-01Z-00-DX1.A6BA5209-C593-4B87-ADD0-65E05072294B	0.0	CIN	Antrum/Distal	Intestinal	Non-MSI-H	nan	2.75625268009307	lo	MSS	MSS	other	other	True	0	0.2816347
/tiles/TCGA-HU-A4HD-01Z-00-DX1.A6BA5209-C593-4B87-ADD0-65E05072294B_files/0/59_52.png	TUM	0.9871537	0.6249399999999999	0.00016	0.00072	0.0001	0.009940000000000001	119639.0	TCGA-HU-A4HD	TCGA-HU-A4HD-01Z-00-DX1.A6BA5209-C593-4B87-ADD0-65E05072294B	0.0	CIN	Antrum/Distal	Intestinal	Non-MSI-H	nan	2.75625268009307	lo	MSS	MSS	other	other	True	0	0.30122033
/tiles/TCGA-HU-A4HD-01Z-00-DX1.A6BA5209-C593-4B87-ADD0-65E05072294B_files/0/156_43.png	TUM	0.9791655999999999	0.79807	0.00084	0.00044	0.0	0.01158	115520.0	TCGA-HU-A4HD	TCGA-HU-A4HD-01Z-00-DX1.A6BA5209-C593-4B87-ADD0-65E05072294B	0.0	CIN	Antrum/Distal	Intestinal	Non-MSI-H	nan	2.75625268009307	lo	MSS	MSS	other	other	True	0	0.3046164
/tiles/TCGA-HU-A4HD-01Z-00-DX1.A6BA5209-C593-4B87-ADD0-65E05072294B_files/0/42_79.png	TUM	0.5015635	0.47694	0.0062	0.0012	4e-05	0.00983	105829.0	TCGA-HU-A4HD	TCGA-HU-A4HD-01Z-00-DX1.A6BA5209-C593-4B87-ADD0-65E05072294B	0.0	CIN	Antrum/Distal	Intestinal	Non-MSI-H	nan	2.75625268009307	lo	MSS	MSS	other	other	True	0	0.38164157
/tiles/TCGA-HU-A4HD-01Z-00-DX1.A6BA5209-C593-4B87-ADD0-65E05072294B_files/0/166_29.png	TUM	0.9108255999999999	0.82488	0.00534	0.00037999999999999997	0.00011999999999999999	0.04727	116690.0	TCGA-HU-A4HD	TCGA-HU-A4HD-01Z-00-DX1.A6BA5209-C593-4B87-ADD0-65E05072294B	0.0	CIN	Antrum/Distal	Intestinal	Non-MSI-H	nan	2.75625268009307	lo	MSS	MSS	other	other	True	0	0.38561538
/tiles/TCGA-HU-A4HD-01Z-00-DX1.A6BA5209-C593-4B87-ADD0-65E05072294B_files/0/150_47.png	TUM	0.58293045	0.8872200000000001	0.0005	0.0	0.0	0.009590000000000001	100566.0	TCGA-HU-A4HD	TCGA-HU-A4HD-01Z-00-DX1.A6BA5209-C593-4B87-ADD0-65E05072294B	0.0	CIN	Antrum/Distal	Intestinal	Non-MSI-H	nan	2.75625268009307	lo	MSS	MSS	other	other	True	0	0.43387958
/tiles/TCGA-MX-A5UJ-01Z-00-DX1.936F7641-740B-4246-BB2D-C8443501CF50_files/0/34_96.png	DEB	0.83608615	0.59887	0.10747999999999999	4e-05	0.0	0.0013	117963.0	TCGA-MX-A5UJ	TCGA-MX-A5UJ-01Z-00-DX1.936F7641-740B-4246-BB2D-C8443501CF50	0.0	MSI	Antrum/Distal	Intestinal	MSI-H	top	18.7860380037922	lo	MSI	MSI	top	top	True	0	0.09780961
/tiles/TCGA-MX-A5UJ-01Z-00-DX1.936F7641-740B-4246-BB2D-C8443501CF50_files/0/30_9.png	DEB	0.69760954	0.86456	0.016059999999999998	0.0	0.0	5.9999999999999995e-05	115032.0	TCGA-MX-A5UJ	TCGA-MX-A5UJ-01Z-00-DX1.936F7641-740B-4246-BB2D-C8443501CF50	0.0	MSI	Antrum/Distal	Intestinal	MSI-H	top	18.7860380037922	lo	MSI	MSI	top	top	True	0	0.09904737
/tiles/TCGA-MX-A5UJ-01Z-00-DX1.936F7641-740B-4246-BB2D-C8443501CF50_files/0/181_56.png	STR	0.577386	0.44075	0.01349	0.0001	0.00014	0.00468	96007.0	TCGA-MX-A5UJ	TCGA-MX-A5UJ-01Z-00-DX1.936F7641-740B-4246-BB2D-C8443501CF50	0.0	MSI	Antrum/Distal	Intestinal	MSI-H	top	18.7860380037922	lo	MSI	MSI	top	top	True	0	0.1078025
/tiles/TCGA-MX-A5UJ-01Z-00-DX1.936F7641-740B-4246-BB2D-C8443501CF50_files/0/45_38.png	DEB	0.74205416	0.3738	0.01778	5.9999999999999995e-05	2e-05	0.00032	106071.0	TCGA-MX-A5UJ	TCGA-MX-A5UJ-01Z-00-DX1.936F7641-740B-4246-BB2D-C8443501CF50	0.0	MSI	Antrum/Distal	Intestinal	MSI-H	top	18.7860380037922	lo	MSI	MSI	top	top	True	0	0.108779594
/tiles/TCGA-MX-A5UJ-01Z-00-DX1.936F7641-740B-4246-BB2D-C8443501CF50_files/0/181_49.png	STR	0.93749535	0.5622199999999999	0.0116	0.0	0.0	0.00011999999999999999	109361.0	TCGA-MX-A5UJ	TCGA-MX-A5UJ-01Z-00-DX1.936F7641-740B-4246-BB2D-C8443501CF50	0.0	MSI	Antrum/Distal	Intestinal	MSI-H	top	18.7860380037922	lo	MSI	MSI	top	top	True	0	0.112552956
/tiles/TCGA-MX-A5UJ-01Z-00-DX1.936F7641-740B-4246-BB2D-C8443501CF50_files/0/176_91.png	BACK	0.72126955	0.37675	0.041389999999999996	0.00018	0.0003	0.00448	108935.0	TCGA-MX-A5UJ	TCGA-MX-A5UJ-01Z-00-DX1.936F7641-740B-4246-BB2D-C8443501CF50	0.0	MSI	Antrum/Distal	Intestinal	MSI-H	top	18.7860380037922	lo	MSI	MSI	top	top	True	0	0.11643386
/tiles/TCGA-MX-A5UJ-01Z-00-DX1.936F7641-740B-4246-BB2D-C8443501CF50_files/0/44_37.png	DEB	0.99282384	0.66789	0.23016999999999999	8e-05	0.00016	0.00205	124962.0	TCGA-MX-A5UJ	TCGA-MX-A5UJ-01Z-00-DX1.936F7641-740B-4246-BB2D-C8443501CF50	0.0	MSI	Antrum/Distal	Intestinal	MSI-H	top	18.7860380037922	lo	MSI	MSI	top	top	True	0	0.11875547
/tiles/TCGA-MX-A5UJ-01Z-00-DX1.936F7641-740B-4246-BB2D-C8443501CF50_files/0/157_99.png	STR	0.8771508	0.48089	0.02099	0.00014	5.9999999999999995e-05	0.00199	106358.0	TCGA-MX-A5UJ	TCGA-MX-A5UJ-01Z-00-DX1.936F7641-740B-4246-BB2D-C8443501CF50	0.0	MSI	Antrum/Distal	Intestinal	MSI-H	top	18.7860380037922	lo	MSI	MSI	top	top	True	0	0.13399506
/tiles/TCGA-MX-A5UJ-01Z-00-DX1.936F7641-740B-4246-BB2D-C8443501CF50_files/0/23_17.png	DEB	0.99836713	0.62789	0.039639999999999995	0.0	2e-05	0.00037999999999999997	118068.0	TCGA-MX-A5UJ	TCGA-MX-A5UJ-01Z-00-DX1.936F7641-740B-4246-BB2D-C8443501CF50	0.0	MSI	Antrum/Distal	Intestinal	MSI-H	top	18.7860380037922	lo	MSI	MSI	top	top	True	0	0.13755567
/tiles/TCGA-MX-A5UJ-01Z-00-DX1.936F7641-740B-4246-BB2D-C8443501CF50_files/0/189_96.png	DEB	0.46466118	0.89035	0.0334	0.0	5.9999999999999995e-05	0.025689999999999998	120694.0	TCGA-MX-A5UJ	TCGA-MX-A5UJ-01Z-00-DX1.936F7641-740B-4246-BB2D-C8443501CF50	0.0	MSI	Antrum/Distal	Intestinal	MSI-H	top	18.7860380037922	lo	MSI	MSI	top	top	True	0	0.26683503
/tiles/TCGA-RD-A8N6-01Z-00-DX1.E51FADB4-1A2E-415D-9C91-F81705311147_files/0/90_50.png	TUM	0.98836064	0.86093	0.004520000000000001	0.00032	4e-05	0.00468	125399.0	TCGA-RD-A8N6	TCGA-RD-A8N6-01Z-00-DX1.E51FADB4-1A2E-415D-9C91-F81705311147	0.0	CIN	Antrum/Distal	Intestinal	MSI-H	nan	2.35732137113223	lo	MSS	MSI	other	top	True	0	0.104431465
/tiles/TCGA-RD-A8N6-01Z-00-DX1.E51FADB4-1A2E-415D-9C91-F81705311147_files/0/188_34.png	DEB	0.99999964	0.90185	0.07135	0.00026000000000000003	0.00116	0.06455	134590.0	TCGA-RD-A8N6	TCGA-RD-A8N6-01Z-00-DX1.E51FADB4-1A2E-415D-9C91-F81705311147	0.0	CIN	Antrum/Distal	Intestinal	MSI-H	nan	2.35732137113223	lo	MSS	MSI	other	top	True	0	0.104871914
/tiles/TCGA-RD-A8N6-01Z-00-DX1.E51FADB4-1A2E-415D-9C91-F81705311147_files/0/200_113.png	TUM	0.99736315	0.8693799999999999	0.00496	0.00016	0.00045999999999999996	0.0119	131537.0	TCGA-RD-A8N6	TCGA-RD-A8N6-01Z-00-DX1.E51FADB4-1A2E-415D-9C91-F81705311147	0.0	CIN	Antrum/Distal	Intestinal	MSI-H	nan	2.35732137113223	lo	MSS	MSI	other	top	True	0	0.10604428
/tiles/TCGA-RD-A8N6-01Z-00-DX1.E51FADB4-1A2E-415D-9C91-F81705311147_files/0/98_38.png	TUM	0.99998116	0.84815	0.0	0.00088	0.0003	0.02005	128431.0	TCGA-RD-A8N6	TCGA-RD-A8N6-01Z-00-DX1.E51FADB4-1A2E-415D-9C91-F81705311147	0.0	CIN	Antrum/Distal	Intestinal	MSI-H	nan	2.35732137113223	lo	MSS	MSI	other	top	True	0	0.11141627
/tiles/TCGA-RD-A8N6-01Z-00-DX1.E51FADB4-1A2E-415D-9C91-F81705311147_files/0/227_114.png	TUM	0.99967563	0.9216200000000001	0.00315	0.00014	0.00023999999999999998	0.04193	131265.0	TCGA-RD-A8N6	TCGA-RD-A8N6-01Z-00-DX1.E51FADB4-1A2E-415D-9C91-F81705311147	0.0	CIN	Antrum/Distal	Intestinal	MSI-H	nan	2.35732137113223	lo	MSS	MSI	other	top	True	0	0.116538025
/tiles/TCGA-RD-A8N6-01Z-00-DX1.E51FADB4-1A2E-415D-9C91-F81705311147_files/0/232_114.png	TUM	0.99275404	0.95799	0.00442	0.00014	0.00037999999999999997	0.02677	131203.0	TCGA-RD-A8N6	TCGA-RD-A8N6-01Z-00-DX1.E51FADB4-1A2E-415D-9C91-F81705311147	0.0	CIN	Antrum/Distal	Intestinal	MSI-H	nan	2.35732137113223	lo	MSS	MSI	other	top	True	0	0.11760006
/tiles/TCGA-RD-A8N6-01Z-00-DX1.E51FADB4-1A2E-415D-9C91-F81705311147_files/0/100_166.png	STR	0.51813173	0.85326	0.02683	8e-05	8e-05	0.0007599999999999999	119713.0	TCGA-RD-A8N6	TCGA-RD-A8N6-01Z-00-DX1.E51FADB4-1A2E-415D-9C91-F81705311147	0.0	CIN	Antrum/Distal	Intestinal	MSI-H	nan	2.35732137113223	lo	MSS	MSI	other	top	True	0	0.12099632
/tiles/TCGA-RD-A8N6-01Z-00-DX1.E51FADB4-1A2E-415D-9C91-F81705311147_files/0/151_9.png	DEB	0.96011496	0.70749	0.42336999999999997	8e-05	0.0	0.00534	116407.0	TCGA-RD-A8N6	TCGA-RD-A8N6-01Z-00-DX1.E51FADB4-1A2E-415D-9C91-F81705311147	0.0	CIN	Antrum/Distal	Intestinal	MSI-H	nan	2.35732137113223	lo	MSS	MSI	other	top	True	0	0.14739688
/tiles/TCGA-RD-A8N6-01Z-00-DX1.E51FADB4-1A2E-415D-9C91-F81705311147_files/0/189_70.png	TUM	0.6671216	0.8718100000000001	0.02284	0.00064	0.00045999999999999996	0.06936	135954.0	TCGA-RD-A8N6	TCGA-RD-A8N6-01Z-00-DX1.E51FADB4-1A2E-415D-9C91-F81705311147	0.0	CIN	Antrum/Distal	Intestinal	MSI-H	nan	2.35732137113223	lo	MSS	MSI	other	top	True	0	0.14818189
/tiles/TCGA-RD-A8N6-01Z-00-DX1.E51FADB4-1A2E-415D-9C91-F81705311147_files/0/214_111.png	TUM	0.5244399000000001	0.9172299999999999	0.01264	0.0005	0.00032	0.01439	131430.0	TCGA-RD-A8N6	TCGA-RD-A8N6-01Z-00-DX1.E51FADB4-1A2E-415D-9C91-F81705311147	0.0	CIN	Antrum/Distal	Intestinal	MSI-H	nan	2.35732137113223	lo	MSS	MSI	other	top	True	0	0.16192493
/tiles/TCGA-SW-A7EA-01Z-00-DX1.C5E1BE0E-0A25-4480-A3AC-DB2ED7471A4E_files/0/39_30.png	LYM	0.8758518	0.97521	0.0	0.0	0.0	0.21303000000000002	99792.0	TCGA-SW-A7EA	TCGA-SW-A7EA-01Z-00-DX1.C5E1BE0E-0A25-4480-A3AC-DB2ED7471A4E	81.0	MSI	Antrum/Distal	Diffuse	MSI-H	top	8.38964631572188	hi	MSI	MSI	top	top	True	0	0.19808093
/tiles/TCGA-SW-A7EA-01Z-00-DX1.C5E1BE0E-0A25-4480-A3AC-DB2ED7471A4E_files/0/29_37.png	MUS	0.5784401	0.9223899999999999	0.00042	0.0	0.0	0.04705	98088.0	TCGA-SW-A7EA	TCGA-SW-A7EA-01Z-00-DX1.C5E1BE0E-0A25-4480-A3AC-DB2ED7471A4E	81.0	MSI	Antrum/Distal	Diffuse	MSI-H	top	8.38964631572188	hi	MSI	MSI	top	top	True	0	0.2085869
/tiles/TCGA-SW-A7EA-01Z-00-DX1.C5E1BE0E-0A25-4480-A3AC-DB2ED7471A4E_files/0/66_70.png	STR	0.8018695	0.9770399999999999	0.09459	0.0	0.0	0.01128	88701.0	TCGA-SW-A7EA	TCGA-SW-A7EA-01Z-00-DX1.C5E1BE0E-0A25-4480-A3AC-DB2ED7471A4E	81.0	MSI	Antrum/Distal	Diffuse	MSI-H	top	8.38964631572188	hi	MSI	MSI	top	top	True	0	0.20914418
/tiles/TCGA-SW-A7EA-01Z-00-DX1.C5E1BE0E-0A25-4480-A3AC-DB2ED7471A4E_files/0/43_25.png	NORM	0.78613216	0.98336	0.00014	0.0	0.0	0.14702	94655.0	TCGA-SW-A7EA	TCGA-SW-A7EA-01Z-00-DX1.C5E1BE0E-0A25-4480-A3AC-DB2ED7471A4E	81.0	MSI	Antrum/Distal	Diffuse	MSI-H	top	8.38964631572188	hi	MSI	MSI	top	top	True	0	0.22098394
/tiles/TCGA-SW-A7EA-01Z-00-DX1.C5E1BE0E-0A25-4480-A3AC-DB2ED7471A4E_files/0/62_52.png	STR	0.7080718	0.9822	0.057339999999999995	0.0	0.0	0.014209999999999999	86660.0	TCGA-SW-A7EA	TCGA-SW-A7EA-01Z-00-DX1.C5E1BE0E-0A25-4480-A3AC-DB2ED7471A4E	81.0	MSI	Antrum/Distal	Diffuse	MSI-H	top	8.38964631572188	hi	MSI	MSI	top	top	True	0	0.2226871
/tiles/TCGA-SW-A7EA-01Z-00-DX1.C5E1BE0E-0A25-4480-A3AC-DB2ED7471A4E_files/0/45_42.png	STR	0.82693857	0.96616	0.00018	0.0001	0.0	0.11549000000000001	100726.0	TCGA-SW-A7EA	TCGA-SW-A7EA-01Z-00-DX1.C5E1BE0E-0A25-4480-A3AC-DB2ED7471A4E	81.0	MSI	Antrum/Distal	Diffuse	MSI-H	top	8.38964631572188	hi	MSI	MSI	top	top	True	0	0.29146385
/tiles/TCGA-SW-A7EA-01Z-00-DX1.C5E1BE0E-0A25-4480-A3AC-DB2ED7471A4E_files/0/39_31.png	LYM	0.97712165	0.97339	0.0	0.0	0.0	0.25809	102877.0	TCGA-SW-A7EA	TCGA-SW-A7EA-01Z-00-DX1.C5E1BE0E-0A25-4480-A3AC-DB2ED7471A4E	81.0	MSI	Antrum/Distal	Diffuse	MSI-H	top	8.38964631572188	hi	MSI	MSI	top	top	True	0	0.29228032
/tiles/TCGA-SW-A7EA-01Z-00-DX1.C5E1BE0E-0A25-4480-A3AC-DB2ED7471A4E_files/0/41_34.png	DEB	0.9069243	0.9255	0.00033999999999999997	0.0	0.0	0.12608	99504.0	TCGA-SW-A7EA	TCGA-SW-A7EA-01Z-00-DX1.C5E1BE0E-0A25-4480-A3AC-DB2ED7471A4E	81.0	MSI	Antrum/Distal	Diffuse	MSI-H	top	8.38964631572188	hi	MSI	MSI	top	top	True	0	0.35016054
/tiles/TCGA-SW-A7EA-01Z-00-DX1.C5E1BE0E-0A25-4480-A3AC-DB2ED7471A4E_files/0/79_36.png	LYM	0.99262804	0.9783200000000001	0.00042	0.0	0.0	0.08701	97115.0	TCGA-SW-A7EA	TCGA-SW-A7EA-01Z-00-DX1.C5E1BE0E-0A25-4480-A3AC-DB2ED7471A4E	81.0	MSI	Antrum/Distal	Diffuse	MSI-H	top	8.38964631572188	hi	MSI	MSI	top	top	True	1	0.5137138
/tiles/TCGA-SW-A7EA-01Z-00-DX1.C5E1BE0E-0A25-4480-A3AC-DB2ED7471A4E_files/0/55_32.png	STR	0.9499861999999999	0.8759600000000001	0.00018	0.0	0.0	0.06398999999999999	105691.0	TCGA-SW-A7EA	TCGA-SW-A7EA-01Z-00-DX1.C5E1BE0E-0A25-4480-A3AC-DB2ED7471A4E	81.0	MSI	Antrum/Distal	Diffuse	MSI-H	top	8.38964631572188	hi	MSI	MSI	top	top	True	1	0.5233896
/tiles/TCGA-VQ-A8E3-01Z-00-DX1.2CEA9979-EC34-48E2-A092-55757506490A_files/0/95_45.png	TUM	0.9959992	0.79464	0.0015300000000000001	0.00056	0.00331	0.09911	139650.0	TCGA-VQ-A8E3	TCGA-VQ-A8E3-01Z-00-DX1.2CEA9979-EC34-48E2-A092-55757506490A	154.0	MSI	Antrum/Distal	Intestinal	MSI-H	top	9.755683828224141	hi	MSI	MSI	top	top	True	0	0.12110305
/tiles/TCGA-VQ-A8E3-01Z-00-DX1.2CEA9979-EC34-48E2-A092-55757506490A_files/0/115_86.png	DEB	0.9834809999999999	0.90864	0.01256	0.00042	0.00524	0.10304	142512.0	TCGA-VQ-A8E3	TCGA-VQ-A8E3-01Z-00-DX1.2CEA9979-EC34-48E2-A092-55757506490A	154.0	MSI	Antrum/Distal	Intestinal	MSI-H	top	9.755683828224141	hi	MSI	MSI	top	top	True	0	0.12339206
/tiles/TCGA-VQ-A8E3-01Z-00-DX1.2CEA9979-EC34-48E2-A092-55757506490A_files/0/47_116.png	STR	0.7119983	0.76262	0.00118	0.00045999999999999996	0.00434	0.07672999999999999	140858.0	TCGA-VQ-A8E3	TCGA-VQ-A8E3-01Z-00-DX1.2CEA9979-EC34-48E2-A092-55757506490A	154.0	MSI	Antrum/Distal	Intestinal	MSI-H	top	9.755683828224141	hi	MSI	MSI	top	top	True	0	0.12464778
/tiles/TCGA-VQ-A8E3-01Z-00-DX1.2CEA9979-EC34-48E2-A092-55757506490A_files/0/95_22.png	TUM	0.9948197	0.9203399999999999	0.00044	0.00062	0.00462	0.13219	138227.0	TCGA-VQ-A8E3	TCGA-VQ-A8E3-01Z-00-DX1.2CEA9979-EC34-48E2-A092-55757506490A	154.0	MSI	Antrum/Distal	Intestinal	MSI-H	top	9.755683828224141	hi	MSI	MSI	top	top	True	0	0.13265646
/tiles/TCGA-VQ-A8E3-01Z-00-DX1.2CEA9979-EC34-48E2-A092-55757506490A_files/0/55_61.png	TUM	0.96692276	0.7006100000000001	0.00023999999999999998	0.00042	0.0040100000000000005	0.08646000000000001	139555.0	TCGA-VQ-A8E3	TCGA-VQ-A8E3-01Z-00-DX1.2CEA9979-EC34-48E2-A092-55757506490A	154.0	MSI	Antrum/Distal	Intestinal	MSI-H	top	9.755683828224141	hi	MSI	MSI	top	top	True	0	0.13536464
/tiles/TCGA-VQ-A8E3-01Z-00-DX1.2CEA9979-EC34-48E2-A092-55757506490A_files/0/51_59.png	TUM	0.58210117	0.72327	0.0	0.00036	0.0061600000000000005	0.0858	142377.0	TCGA-VQ-A8E3	TCGA-VQ-A8E3-01Z-00-DX1.2CEA9979-EC34-48E2-A092-55757506490A	154.0	MSI	Antrum/Distal	Intestinal	MSI-H	top	9.755683828224141	hi	MSI	MSI	top	top	True	0	0.13570139
/tiles/TCGA-VQ-A8E3-01Z-00-DX1.2CEA9979-EC34-48E2-A092-55757506490A_files/0/109_59.png	TUM	0.7571726	0.8588399999999999	0.00084	0.00045999999999999996	0.0036899999999999997	0.12333	141010.0	TCGA-VQ-A8E3	TCGA-VQ-A8E3-01Z-00-DX1.2CEA9979-EC34-48E2-A092-55757506490A	154.0	MSI	Antrum/Distal	Intestinal	MSI-H	top	9.755683828224141	hi	MSI	MSI	top	top	True	0	0.16931154
/tiles/TCGA-VQ-A8E3-01Z-00-DX1.2CEA9979-EC34-48E2-A092-55757506490A_files/0/106_43.png	TUM	0.9997662	0.88397	0.001	4e-05	0.00421	0.1242	140422.0	TCGA-VQ-A8E3	TCGA-VQ-A8E3-01Z-00-DX1.2CEA9979-EC34-48E2-A092-55757506490A	154.0	MSI	Antrum/Distal	Intestinal	MSI-H	top	9.755683828224141	hi	MSI	MSI	top	top	True	0	0.24558373
/tiles/TCGA-VQ-A8E3-01Z-00-DX1.2CEA9979-EC34-48E2-A092-55757506490A_files/0/69_71.png	TUM	0.9004521000000001	0.73852	0.00082	0.00011999999999999999	0.0035700000000000003	0.1026	141667.0	TCGA-VQ-A8E3	TCGA-VQ-A8E3-01Z-00-DX1.2CEA9979-EC34-48E2-A092-55757506490A	154.0	MSI	Antrum/Distal	Intestinal	MSI-H	top	9.755683828224141	hi	MSI	MSI	top	top	True	0	0.25150868
/tiles/TCGA-VQ-A8E3-01Z-00-DX1.2CEA9979-EC34-48E2-A092-55757506490A_files/0/103_33.png	TUM	0.9994479	0.92315	0.00058	0.0013599999999999999	0.0063	0.13989000000000001	140065.0	TCGA-VQ-A8E3	TCGA-VQ-A8E3-01Z-00-DX1.2CEA9979-EC34-48E2-A092-55757506490A	154.0	MSI	Antrum/Distal	Intestinal	MSI-H	top	9.755683828224141	hi	MSI	MSI	top	top	True	0	0.3443288
/tiles/TCGA-VQ-A8P2-01Z-00-DX1.0515199A-B84D-4973-ACAB-30B919F99FB8_files/0/83_129.png	TUM	0.99990356	0.77262	0.014769999999999998	0.0	0.00062	0.04462	137813.0	TCGA-VQ-A8P2	TCGA-VQ-A8P2-01Z-00-DX1.0515199A-B84D-4973-ACAB-30B919F99FB8	0.0	MSI	Fundus/Body	Intestinal	MSI-H	top	109.27091217263701	lo	MSI	MSI	top	top	True	1	0.6419981
/tiles/TCGA-VQ-A8P2-01Z-00-DX1.0515199A-B84D-4973-ACAB-30B919F99FB8_files/0/114_58.png	TUM	0.99993265	0.81025	0.01838	0.00018	0.0005200000000000001	0.13893	122068.0	TCGA-VQ-A8P2	TCGA-VQ-A8P2-01Z-00-DX1.0515199A-B84D-4973-ACAB-30B919F99FB8	0.0	MSI	Fundus/Body	Intestinal	MSI-H	top	109.27091217263701	lo	MSI	MSI	top	top	True	1	0.64247376
/tiles/TCGA-VQ-A8P2-01Z-00-DX1.0515199A-B84D-4973-ACAB-30B919F99FB8_files/0/136_57.png	TUM	0.99999475	0.8249200000000001	0.00315	8e-05	0.00042	0.08143	131761.0	TCGA-VQ-A8P2	TCGA-VQ-A8P2-01Z-00-DX1.0515199A-B84D-4973-ACAB-30B919F99FB8	0.0	MSI	Fundus/Body	Intestinal	MSI-H	top	109.27091217263701	lo	MSI	MSI	top	top	True	1	0.78178674
/tiles/TCGA-VQ-A8P2-01Z-00-DX1.0515199A-B84D-4973-ACAB-30B919F99FB8_files/0/73_181.png	TUM	0.9964888000000001	0.78109	0.00658	0.00011999999999999999	0.0013599999999999999	0.08345	140328.0	TCGA-VQ-A8P2	TCGA-VQ-A8P2-01Z-00-DX1.0515199A-B84D-4973-ACAB-30B919F99FB8	0.0	MSI	Fundus/Body	Intestinal	MSI-H	top	109.27091217263701	lo	MSI	MSI	top	top	True	1	0.8028078
/tiles/TCGA-VQ-A8P2-01Z-00-DX1.0515199A-B84D-4973-ACAB-30B919F99FB8_files/0/96_173.png	TUM	0.99794656	0.8461	0.00512	5.9999999999999995e-05	0.0010199999999999999	0.06471	140846.0	TCGA-VQ-A8P2	TCGA-VQ-A8P2-01Z-00-DX1.0515199A-B84D-4973-ACAB-30B919F99FB8	0.0	MSI	Fundus/Body	Intestinal	MSI-H	top	109.27091217263701	lo	MSI	MSI	top	top	True	1	0.8524805
/tiles/TCGA-VQ-A8P2-01Z-00-DX1.0515199A-B84D-4973-ACAB-30B919F99FB8_files/0/97_168.png	TUM	0.7835648000000001	0.81095	0.05628	4e-05	0.00114	0.05832999999999999	140325.0	TCGA-VQ-A8P2	TCGA-VQ-A8P2-01Z-00-DX1.0515199A-B84D-4973-ACAB-30B919F99FB8	0.0	MSI	Fundus/Body	Intestinal	MSI-H	top	109.27091217263701	lo	MSI	MSI	top	top	True	1	0.8612519
/tiles/TCGA-VQ-A8P2-01Z-00-DX1.0515199A-B84D-4973-ACAB-30B919F99FB8_files/0/63_46.png	TUM	0.99998665	0.8475	0.00512	0.00014	0.00074	0.07007000000000001	135981.0	TCGA-VQ-A8P2	TCGA-VQ-A8P2-01Z-00-DX1.0515199A-B84D-4973-ACAB-30B919F99FB8	0.0	MSI	Fundus/Body	Intestinal	MSI-H	top	109.27091217263701	lo	MSI	MSI	top	top	True	1	0.883962
/tiles/TCGA-VQ-A8P2-01Z-00-DX1.0515199A-B84D-4973-ACAB-30B919F99FB8_files/0/60_43.png	TUM	0.9997459999999999	0.89607	0.01341	0.0	0.00037999999999999997	0.07195	136438.0	TCGA-VQ-A8P2	TCGA-VQ-A8P2-01Z-00-DX1.0515199A-B84D-4973-ACAB-30B919F99FB8	0.0	MSI	Fundus/Body	Intestinal	MSI-H	top	109.27091217263701	lo	MSI	MSI	top	top	True	1	0.88606304
/tiles/TCGA-VQ-A8P2-01Z-00-DX1.0515199A-B84D-4973-ACAB-30B919F99FB8_files/0/72_152.png	TUM	0.77083826	0.80381	0.019809999999999998	0.0003	0.00122	0.09469	138720.0	TCGA-VQ-A8P2	TCGA-VQ-A8P2-01Z-00-DX1.0515199A-B84D-4973-ACAB-30B919F99FB8	0.0	MSI	Fundus/Body	Intestinal	MSI-H	top	109.27091217263701	lo	MSI	MSI	top	top	True	1	0.91012573
/tiles/TCGA-VQ-A8P2-01Z-00-DX1.0515199A-B84D-4973-ACAB-30B919F99FB8_files/0/65_23.png	TUM	0.9999964	0.93114	0.0069	8e-05	0.00066	0.10132000000000001	138727.0	TCGA-VQ-A8P2	TCGA-VQ-A8P2-01Z-00-DX1.0515199A-B84D-4973-ACAB-30B919F99FB8	0.0	MSI	Fundus/Body	Intestinal	MSI-H	top	109.27091217263701	lo	MSI	MSI	top	top	True	1	0.9644476
/tiles/TCGA-VQ-A8PE-01Z-00-DX1.94480121-9AB9-490F-8E7F-77260C6DE0D5_files/0/145_145.png	MUS	0.55742896	0.79807	0.0451	5.9999999999999995e-05	0.00016	0.015609999999999999	134479.0	TCGA-VQ-A8PE	TCGA-VQ-A8PE-01Z-00-DX1.94480121-9AB9-490F-8E7F-77260C6DE0D5	0.0	CIN	Cardia/Proximal	Intestinal	Non-MSI-H	nan	1.86167944181725	lo	MSS	MSS	other	other	True	0	0.15769595
/tiles/TCGA-VQ-A8PE-01Z-00-DX1.94480121-9AB9-490F-8E7F-77260C6DE0D5_files/0/12_96.png	TUM	0.99978715	0.89164	0.00405	0.00011999999999999999	0.00036	0.053689999999999995	135837.0	TCGA-VQ-A8PE	TCGA-VQ-A8PE-01Z-00-DX1.94480121-9AB9-490F-8E7F-77260C6DE0D5	0.0	CIN	Cardia/Proximal	Intestinal	Non-MSI-H	nan	1.86167944181725	lo	MSS	MSS	other	other	True	0	0.17083418
/tiles/TCGA-VQ-A8PE-01Z-00-DX1.94480121-9AB9-490F-8E7F-77260C6DE0D5_files/0/108_91.png	TUM	0.8871068999999999	0.67809	0.021480000000000003	0.00023999999999999998	0.00108	0.08782999999999999	130628.0	TCGA-VQ-A8PE	TCGA-VQ-A8PE-01Z-00-DX1.94480121-9AB9-490F-8E7F-77260C6DE0D5	0.0	CIN	Cardia/Proximal	Intestinal	Non-MSI-H	nan	1.86167944181725	lo	MSS	MSS	other	other	True	0	0.20171942
/tiles/TCGA-VQ-A8PE-01Z-00-DX1.94480121-9AB9-490F-8E7F-77260C6DE0D5_files/0/133_37.png	TUM	0.9579643	0.79191	0.00915	2e-05	0.00084	0.10102	135470.0	TCGA-VQ-A8PE	TCGA-VQ-A8PE-01Z-00-DX1.94480121-9AB9-490F-8E7F-77260C6DE0D5	0.0	CIN	Cardia/Proximal	Intestinal	Non-MSI-H	nan	1.86167944181725	lo	MSS	MSS	other	other	True	0	0.20329082
/tiles/TCGA-VQ-A8PE-01Z-00-DX1.94480121-9AB9-490F-8E7F-77260C6DE0D5_files/0/57_77.png	TUM	0.9979358	0.7884399999999999	0.02758	0.00011999999999999999	0.00203	0.11671	134425.0	TCGA-VQ-A8PE	TCGA-VQ-A8PE-01Z-00-DX1.94480121-9AB9-490F-8E7F-77260C6DE0D5	0.0	CIN	Cardia/Proximal	Intestinal	Non-MSI-H	nan	1.86167944181725	lo	MSS	MSS	other	other	True	0	0.25091746
/tiles/TCGA-VQ-A8PE-01Z-00-DX1.94480121-9AB9-490F-8E7F-77260C6DE0D5_files/0/118_52.png	TUM	0.99988437	0.55086	0.00143	2e-05	0.00047999999999999996	0.07629	119372.0	TCGA-VQ-A8PE	TCGA-VQ-A8PE-01Z-00-DX1.94480121-9AB9-490F-8E7F-77260C6DE0D5	0.0	CIN	Cardia/Proximal	Intestinal	Non-MSI-H	nan	1.86167944181725	lo	MSS	MSS	other	other	True	0	0.2715404
/tiles/TCGA-VQ-A8PE-01Z-00-DX1.94480121-9AB9-490F-8E7F-77260C6DE0D5_files/0/180_27.png	TUM	1.0	0.87723	0.00197	0.00032	0.00082	0.13532	135171.0	TCGA-VQ-A8PE	TCGA-VQ-A8PE-01Z-00-DX1.94480121-9AB9-490F-8E7F-77260C6DE0D5	0.0	CIN	Cardia/Proximal	Intestinal	Non-MSI-H	nan	1.86167944181725	lo	MSS	MSS	other	other	True	0	0.390316
/tiles/TCGA-VQ-A8PE-01Z-00-DX1.94480121-9AB9-490F-8E7F-77260C6DE0D5_files/0/69_51.png	TUM	0.99998164	0.6998800000000001	0.00132	0.0	0.0006	0.09047999999999999	130323.0	TCGA-VQ-A8PE	TCGA-VQ-A8PE-01Z-00-DX1.94480121-9AB9-490F-8E7F-77260C6DE0D5	0.0	CIN	Cardia/Proximal	Intestinal	Non-MSI-H	nan	1.86167944181725	lo	MSS	MSS	other	other	True	0	0.4228523
/tiles/TCGA-VQ-A8PE-01Z-00-DX1.94480121-9AB9-490F-8E7F-77260C6DE0D5_files/0/70_55.png	TUM	0.9999541999999999	0.75638	0.0227	2e-05	0.0005200000000000001	0.10635	133452.0	TCGA-VQ-A8PE	TCGA-VQ-A8PE-01Z-00-DX1.94480121-9AB9-490F-8E7F-77260C6DE0D5	0.0	CIN	Cardia/Proximal	Intestinal	Non-MSI-H	nan	1.86167944181725	lo	MSS	MSS	other	other	True	1	0.60892487
/tiles/TCGA-VQ-A8PE-01Z-00-DX1.94480121-9AB9-490F-8E7F-77260C6DE0D5_files/0/45_59.png	TUM	0.9983412	0.77587	0.0216	0.00028	0.0005	0.10248	133052.0	TCGA-VQ-A8PE	TCGA-VQ-A8PE-01Z-00-DX1.94480121-9AB9-490F-8E7F-77260C6DE0D5	0.0	CIN	Cardia/Proximal	Intestinal	Non-MSI-H	nan	1.86167944181725	lo	MSS	MSS	other	other	True	1	0.7800885
/tiles/TCGA-VQ-A8PF-01Z-00-DX1.D0353D95-5F56-4D33-B3DA-08AF9574334D_files/0/109_16.png	STR	0.99869674	0.64736	0.00149	0.00343	0.0048	0.04701	130914.0	TCGA-VQ-A8PF	TCGA-VQ-A8PF-01Z-00-DX1.D0353D95-5F56-4D33-B3DA-08AF9574334D	0.0	EBV	Fundus/Body	Intestinal	Non-MSI-H	nan	1.68034702865323	lo	MSS	MSS	other	other	True	0	0.07651381
/tiles/TCGA-VQ-A8PF-01Z-00-DX1.D0353D95-5F56-4D33-B3DA-08AF9574334D_files/0/143_106.png	TUM	0.9548218	0.8026300000000001	0.00018	0.0011	0.00727	0.0786	140400.0	TCGA-VQ-A8PF	TCGA-VQ-A8PF-01Z-00-DX1.D0353D95-5F56-4D33-B3DA-08AF9574334D	0.0	EBV	Fundus/Body	Intestinal	Non-MSI-H	nan	1.68034702865323	lo	MSS	MSS	other	other	True	0	0.08229305
/tiles/TCGA-VQ-A8PF-01Z-00-DX1.D0353D95-5F56-4D33-B3DA-08AF9574334D_files/0/67_117.png	DEB	0.5271871	0.98095	0.0	0.00032	0.0031899999999999997	0.18188	108042.0	TCGA-VQ-A8PF	TCGA-VQ-A8PF-01Z-00-DX1.D0353D95-5F56-4D33-B3DA-08AF9574334D	0.0	EBV	Fundus/Body	Intestinal	Non-MSI-H	nan	1.68034702865323	lo	MSS	MSS	other	other	True	0	0.085729584
/tiles/TCGA-VQ-A8PF-01Z-00-DX1.D0353D95-5F56-4D33-B3DA-08AF9574334D_files/0/125_111.png	DEB	0.8512584999999999	1.0	0.0	0.0	5.9999999999999995e-05	0.18882000000000002	67573.0	TCGA-VQ-A8PF	TCGA-VQ-A8PF-01Z-00-DX1.D0353D95-5F56-4D33-B3DA-08AF9574334D	0.0	EBV	Fundus/Body	Intestinal	Non-MSI-H	nan	1.68034702865323	lo	MSS	MSS	other	other	True	0	0.08778574
/tiles/TCGA-VQ-A8PF-01Z-00-DX1.D0353D95-5F56-4D33-B3DA-08AF9574334D_files/0/180_123.png	TUM	0.98043627	0.77932	0.0005200000000000001	0.00221	0.00957	0.09727999999999999	141615.0	TCGA-VQ-A8PF	TCGA-VQ-A8PF-01Z-00-DX1.D0353D95-5F56-4D33-B3DA-08AF9574334D	0.0	EBV	Fundus/Body	Intestinal	Non-MSI-H	nan	1.68034702865323	lo	MSS	MSS	other	other	True	0	0.09033531
/tiles/TCGA-VQ-A8PF-01Z-00-DX1.D0353D95-5F56-4D33-B3DA-08AF9574334D_files/0/179_130.png	TUM	0.99988973	0.8646799999999999	2e-05	0.0003	0.00867	0.09517	141571.0	TCGA-VQ-A8PF	TCGA-VQ-A8PF-01Z-00-DX1.D0353D95-5F56-4D33-B3DA-08AF9574334D	0.0	EBV	Fundus/Body	Intestinal	Non-MSI-H	nan	1.68034702865323	lo	MSS	MSS	other	other	True	0	0.09248795
/tiles/TCGA-VQ-A8PF-01Z-00-DX1.D0353D95-5F56-4D33-B3DA-08AF9574334D_files/0/140_116.png	TUM	0.8421683000000001	0.9183100000000001	0.00011999999999999999	0.0007599999999999999	0.00297	0.48278000000000004	115712.0	TCGA-VQ-A8PF	TCGA-VQ-A8PF-01Z-00-DX1.D0353D95-5F56-4D33-B3DA-08AF9574334D	0.0	EBV	Fundus/Body	Intestinal	Non-MSI-H	nan	1.68034702865323	lo	MSS	MSS	other	other	True	0	0.104702175
/tiles/TCGA-VQ-A8PF-01Z-00-DX1.D0353D95-5F56-4D33-B3DA-08AF9574334D_files/0/178_100.png	TUM	0.93021345	0.88261	0.00045999999999999996	0.0006	0.00869	0.10934	137431.0	TCGA-VQ-A8PF	TCGA-VQ-A8PF-01Z-00-DX1.D0353D95-5F56-4D33-B3DA-08AF9574334D	0.0	EBV	Fundus/Body	Intestinal	Non-MSI-H	nan	1.68034702865323	lo	MSS	MSS	other	other	True	0	0.106858045
/tiles/TCGA-VQ-A8PF-01Z-00-DX1.D0353D95-5F56-4D33-B3DA-08AF9574334D_files/0/163_123.png	TUM	0.9959401	0.83721	0.0	0.0056	0.01268	0.07836	141698.0	TCGA-VQ-A8PF	TCGA-VQ-A8PF-01Z-00-DX1.D0353D95-5F56-4D33-B3DA-08AF9574334D	0.0	EBV	Fundus/Body	Intestinal	Non-MSI-H	nan	1.68034702865323	lo	MSS	MSS	other	other	True	0	0.107123196
/tiles/TCGA-VQ-A8PF-01Z-00-DX1.D0353D95-5F56-4D33-B3DA-08AF9574334D_files/0/158_101.png	TUM	0.48901406	0.88931	0.00072	0.00313	0.01347	0.13275	138702.0	TCGA-VQ-A8PF	TCGA-VQ-A8PF-01Z-00-DX1.D0353D95-5F56-4D33-B3DA-08AF9574334D	0.0	EBV	Fundus/Body	Intestinal	Non-MSI-H	nan	1.68034702865323	lo	MSS	MSS	other	other	True	0	0.14663653
/tiles/TCGA-VQ-A8PP-01Z-00-DX1.46FE6CC6-A47C-47D3-B21B-A17CF1DDAC76_files/0/97_45.png	DEB	0.9999994000000001	0.8744200000000001	0.01901	4e-05	0.0013599999999999999	0.11649000000000001	135032.0	TCGA-VQ-A8PP	TCGA-VQ-A8PP-01Z-00-DX1.46FE6CC6-A47C-47D3-B21B-A17CF1DDAC76	196.0	MSI	Fundus/Body	Intestinal	MSI-H	top	19.1487028301203	hi	MSI	MSI	top	top	True	0	0.26027158
/tiles/TCGA-VQ-A8PP-01Z-00-DX1.46FE6CC6-A47C-47D3-B21B-A17CF1DDAC76_files/0/99_44.png	DEB	0.99802965	0.90505	0.02394	0.0007599999999999999	0.0024100000000000002	0.23314000000000001	134371.0	TCGA-VQ-A8PP	TCGA-VQ-A8PP-01Z-00-DX1.46FE6CC6-A47C-47D3-B21B-A17CF1DDAC76	196.0	MSI	Fundus/Body	Intestinal	MSI-H	top	19.1487028301203	hi	MSI	MSI	top	top	True	0	0.27168077
/tiles/TCGA-VQ-A8PP-01Z-00-DX1.46FE6CC6-A47C-47D3-B21B-A17CF1DDAC76_files/0/145_41.png	DEB	0.99918896	0.76222	0.03007	0.0009	0.00221	0.09951	138197.0	TCGA-VQ-A8PP	TCGA-VQ-A8PP-01Z-00-DX1.46FE6CC6-A47C-47D3-B21B-A17CF1DDAC76	196.0	MSI	Fundus/Body	Intestinal	MSI-H	top	19.1487028301203	hi	MSI	MSI	top	top	True	0	0.28618902
/tiles/TCGA-VQ-A8PP-01Z-00-DX1.46FE6CC6-A47C-47D3-B21B-A17CF1DDAC76_files/0/80_148.png	TUM	0.94100755	0.82099	0.07041	0.00011999999999999999	0.0005	0.11978	129196.0	TCGA-VQ-A8PP	TCGA-VQ-A8PP-01Z-00-DX1.46FE6CC6-A47C-47D3-B21B-A17CF1DDAC76	196.0	MSI	Fundus/Body	Intestinal	MSI-H	top	19.1487028301203	hi	MSI	MSI	top	top	True	0	0.32425
/tiles/TCGA-VQ-A8PP-01Z-00-DX1.46FE6CC6-A47C-47D3-B21B-A17CF1DDAC76_files/0/67_155.png	TUM	0.9689085999999999	0.66773	0.02555	8e-05	0.00058	0.12452	117629.0	TCGA-VQ-A8PP	TCGA-VQ-A8PP-01Z-00-DX1.46FE6CC6-A47C-47D3-B21B-A17CF1DDAC76	196.0	MSI	Fundus/Body	Intestinal	MSI-H	top	19.1487028301203	hi	MSI	MSI	top	top	True	0	0.34389105
/tiles/TCGA-VQ-A8PP-01Z-00-DX1.46FE6CC6-A47C-47D3-B21B-A17CF1DDAC76_files/0/90_75.png	TUM	0.99998415	0.79259	0.01108	4e-05	0.00056	0.26403000000000004	117284.0	TCGA-VQ-A8PP	TCGA-VQ-A8PP-01Z-00-DX1.46FE6CC6-A47C-47D3-B21B-A17CF1DDAC76	196.0	MSI	Fundus/Body	Intestinal	MSI-H	top	19.1487028301203	hi	MSI	MSI	top	top	True	0	0.3551186
/tiles/TCGA-VQ-A8PP-01Z-00-DX1.46FE6CC6-A47C-47D3-B21B-A17CF1DDAC76_files/0/127_21.png	TUM	0.93743455	0.70635	0.03514	8e-05	0.0004	0.14637999999999998	117602.0	TCGA-VQ-A8PP	TCGA-VQ-A8PP-01Z-00-DX1.46FE6CC6-A47C-47D3-B21B-A17CF1DDAC76	196.0	MSI	Fundus/Body	Intestinal	MSI-H	top	19.1487028301203	hi	MSI	MSI	top	top	True	0	0.40218112
/tiles/TCGA-VQ-A8PP-01Z-00-DX1.46FE6CC6-A47C-47D3-B21B-A17CF1DDAC76_files/0/99_97.png	TUM	0.41081154	0.85172	0.06493	0.00032	0.0006	0.11332	127795.0	TCGA-VQ-A8PP	TCGA-VQ-A8PP-01Z-00-DX1.46FE6CC6-A47C-47D3-B21B-A17CF1DDAC76	196.0	MSI	Fundus/Body	Intestinal	MSI-H	top	19.1487028301203	hi	MSI	MSI	top	top	True	0	0.4322031
/tiles/TCGA-VQ-A8PP-01Z-00-DX1.46FE6CC6-A47C-47D3-B21B-A17CF1DDAC76_files/0/76_61.png	TUM	0.9997941999999999	0.82826	0.00835	0.00072	0.00165	0.3877	124899.0	TCGA-VQ-A8PP	TCGA-VQ-A8PP-01Z-00-DX1.46FE6CC6-A47C-47D3-B21B-A17CF1DDAC76	196.0	MSI	Fundus/Body	Intestinal	MSI-H	top	19.1487028301203	hi	MSI	MSI	top	top	True	1	0.5649874
/tiles/TCGA-VQ-A8PP-01Z-00-DX1.46FE6CC6-A47C-47D3-B21B-A17CF1DDAC76_files/0/93_57.png	DEB	0.9999964	0.86685	0.04917	4e-05	0.00203	0.1408	136941.0	TCGA-VQ-A8PP	TCGA-VQ-A8PP-01Z-00-DX1.46FE6CC6-A47C-47D3-B21B-A17CF1DDAC76	196.0	MSI	Fundus/Body	Intestinal	MSI-H	top	19.1487028301203	hi	MSI	MSI	top	top	True	1	0.74725556
/tiles/TCGA-VQ-A8PU-01Z-00-DX1.8E355321-0F03-4EEF-80B1-9677982C9D2F_files/0/123_69.png	TUM	0.93416435	0.67929	0.00045999999999999996	0.00054	0.00225	0.06507	116952.0	TCGA-VQ-A8PU	TCGA-VQ-A8PU-01Z-00-DX1.8E355321-0F03-4EEF-80B1-9677982C9D2F	0.0	CIN	Fundus/Body	Intestinal	Non-MSI-H	nan	1.9100347519943202	lo	MSS	MSS	other	other	True	0	0.11838699
/tiles/TCGA-VQ-A8PU-01Z-00-DX1.8E355321-0F03-4EEF-80B1-9677982C9D2F_files/0/123_144.png	LYM	0.6965576	0.79586	0.00045999999999999996	0.00213	0.015030000000000002	0.19834000000000002	141379.0	TCGA-VQ-A8PU	TCGA-VQ-A8PU-01Z-00-DX1.8E355321-0F03-4EEF-80B1-9677982C9D2F	0.0	CIN	Fundus/Body	Intestinal	Non-MSI-H	nan	1.9100347519943202	lo	MSS	MSS	other	other	True	0	0.13217607
/tiles/TCGA-VQ-A8PU-01Z-00-DX1.8E355321-0F03-4EEF-80B1-9677982C9D2F_files/0/117_152.png	TUM	0.5217251	0.75369	0.00014	0.0034700000000000004	0.00903	0.07936	138425.0	TCGA-VQ-A8PU	TCGA-VQ-A8PU-01Z-00-DX1.8E355321-0F03-4EEF-80B1-9677982C9D2F	0.0	CIN	Fundus/Body	Intestinal	Non-MSI-H	nan	1.9100347519943202	lo	MSS	MSS	other	other	True	0	0.16303864
/tiles/TCGA-VQ-A8PU-01Z-00-DX1.8E355321-0F03-4EEF-80B1-9677982C9D2F_files/0/72_50.png	TUM	0.9938638000000001	0.7864300000000001	0.00016	0.00147	0.00743	0.050539999999999995	131134.0	TCGA-VQ-A8PU	TCGA-VQ-A8PU-01Z-00-DX1.8E355321-0F03-4EEF-80B1-9677982C9D2F	0.0	CIN	Fundus/Body	Intestinal	Non-MSI-H	nan	1.9100347519943202	lo	MSS	MSS	other	other	True	0	0.20001674
/tiles/TCGA-VQ-A8PU-01Z-00-DX1.8E355321-0F03-4EEF-80B1-9677982C9D2F_files/0/78_61.png	TUM	0.9993542	0.8419	0.00026000000000000003	0.00042	0.01317	0.0922	135831.0	TCGA-VQ-A8PU	TCGA-VQ-A8PU-01Z-00-DX1.8E355321-0F03-4EEF-80B1-9677982C9D2F	0.0	CIN	Fundus/Body	Intestinal	Non-MSI-H	nan	1.9100347519943202	lo	MSS	MSS	other	other	True	0	0.21149331
/tiles/TCGA-VQ-A8PU-01Z-00-DX1.8E355321-0F03-4EEF-80B1-9677982C9D2F_files/0/133_40.png	TUM	0.9999880999999999	0.80812	0.0007599999999999999	0.00011999999999999999	0.006659999999999999	0.07187	132910.0	TCGA-VQ-A8PU	TCGA-VQ-A8PU-01Z-00-DX1.8E355321-0F03-4EEF-80B1-9677982C9D2F	0.0	CIN	Fundus/Body	Intestinal	Non-MSI-H	nan	1.9100347519943202	lo	MSS	MSS	other	other	True	0	0.2207343
/tiles/TCGA-VQ-A8PU-01Z-00-DX1.8E355321-0F03-4EEF-80B1-9677982C9D2F_files/0/132_37.png	TUM	0.99996626	0.74703	4e-05	0.0007599999999999999	0.00785	0.06999	134155.0	TCGA-VQ-A8PU	TCGA-VQ-A8PU-01Z-00-DX1.8E355321-0F03-4EEF-80B1-9677982C9D2F	0.0	CIN	Fundus/Body	Intestinal	Non-MSI-H	nan	1.9100347519943202	lo	MSS	MSS	other	other	True	0	0.2668805
/tiles/TCGA-VQ-A8PU-01Z-00-DX1.8E355321-0F03-4EEF-80B1-9677982C9D2F_files/0/60_124.png	TUM	0.9849081000000001	0.53049	0.00023999999999999998	8e-05	0.00173	0.13134	85272.0	TCGA-VQ-A8PU	TCGA-VQ-A8PU-01Z-00-DX1.8E355321-0F03-4EEF-80B1-9677982C9D2F	0.0	CIN	Fundus/Body	Intestinal	Non-MSI-H	nan	1.9100347519943202	lo	MSS	MSS	other	other	True	0	0.26881218
/tiles/TCGA-VQ-A8PU-01Z-00-DX1.8E355321-0F03-4EEF-80B1-9677982C9D2F_files/0/85_145.png	TUM	0.50047135	0.82039	0.00016	0.00588	0.01736	0.18238	140233.0	TCGA-VQ-A8PU	TCGA-VQ-A8PU-01Z-00-DX1.8E355321-0F03-4EEF-80B1-9677982C9D2F	0.0	CIN	Fundus/Body	Intestinal	Non-MSI-H	nan	1.9100347519943202	lo	MSS	MSS	other	other	True	0	0.36744386
/tiles/TCGA-VQ-A8PU-01Z-00-DX1.8E355321-0F03-4EEF-80B1-9677982C9D2F_files/0/82_143.png	TUM	0.99092215	0.8474200000000001	8e-05	0.00175	0.01489	0.17977	139695.0	TCGA-VQ-A8PU	TCGA-VQ-A8PU-01Z-00-DX1.8E355321-0F03-4EEF-80B1-9677982C9D2F	0.0	CIN	Fundus/Body	Intestinal	Non-MSI-H	nan	1.9100347519943202	lo	MSS	MSS	other	other	True	0	0.48618662
/tiles/TCGA-VQ-A91D-01Z-00-DX1.B7E99494-FA16-42B5-AC1C-1498A7989111_files/0/102_132.png	MUS	0.99657285	0.77653	0.00132	0.00056	0.00253	0.02238	122469.0	TCGA-VQ-A91D	TCGA-VQ-A91D-01Z-00-DX1.B7E99494-FA16-42B5-AC1C-1498A7989111	0.0	MSI	Fundus/Body	Intestinal	MSI-H	top	32.047481819854	lo	MSI	MSI	top	top	True	0	0.13491768
/tiles/TCGA-VQ-A91D-01Z-00-DX1.B7E99494-FA16-42B5-AC1C-1498A7989111_files/0/106_171.png	LYM	0.41997245	0.77244	0.0002	0.00016	0.0039299999999999995	0.03418	137256.0	TCGA-VQ-A91D	TCGA-VQ-A91D-01Z-00-DX1.B7E99494-FA16-42B5-AC1C-1498A7989111	0.0	MSI	Fundus/Body	Intestinal	MSI-H	top	32.047481819854	lo	MSI	MSI	top	top	True	0	0.14716904
/tiles/TCGA-VQ-A91D-01Z-00-DX1.B7E99494-FA16-42B5-AC1C-1498A7989111_files/0/81_186.png	TUM	0.5264973000000001	0.80493	0.00155	0.00277	0.00299	0.03998	137288.0	TCGA-VQ-A91D	TCGA-VQ-A91D-01Z-00-DX1.B7E99494-FA16-42B5-AC1C-1498A7989111	0.0	MSI	Fundus/Body	Intestinal	MSI-H	top	32.047481819854	lo	MSI	MSI	top	top	True	0	0.16120706
/tiles/TCGA-VQ-A91D-01Z-00-DX1.B7E99494-FA16-42B5-AC1C-1498A7989111_files/0/98_37.png	STR	0.6182445	0.65996	0.00018	0.00118	0.00231	0.02607	129177.0	TCGA-VQ-A91D	TCGA-VQ-A91D-01Z-00-DX1.B7E99494-FA16-42B5-AC1C-1498A7989111	0.0	MSI	Fundus/Body	Intestinal	MSI-H	top	32.047481819854	lo	MSI	MSI	top	top	True	0	0.17016362
/tiles/TCGA-VQ-A91D-01Z-00-DX1.B7E99494-FA16-42B5-AC1C-1498A7989111_files/0/84_80.png	TUM	0.9706999	0.86874	0.0001	0.00032	0.00391	0.03825	131818.0	TCGA-VQ-A91D	TCGA-VQ-A91D-01Z-00-DX1.B7E99494-FA16-42B5-AC1C-1498A7989111	0.0	MSI	Fundus/Body	Intestinal	MSI-H	top	32.047481819854	lo	MSI	MSI	top	top	True	0	0.17640974
/tiles/TCGA-VQ-A91D-01Z-00-DX1.B7E99494-FA16-42B5-AC1C-1498A7989111_files/0/47_57.png	TUM	0.5251041999999999	0.8118	0.00014	0.0002	0.00335	0.025230000000000002	132189.0	TCGA-VQ-A91D	TCGA-VQ-A91D-01Z-00-DX1.B7E99494-FA16-42B5-AC1C-1498A7989111	0.0	MSI	Fundus/Body	Intestinal	MSI-H	top	32.047481819854	lo	MSI	MSI	top	top	True	0	0.18703425
/tiles/TCGA-VQ-A91D-01Z-00-DX1.B7E99494-FA16-42B5-AC1C-1498A7989111_files/0/82_147.png	TUM	0.99975556	0.7416699999999999	5.9999999999999995e-05	0.00108	0.00349	0.0451	132999.0	TCGA-VQ-A91D	TCGA-VQ-A91D-01Z-00-DX1.B7E99494-FA16-42B5-AC1C-1498A7989111	0.0	MSI	Fundus/Body	Intestinal	MSI-H	top	32.047481819854	lo	MSI	MSI	top	top	True	0	0.20365006
/tiles/TCGA-VQ-A91D-01Z-00-DX1.B7E99494-FA16-42B5-AC1C-1498A7989111_files/0/130_139.png	DEB	0.9926233	0.78908	0.0009599999999999999	0.0036899999999999997	0.00867	0.06609	142640.0	TCGA-VQ-A91D	TCGA-VQ-A91D-01Z-00-DX1.B7E99494-FA16-42B5-AC1C-1498A7989111	0.0	MSI	Fundus/Body	Intestinal	MSI-H	top	32.047481819854	lo	MSI	MSI	top	top	True	0	0.23532343
/tiles/TCGA-VQ-A91D-01Z-00-DX1.B7E99494-FA16-42B5-AC1C-1498A7989111_files/0/80_72.png	TUM	0.90635675	0.79588	0.00201	0.00122	0.00618	0.053770000000000005	130213.0	TCGA-VQ-A91D	TCGA-VQ-A91D-01Z-00-DX1.B7E99494-FA16-42B5-AC1C-1498A7989111	0.0	MSI	Fundus/Body	Intestinal	MSI-H	top	32.047481819854	lo	MSI	MSI	top	top	True	1	0.63083917
/tiles/TCGA-VQ-A91D-01Z-00-DX1.B7E99494-FA16-42B5-AC1C-1498A7989111_files/0/44_145.png	TUM	0.9913641	0.75959	0.0007599999999999999	0.0005	0.00281	0.0513	131797.0	TCGA-VQ-A91D	TCGA-VQ-A91D-01Z-00-DX1.B7E99494-FA16-42B5-AC1C-1498A7989111	0.0	MSI	Fundus/Body	Intestinal	MSI-H	top	32.047481819854	lo	MSI	MSI	top	top	True	1	0.70080304
/tiles/TCGA-VQ-A91K-01Z-00-DX1.42AFBDC4-809A-4245-8550-DE9B9A11F09F_files/0/153_99.png	TUM	0.82046807	0.77236	0.00329	0.00042	0.0012	0.06817999999999999	128879.0	TCGA-VQ-A91K	TCGA-VQ-A91K-01Z-00-DX1.42AFBDC4-809A-4245-8550-DE9B9A11F09F	184.0	MSI	Antrum/Distal	Intestinal	MSI-H	top	18.000264213414802	hi	MSI	MSI	top	top	True	0	0.10946564
/tiles/TCGA-VQ-A91K-01Z-00-DX1.42AFBDC4-809A-4245-8550-DE9B9A11F09F_files/0/135_77.png	TUM	0.7693768	0.8432700000000001	0.0052	0.00023999999999999998	0.001	0.13351	129644.0	TCGA-VQ-A91K	TCGA-VQ-A91K-01Z-00-DX1.42AFBDC4-809A-4245-8550-DE9B9A11F09F	184.0	MSI	Antrum/Distal	Intestinal	MSI-H	top	18.000264213414802	hi	MSI	MSI	top	top	True	0	0.109674454
/tiles/TCGA-VQ-A91K-01Z-00-DX1.42AFBDC4-809A-4245-8550-DE9B9A11F09F_files/0/130_83.png	TUM	0.9766771999999999	0.80467	0.00389	0.00062	0.00251	0.1643	126973.0	TCGA-VQ-A91K	TCGA-VQ-A91K-01Z-00-DX1.42AFBDC4-809A-4245-8550-DE9B9A11F09F	184.0	MSI	Antrum/Distal	Intestinal	MSI-H	top	18.000264213414802	hi	MSI	MSI	top	top	True	0	0.13941647
/tiles/TCGA-VQ-A91K-01Z-00-DX1.42AFBDC4-809A-4245-8550-DE9B9A11F09F_files/0/122_71.png	TUM	0.9700178	0.82221	0.0054600000000000004	0.0002	0.00175	0.17737999999999998	128169.0	TCGA-VQ-A91K	TCGA-VQ-A91K-01Z-00-DX1.42AFBDC4-809A-4245-8550-DE9B9A11F09F	184.0	MSI	Antrum/Distal	Intestinal	MSI-H	top	18.000264213414802	hi	MSI	MSI	top	top	True	0	0.1750679
/tiles/TCGA-VQ-A91K-01Z-00-DX1.42AFBDC4-809A-4245-8550-DE9B9A11F09F_files/0/132_96.png	TUM	0.9623517	0.8231	0.00149	0.00072	0.005379999999999999	0.08504	133471.0	TCGA-VQ-A91K	TCGA-VQ-A91K-01Z-00-DX1.42AFBDC4-809A-4245-8550-DE9B9A11F09F	184.0	MSI	Antrum/Distal	Intestinal	MSI-H	top	18.000264213414802	hi	MSI	MSI	top	top	True	0	0.18315762
/tiles/TCGA-VQ-A91K-01Z-00-DX1.42AFBDC4-809A-4245-8550-DE9B9A11F09F_files/0/112_81.png	TUM	0.9603405999999999	0.7923100000000001	0.00285	0.00078	0.00251	0.14115999999999998	130135.0	TCGA-VQ-A91K	TCGA-VQ-A91K-01Z-00-DX1.42AFBDC4-809A-4245-8550-DE9B9A11F09F	184.0	MSI	Antrum/Distal	Intestinal	MSI-H	top	18.000264213414802	hi	MSI	MSI	top	top	True	0	0.19333768
/tiles/TCGA-VQ-A91K-01Z-00-DX1.42AFBDC4-809A-4245-8550-DE9B9A11F09F_files/0/124_78.png	TUM	0.62190974	0.82368	0.00496	5.9999999999999995e-05	0.00259	0.17461	133854.0	TCGA-VQ-A91K	TCGA-VQ-A91K-01Z-00-DX1.42AFBDC4-809A-4245-8550-DE9B9A11F09F	184.0	MSI	Antrum/Distal	Intestinal	MSI-H	top	18.000264213414802	hi	MSI	MSI	top	top	True	0	0.26003012
/tiles/TCGA-VQ-A91K-01Z-00-DX1.42AFBDC4-809A-4245-8550-DE9B9A11F09F_files/0/168_69.png	TUM	0.99056506	0.8428700000000001	0.00514	0.00011999999999999999	0.00147	0.09517	136333.0	TCGA-VQ-A91K	TCGA-VQ-A91K-01Z-00-DX1.42AFBDC4-809A-4245-8550-DE9B9A11F09F	184.0	MSI	Antrum/Distal	Intestinal	MSI-H	top	18.000264213414802	hi	MSI	MSI	top	top	True	0	0.30410674
/tiles/TCGA-VQ-A91K-01Z-00-DX1.42AFBDC4-809A-4245-8550-DE9B9A11F09F_files/0/160_80.png	TUM	0.6618031999999999	0.73812	0.0071	2e-05	0.00062	0.10655999999999999	128971.0	TCGA-VQ-A91K	TCGA-VQ-A91K-01Z-00-DX1.42AFBDC4-809A-4245-8550-DE9B9A11F09F	184.0	MSI	Antrum/Distal	Intestinal	MSI-H	top	18.000264213414802	hi	MSI	MSI	top	top	True	1	0.546397
/tiles/TCGA-VQ-A91K-01Z-00-DX1.42AFBDC4-809A-4245-8550-DE9B9A11F09F_files/0/58_154.png	TUM	0.9421639999999999	0.81782	0.0010400000000000001	0.0007599999999999999	0.0017699999999999999	0.05935	135213.0	TCGA-VQ-A91K	TCGA-VQ-A91K-01Z-00-DX1.42AFBDC4-809A-4245-8550-DE9B9A11F09F	184.0	MSI	Antrum/Distal	Intestinal	MSI-H	top	18.000264213414802	hi	MSI	MSI	top	top	True	1	0.8160387
/tiles/TCGA-VQ-A91S-01Z-00-DX1.11BCF3BE-4C79-4F6F-92B5-2C45190DBD86_files/0/170_80.png	TUM	0.9672485999999999	0.79086	0.0011	0.0003	0.0061600000000000005	0.08907000000000001	139483.0	TCGA-VQ-A91S	TCGA-VQ-A91S-01Z-00-DX1.11BCF3BE-4C79-4F6F-92B5-2C45190DBD86	0.0	CIN	Fundus/Body	Intestinal	Non-MSI-H	nan	3.7717141938115604	lo	MSS	MSS	other	other	True	0	0.12530333
/tiles/TCGA-VQ-A91S-01Z-00-DX1.11BCF3BE-4C79-4F6F-92B5-2C45190DBD86_files/0/99_87.png	STR	0.51969993	0.77884	0.00391	0.00395	0.0067599999999999995	0.10522999999999999	140220.0	TCGA-VQ-A91S	TCGA-VQ-A91S-01Z-00-DX1.11BCF3BE-4C79-4F6F-92B5-2C45190DBD86	0.0	CIN	Fundus/Body	Intestinal	Non-MSI-H	nan	3.7717141938115604	lo	MSS	MSS	other	other	True	0	0.1395692
/tiles/TCGA-VQ-A91S-01Z-00-DX1.11BCF3BE-4C79-4F6F-92B5-2C45190DBD86_files/0/133_51.png	TUM	0.9903610999999999	0.74474	0.00355	2e-05	0.00335	0.07354	132022.0	TCGA-VQ-A91S	TCGA-VQ-A91S-01Z-00-DX1.11BCF3BE-4C79-4F6F-92B5-2C45190DBD86	0.0	CIN	Fundus/Body	Intestinal	Non-MSI-H	nan	3.7717141938115604	lo	MSS	MSS	other	other	True	0	0.14089222
/tiles/TCGA-VQ-A91S-01Z-00-DX1.11BCF3BE-4C79-4F6F-92B5-2C45190DBD86_files/0/117_65.png	TUM	0.9999918999999999	0.78386	0.00391	0.00098	0.00672	0.1481	135404.0	TCGA-VQ-A91S	TCGA-VQ-A91S-01Z-00-DX1.11BCF3BE-4C79-4F6F-92B5-2C45190DBD86	0.0	CIN	Fundus/Body	Intestinal	Non-MSI-H	nan	3.7717141938115604	lo	MSS	MSS	other	other	True	0	0.1416333
/tiles/TCGA-VQ-A91S-01Z-00-DX1.11BCF3BE-4C79-4F6F-92B5-2C45190DBD86_files/0/209_175.png	DEB	0.5249978	0.84405	0.00476	4e-05	0.00207	0.10815999999999999	133975.0	TCGA-VQ-A91S	TCGA-VQ-A91S-01Z-00-DX1.11BCF3BE-4C79-4F6F-92B5-2C45190DBD86	0.0	CIN	Fundus/Body	Intestinal	Non-MSI-H	nan	3.7717141938115604	lo	MSS	MSS	other	other	True	0	0.17530966
/tiles/TCGA-VQ-A91S-01Z-00-DX1.11BCF3BE-4C79-4F6F-92B5-2C45190DBD86_files/0/137_34.png	TUM	0.92483056	0.70267	0.00355	0.00016	0.0024100000000000002	0.10162	130471.0	TCGA-VQ-A91S	TCGA-VQ-A91S-01Z-00-DX1.11BCF3BE-4C79-4F6F-92B5-2C45190DBD86	0.0	CIN	Fundus/Body	Intestinal	Non-MSI-H	nan	3.7717141938115604	lo	MSS	MSS	other	other	True	0	0.19079225
/tiles/TCGA-VQ-A91S-01Z-00-DX1.11BCF3BE-4C79-4F6F-92B5-2C45190DBD86_files/0/123_23.png	TUM	0.9990452	0.79801	0.00197	5.9999999999999995e-05	0.0037700000000000003	0.10962999999999999	138669.0	TCGA-VQ-A91S	TCGA-VQ-A91S-01Z-00-DX1.11BCF3BE-4C79-4F6F-92B5-2C45190DBD86	0.0	CIN	Fundus/Body	Intestinal	Non-MSI-H	nan	3.7717141938115604	lo	MSS	MSS	other	other	True	0	0.25928846
/tiles/TCGA-VQ-A91S-01Z-00-DX1.11BCF3BE-4C79-4F6F-92B5-2C45190DBD86_files/0/154_62.png	TUM	0.9997912	0.87934	0.00124	0.0023899999999999998	0.00971	0.15095	141927.0	TCGA-VQ-A91S	TCGA-VQ-A91S-01Z-00-DX1.11BCF3BE-4C79-4F6F-92B5-2C45190DBD86	0.0	CIN	Fundus/Body	Intestinal	Non-MSI-H	nan	3.7717141938115604	lo	MSS	MSS	other	other	True	0	0.2809839
/tiles/TCGA-VQ-A91S-01Z-00-DX1.11BCF3BE-4C79-4F6F-92B5-2C45190DBD86_files/0/186_157.png	TUM	0.9070049000000001	0.8517	0.00339	0.00108	0.0062	0.16113	139045.0	TCGA-VQ-A91S	TCGA-VQ-A91S-01Z-00-DX1.11BCF3BE-4C79-4F6F-92B5-2C45190DBD86	0.0	CIN	Fundus/Body	Intestinal	Non-MSI-H	nan	3.7717141938115604	lo	MSS	MSS	other	other	True	0	0.32752922
/tiles/TCGA-VQ-A91S-01Z-00-DX1.11BCF3BE-4C79-4F6F-92B5-2C45190DBD86_files/0/110_29.png	TUM	0.9999005999999999	0.6757	0.00195	5.9999999999999995e-05	0.0017100000000000001	0.06977	126777.0	TCGA-VQ-A91S	TCGA-VQ-A91S-01Z-00-DX1.11BCF3BE-4C79-4F6F-92B5-2C45190DBD86	0.0	CIN	Fundus/Body	Intestinal	Non-MSI-H	nan	3.7717141938115604	lo	MSS	MSS	other	other	True	0	0.32929423
/tiles/TCGA-VQ-A91U-01Z-00-DX1.84D19359-4AC3-4C7A-BC5B-7B63173ABB60_files/0/159_26.png	DEB	0.9161611999999999	0.93084	0.0029100000000000003	0.0006799999999999999	0.00359	0.23878000000000002	129053.0	TCGA-VQ-A91U	TCGA-VQ-A91U-01Z-00-DX1.84D19359-4AC3-4C7A-BC5B-7B63173ABB60	0.0	CIN	Gastroesophageal Junction	Intestinal	Non-MSI-H	nan	2.32105488849942	lo	MSS	MSS	other	other	True	0	0.06273226
/tiles/TCGA-VQ-A91U-01Z-00-DX1.84D19359-4AC3-4C7A-BC5B-7B63173ABB60_files/0/152_43.png	TUM	0.99951375	0.82342	8e-05	2e-05	0.0058	0.21846999999999997	123461.0	TCGA-VQ-A91U	TCGA-VQ-A91U-01Z-00-DX1.84D19359-4AC3-4C7A-BC5B-7B63173ABB60	0.0	CIN	Gastroesophageal Junction	Intestinal	Non-MSI-H	nan	2.32105488849942	lo	MSS	MSS	other	other	True	0	0.06279676
/tiles/TCGA-VQ-A91U-01Z-00-DX1.84D19359-4AC3-4C7A-BC5B-7B63173ABB60_files/0/148_42.png	TUM	0.99996233	0.8221700000000001	0.0	0.0001	0.00923	0.21919	125233.0	TCGA-VQ-A91U	TCGA-VQ-A91U-01Z-00-DX1.84D19359-4AC3-4C7A-BC5B-7B63173ABB60	0.0	CIN	Gastroesophageal Junction	Intestinal	Non-MSI-H	nan	2.32105488849942	lo	MSS	MSS	other	other	True	0	0.06287481
/tiles/TCGA-VQ-A91U-01Z-00-DX1.84D19359-4AC3-4C7A-BC5B-7B63173ABB60_files/0/112_65.png	TUM	0.9999571	0.8733299999999999	0.00108	0.00022	0.00644	0.24881999999999999	130865.0	TCGA-VQ-A91U	TCGA-VQ-A91U-01Z-00-DX1.84D19359-4AC3-4C7A-BC5B-7B63173ABB60	0.0	CIN	Gastroesophageal Junction	Intestinal	Non-MSI-H	nan	2.32105488849942	lo	MSS	MSS	other	other	True	0	0.064287975
/tiles/TCGA-VQ-A91U-01Z-00-DX1.84D19359-4AC3-4C7A-BC5B-7B63173ABB60_files/0/181_59.png	TUM	0.9997788000000001	0.76752	0.0	0.00074	0.0164	0.20881	118498.0	TCGA-VQ-A91U	TCGA-VQ-A91U-01Z-00-DX1.84D19359-4AC3-4C7A-BC5B-7B63173ABB60	0.0	CIN	Gastroesophageal Junction	Intestinal	Non-MSI-H	nan	2.32105488849942	lo	MSS	MSS	other	other	True	0	0.06691325
/tiles/TCGA-VQ-A91U-01Z-00-DX1.84D19359-4AC3-4C7A-BC5B-7B63173ABB60_files/0/81_51.png	TUM	0.8666193999999999	0.8229799999999999	0.00145	0.00078	0.00405	0.24946	129082.0	TCGA-VQ-A91U	TCGA-VQ-A91U-01Z-00-DX1.84D19359-4AC3-4C7A-BC5B-7B63173ABB60	0.0	CIN	Gastroesophageal Junction	Intestinal	Non-MSI-H	nan	2.32105488849942	lo	MSS	MSS	other	other	True	0	0.07582415
/tiles/TCGA-VQ-A91U-01Z-00-DX1.84D19359-4AC3-4C7A-BC5B-7B63173ABB60_files/0/154_24.png	TUM	0.5558761	0.91512	0.0014199999999999998	0.00082	0.00421	0.24605	131534.0	TCGA-VQ-A91U	TCGA-VQ-A91U-01Z-00-DX1.84D19359-4AC3-4C7A-BC5B-7B63173ABB60	0.0	CIN	Gastroesophageal Junction	Intestinal	Non-MSI-H	nan	2.32105488849942	lo	MSS	MSS	other	other	True	0	0.094033696
/tiles/TCGA-VQ-A91U-01Z-00-DX1.84D19359-4AC3-4C7A-BC5B-7B63173ABB60_files/0/159_25.png	STR	0.8056759	0.91895	0.00283	0.00011999999999999999	0.00215	0.18007	129817.0	TCGA-VQ-A91U	TCGA-VQ-A91U-01Z-00-DX1.84D19359-4AC3-4C7A-BC5B-7B63173ABB60	0.0	CIN	Gastroesophageal Junction	Intestinal	Non-MSI-H	nan	2.32105488849942	lo	MSS	MSS	other	other	True	0	0.10225039
/tiles/TCGA-VQ-A91U-01Z-00-DX1.84D19359-4AC3-4C7A-BC5B-7B63173ABB60_files/0/174_41.png	TUM	0.9999913	0.9424	8e-05	2e-05	0.007509999999999999	0.35381	129306.0	TCGA-VQ-A91U	TCGA-VQ-A91U-01Z-00-DX1.84D19359-4AC3-4C7A-BC5B-7B63173ABB60	0.0	CIN	Gastroesophageal Junction	Intestinal	Non-MSI-H	nan	2.32105488849942	lo	MSS	MSS	other	other	True	0	0.12005312
/tiles/TCGA-VQ-A91U-01Z-00-DX1.84D19359-4AC3-4C7A-BC5B-7B63173ABB60_files/0/138_45.png	TUM	0.7172523000000001	0.8409	0.00066	5.9999999999999995e-05	0.00454	0.15768	128667.0	TCGA-VQ-A91U	TCGA-VQ-A91U-01Z-00-DX1.84D19359-4AC3-4C7A-BC5B-7B63173ABB60	0.0	CIN	Gastroesophageal Junction	Intestinal	Non-MSI-H	nan	2.32105488849942	lo	MSS	MSS	other	other	True	0	0.22989358
/tiles/TCGA-VQ-A92D-01Z-00-DX1.13EF7944-C276-4A3B-B9B3-7DC65A82AD60_files/0/132_184.png	TUM	0.99910444	0.8879100000000001	0.00058	0.00011999999999999999	0.00066	0.11657000000000001	129807.0	TCGA-VQ-A92D	TCGA-VQ-A92D-01Z-00-DX1.13EF7944-C276-4A3B-B9B3-7DC65A82AD60	0.0	CIN	Cardia/Proximal	Intestinal	Non-MSI-H	nan	1.97047888971566	lo	MSS	MSS	other	other	True	0	0.27487004
/tiles/TCGA-VQ-A92D-01Z-00-DX1.13EF7944-C276-4A3B-B9B3-7DC65A82AD60_files/0/80_141.png	TUM	0.9643341999999999	0.78141	0.00285	0.00018	0.00183	0.10755999999999999	128340.0	TCGA-VQ-A92D	TCGA-VQ-A92D-01Z-00-DX1.13EF7944-C276-4A3B-B9B3-7DC65A82AD60	0.0	CIN	Cardia/Proximal	Intestinal	Non-MSI-H	nan	1.97047888971566	lo	MSS	MSS	other	other	True	0	0.35221627
/tiles/TCGA-VQ-A92D-01Z-00-DX1.13EF7944-C276-4A3B-B9B3-7DC65A82AD60_files/0/142_173.png	TUM	0.97104394	0.7469100000000001	0.00088	2e-05	0.00088	0.0581	131530.0	TCGA-VQ-A92D	TCGA-VQ-A92D-01Z-00-DX1.13EF7944-C276-4A3B-B9B3-7DC65A82AD60	0.0	CIN	Cardia/Proximal	Intestinal	Non-MSI-H	nan	1.97047888971566	lo	MSS	MSS	other	other	True	0	0.35479468
/tiles/TCGA-VQ-A92D-01Z-00-DX1.13EF7944-C276-4A3B-B9B3-7DC65A82AD60_files/0/137_157.png	TUM	0.9996673	0.78667	0.00229	0.00014	0.0028899999999999998	0.14453	136315.0	TCGA-VQ-A92D	TCGA-VQ-A92D-01Z-00-DX1.13EF7944-C276-4A3B-B9B3-7DC65A82AD60	0.0	CIN	Cardia/Proximal	Intestinal	Non-MSI-H	nan	1.97047888971566	lo	MSS	MSS	other	other	True	0	0.37388223
/tiles/TCGA-VQ-A92D-01Z-00-DX1.13EF7944-C276-4A3B-B9B3-7DC65A82AD60_files/0/84_173.png	TUM	0.9997739	0.79247	0.00124	2e-05	0.00082	0.09941	133171.0	TCGA-VQ-A92D	TCGA-VQ-A92D-01Z-00-DX1.13EF7944-C276-4A3B-B9B3-7DC65A82AD60	0.0	CIN	Cardia/Proximal	Intestinal	Non-MSI-H	nan	1.97047888971566	lo	MSS	MSS	other	other	True	0	0.3780586
/tiles/TCGA-VQ-A92D-01Z-00-DX1.13EF7944-C276-4A3B-B9B3-7DC65A82AD60_files/0/163_193.png	TUM	0.99914896	0.77655	0.00016	0.00023999999999999998	0.00032	0.03709	125931.0	TCGA-VQ-A92D	TCGA-VQ-A92D-01Z-00-DX1.13EF7944-C276-4A3B-B9B3-7DC65A82AD60	0.0	CIN	Cardia/Proximal	Intestinal	Non-MSI-H	nan	1.97047888971566	lo	MSS	MSS	other	other	True	0	0.38897243
/tiles/TCGA-VQ-A92D-01Z-00-DX1.13EF7944-C276-4A3B-B9B3-7DC65A82AD60_files/0/112_157.png	TUM	0.99924254	0.80521	0.0031899999999999997	0.0004	0.0018100000000000002	0.11525	133042.0	TCGA-VQ-A92D	TCGA-VQ-A92D-01Z-00-DX1.13EF7944-C276-4A3B-B9B3-7DC65A82AD60	0.0	CIN	Cardia/Proximal	Intestinal	Non-MSI-H	nan	1.97047888971566	lo	MSS	MSS	other	other	True	0	0.4308892
/tiles/TCGA-VQ-A92D-01Z-00-DX1.13EF7944-C276-4A3B-B9B3-7DC65A82AD60_files/0/76_128.png	TUM	0.91035575	0.77013	0.0003	0.00155	0.004070000000000001	0.13122	133645.0	TCGA-VQ-A92D	TCGA-VQ-A92D-01Z-00-DX1.13EF7944-C276-4A3B-B9B3-7DC65A82AD60	0.0	CIN	Cardia/Proximal	Intestinal	Non-MSI-H	nan	1.97047888971566	lo	MSS	MSS	other	other	True	0	0.47528428
/tiles/TCGA-VQ-A92D-01Z-00-DX1.13EF7944-C276-4A3B-B9B3-7DC65A82AD60_files/0/124_173.png	TUM	0.9399344999999999	0.88064	0.00642	0.0	0.00108	0.1198	134550.0	TCGA-VQ-A92D	TCGA-VQ-A92D-01Z-00-DX1.13EF7944-C276-4A3B-B9B3-7DC65A82AD60	0.0	CIN	Cardia/Proximal	Intestinal	Non-MSI-H	nan	1.97047888971566	lo	MSS	MSS	other	other	True	0	0.49149507
/tiles/TCGA-VQ-A92D-01Z-00-DX1.13EF7944-C276-4A3B-B9B3-7DC65A82AD60_files/0/166_191.png	TUM	0.99918026	0.75155	0.00037999999999999997	0.00032	0.001	0.13766	124997.0	TCGA-VQ-A92D	TCGA-VQ-A92D-01Z-00-DX1.13EF7944-C276-4A3B-B9B3-7DC65A82AD60	0.0	CIN	Cardia/Proximal	Intestinal	Non-MSI-H	nan	1.97047888971566	lo	MSS	MSS	other	other	True	1	0.7127244
/tiles/TCGA-VQ-A94U-01Z-00-DX1.5E27CE1E-CF07-4219-9536-D5F898E47A9B_files/0/150_37.png	TUM	0.94800127	0.91791	0.00047999999999999996	0.00018	0.00116	0.12548	122291.0	TCGA-VQ-A94U	TCGA-VQ-A94U-01Z-00-DX1.5E27CE1E-CF07-4219-9536-D5F898E47A9B	0.0	CIN	Antrum/Distal	nan	Non-MSI-H	nan	2.3694101986765	lo	MSS	MSS	other	other	True	0	0.058329538
/tiles/TCGA-VQ-A94U-01Z-00-DX1.5E27CE1E-CF07-4219-9536-D5F898E47A9B_files/0/53_124.png	TUM	0.61468506	0.37749	0.00074	0.0047	0.0001	0.21363000000000001	64236.0	TCGA-VQ-A94U	TCGA-VQ-A94U-01Z-00-DX1.5E27CE1E-CF07-4219-9536-D5F898E47A9B	0.0	CIN	Antrum/Distal	nan	Non-MSI-H	nan	2.3694101986765	lo	MSS	MSS	other	other	True	0	0.062095623
/tiles/TCGA-VQ-A94U-01Z-00-DX1.5E27CE1E-CF07-4219-9536-D5F898E47A9B_files/0/132_152.png	MUS	0.99996793	0.8659899999999999	0.0066	0.0001	0.00032	0.08968	130020.0	TCGA-VQ-A94U	TCGA-VQ-A94U-01Z-00-DX1.5E27CE1E-CF07-4219-9536-D5F898E47A9B	0.0	CIN	Antrum/Distal	nan	Non-MSI-H	nan	2.3694101986765	lo	MSS	MSS	other	other	True	0	0.06277765
/tiles/TCGA-VQ-A94U-01Z-00-DX1.5E27CE1E-CF07-4219-9536-D5F898E47A9B_files/0/81_93.png	STR	0.9514551	0.83719	0.011179999999999999	0.0009599999999999999	0.001	0.00636	132501.0	TCGA-VQ-A94U	TCGA-VQ-A94U-01Z-00-DX1.5E27CE1E-CF07-4219-9536-D5F898E47A9B	0.0	CIN	Antrum/Distal	nan	Non-MSI-H	nan	2.3694101986765	lo	MSS	MSS	other	other	True	0	0.06480243
/tiles/TCGA-VQ-A94U-01Z-00-DX1.5E27CE1E-CF07-4219-9536-D5F898E47A9B_files/0/118_158.png	MUS	0.8950944	0.8960100000000001	0.00175	0.00018	0.00106	0.11884000000000002	127188.0	TCGA-VQ-A94U	TCGA-VQ-A94U-01Z-00-DX1.5E27CE1E-CF07-4219-9536-D5F898E47A9B	0.0	CIN	Antrum/Distal	nan	Non-MSI-H	nan	2.3694101986765	lo	MSS	MSS	other	other	True	0	0.08229366
/tiles/TCGA-VQ-A94U-01Z-00-DX1.5E27CE1E-CF07-4219-9536-D5F898E47A9B_files/0/112_127.png	STR	0.9932186	0.8291200000000001	0.00801	0.00036	0.00175	0.013009999999999999	137196.0	TCGA-VQ-A94U	TCGA-VQ-A94U-01Z-00-DX1.5E27CE1E-CF07-4219-9536-D5F898E47A9B	0.0	CIN	Antrum/Distal	nan	Non-MSI-H	nan	2.3694101986765	lo	MSS	MSS	other	other	True	0	0.09349087
/tiles/TCGA-VQ-A94U-01Z-00-DX1.5E27CE1E-CF07-4219-9536-D5F898E47A9B_files/0/86_11.png	NORM	0.9887524	0.5907600000000001	2e-05	0.00047999999999999996	0.00126	0.0621	126549.0	TCGA-VQ-A94U	TCGA-VQ-A94U-01Z-00-DX1.5E27CE1E-CF07-4219-9536-D5F898E47A9B	0.0	CIN	Antrum/Distal	nan	Non-MSI-H	nan	2.3694101986765	lo	MSS	MSS	other	other	True	0	0.10060704
/tiles/TCGA-VQ-A94U-01Z-00-DX1.5E27CE1E-CF07-4219-9536-D5F898E47A9B_files/0/87_129.png	MUS	0.9999993	0.9131100000000001	0.00281	0.0	0.00037999999999999997	0.03595	120458.0	TCGA-VQ-A94U	TCGA-VQ-A94U-01Z-00-DX1.5E27CE1E-CF07-4219-9536-D5F898E47A9B	0.0	CIN	Antrum/Distal	nan	Non-MSI-H	nan	2.3694101986765	lo	MSS	MSS	other	other	True	0	0.10690788
/tiles/TCGA-VQ-A94U-01Z-00-DX1.5E27CE1E-CF07-4219-9536-D5F898E47A9B_files/0/113_140.png	MUS	0.9948459999999999	0.85726	0.01258	0.0001	0.00033999999999999997	0.00203	125789.0	TCGA-VQ-A94U	TCGA-VQ-A94U-01Z-00-DX1.5E27CE1E-CF07-4219-9536-D5F898E47A9B	0.0	CIN	Antrum/Distal	nan	Non-MSI-H	nan	2.3694101986765	lo	MSS	MSS	other	other	True	0	0.11046965
/tiles/TCGA-VQ-A94U-01Z-00-DX1.5E27CE1E-CF07-4219-9536-D5F898E47A9B_files/0/135_179.png	DEB	0.9358143	0.98677	0.014469999999999998	2e-05	0.0001	0.33028	95550.0	TCGA-VQ-A94U	TCGA-VQ-A94U-01Z-00-DX1.5E27CE1E-CF07-4219-9536-D5F898E47A9B	0.0	CIN	Antrum/Distal	nan	Non-MSI-H	nan	2.3694101986765	lo	MSS	MSS	other	other	True	0	0.16902828
/tiles/TCGA-VQ-AA6D-01Z-00-DX1.C1D51961-84D7-4AA6-9645-60120B105A68_files/0/84_51.png	BACK	0.99294853	0.38522	0.0	0.0001	2e-05	4e-05	64036.0	TCGA-VQ-AA6D	TCGA-VQ-AA6D-01Z-00-DX1.C1D51961-84D7-4AA6-9645-60120B105A68	0.0	MSI	Antrum/Distal	Intestinal	MSI-H	top	11.121721340726399	lo	MSI	MSI	top	top	True	0	0.044577144
/tiles/TCGA-VQ-AA6D-01Z-00-DX1.C1D51961-84D7-4AA6-9645-60120B105A68_files/0/67_157.png	MUS	0.9999174000000001	0.9709399999999999	0.0	4e-05	0.00058	0.00066	123797.0	TCGA-VQ-AA6D	TCGA-VQ-AA6D-01Z-00-DX1.C1D51961-84D7-4AA6-9645-60120B105A68	0.0	MSI	Antrum/Distal	Intestinal	MSI-H	top	11.121721340726399	lo	MSI	MSI	top	top	True	0	0.045221314
/tiles/TCGA-VQ-AA6D-01Z-00-DX1.C1D51961-84D7-4AA6-9645-60120B105A68_files/0/22_19.png	STR	0.9327476	0.77487	0.02316	0.00058	0.00014	0.0017699999999999999	111620.0	TCGA-VQ-AA6D	TCGA-VQ-AA6D-01Z-00-DX1.C1D51961-84D7-4AA6-9645-60120B105A68	0.0	MSI	Antrum/Distal	Intestinal	MSI-H	top	11.121721340726399	lo	MSI	MSI	top	top	True	0	0.04644958
/tiles/TCGA-VQ-AA6D-01Z-00-DX1.C1D51961-84D7-4AA6-9645-60120B105A68_files/0/21_30.png	STR	0.99961615	0.8217700000000001	0.02675	0.00014	0.00018	0.00785	132952.0	TCGA-VQ-AA6D	TCGA-VQ-AA6D-01Z-00-DX1.C1D51961-84D7-4AA6-9645-60120B105A68	0.0	MSI	Antrum/Distal	Intestinal	MSI-H	top	11.121721340726399	lo	MSI	MSI	top	top	True	0	0.047417738
/tiles/TCGA-VQ-AA6D-01Z-00-DX1.C1D51961-84D7-4AA6-9645-60120B105A68_files/0/72_35.png	DEB	0.99995804	0.68605	0.0001	0.008029999999999999	0.00829	0.04795	120111.0	TCGA-VQ-AA6D	TCGA-VQ-AA6D-01Z-00-DX1.C1D51961-84D7-4AA6-9645-60120B105A68	0.0	MSI	Antrum/Distal	Intestinal	MSI-H	top	11.121721340726399	lo	MSI	MSI	top	top	True	0	0.054002635
/tiles/TCGA-VQ-AA6D-01Z-00-DX1.C1D51961-84D7-4AA6-9645-60120B105A68_files/0/87_126.png	STR	0.9999764000000001	0.65362	0.0007	0.00072	0.00235	0.023280000000000002	131221.0	TCGA-VQ-AA6D	TCGA-VQ-AA6D-01Z-00-DX1.C1D51961-84D7-4AA6-9645-60120B105A68	0.0	MSI	Antrum/Distal	Intestinal	MSI-H	top	11.121721340726399	lo	MSI	MSI	top	top	True	0	0.057094354
/tiles/TCGA-VQ-AA6D-01Z-00-DX1.C1D51961-84D7-4AA6-9645-60120B105A68_files/0/69_37.png	DEB	0.99994326	0.64246	8e-05	0.00279	0.00807	0.04249	112803.0	TCGA-VQ-AA6D	TCGA-VQ-AA6D-01Z-00-DX1.C1D51961-84D7-4AA6-9645-60120B105A68	0.0	MSI	Antrum/Distal	Intestinal	MSI-H	top	11.121721340726399	lo	MSI	MSI	top	top	True	0	0.062424663
/tiles/TCGA-VQ-AA6D-01Z-00-DX1.C1D51961-84D7-4AA6-9645-60120B105A68_files/0/148_98.png	STR	0.99983835	0.73507	0.0001	0.00175	0.00381	0.03075	139396.0	TCGA-VQ-AA6D	TCGA-VQ-AA6D-01Z-00-DX1.C1D51961-84D7-4AA6-9645-60120B105A68	0.0	MSI	Antrum/Distal	Intestinal	MSI-H	top	11.121721340726399	lo	MSI	MSI	top	top	True	0	0.104664735
/tiles/TCGA-VQ-AA6D-01Z-00-DX1.C1D51961-84D7-4AA6-9645-60120B105A68_files/0/71_36.png	DEB	0.70051914	0.43538999999999994	5.9999999999999995e-05	0.00277	0.00506	0.02423	81668.0	TCGA-VQ-AA6D	TCGA-VQ-AA6D-01Z-00-DX1.C1D51961-84D7-4AA6-9645-60120B105A68	0.0	MSI	Antrum/Distal	Intestinal	MSI-H	top	11.121721340726399	lo	MSI	MSI	top	top	True	0	0.1181129
/tiles/TCGA-VQ-AA6D-01Z-00-DX1.C1D51961-84D7-4AA6-9645-60120B105A68_files/0/73_35.png	DEB	0.9906357	0.38456999999999997	4e-05	0.0008	0.0008	0.00656	66794.0	TCGA-VQ-AA6D	TCGA-VQ-AA6D-01Z-00-DX1.C1D51961-84D7-4AA6-9645-60120B105A68	0.0	MSI	Antrum/Distal	Intestinal	MSI-H	top	11.121721340726399	lo	MSI	MSI	top	top	True	0	0.12429192
